# Supplementary material for: Organic–inorganic hybrid hexa­chlorido­stannate(IV) with 2-methyl­imidazo[1,5-a]pyridin-2-ium cation
Source: Acta Crystallogr E Crystallogr Commun. 2023 Jan 19;79(Pt 2):103–6. doi: 10.1107/S2056989023000324 (PMC9912472; doi:10.1107/S2056989023000324)
Supplement: Supplementary file 1 [file e-79-00103-sup1.cif]

##############################################################################
#                                                                            #
# This CIF contains the data in a paper accepted for publication in          #
# Acta Crystallographica Section E. It conforms to the requirements of       #
# Notes for Authors for Acta Crystallographica Section E, and has been       #
# peer reviewed under the auspices of the IUCr Commission on Journals.       #
#                                                                            #
# Full details of the Crystallographic Information File format               #
# are given in the paper "The Crystallographic Information File (CIF):       #
# a New Standard Archive File for Crystallography" by S. R. Hall, F. H.      #
# Allen and I. D. Brown [Acta Cryst. (1991), A47, 655-685].                  #
#                                                                            #
# The current version of the core CIF dictionary is obtainable from          #
# ftp://ftp.iucr.org/pub/cif_core.dic.                                       #
#                                                                            #
# Software is freely available for graphical display of the structure(s)     #
# in this CIF. For information consult the CIF software page                 #
# http://www.iucr.org/resources/cif/software.                                #
#                                                                            #
# This file may be used for bona fide research purposes within the           #
# scientific community so long as proper attribution is given to the journal # 
# article from which it was obtained.                                        #
#                                                                            #
##############################################################################
data_I
_audit_creation_method     'SHELXL-2019/2'
_chemical_name_systematic
;
Bis(2-methylimidazo[1,5-<i>a</i>]pyridin-2-ium)
hexachloridostannate(IV)
;
_chemical_name_common     ?
_chemical_formula_moiety     '2(C8 H9 N2 +), Cl6 Sn 2-'
_chemical_formula_sum     'C16 H18 Cl6 N4 Sn'
_chemical_formula_iupac     '(C8 H9 N2)2 [Sn Cl6]'
_chemical_formula_weight     597.73
_chemical_melting_point     ?
_space_group_crystal_system     monoclinic
_space_group_name_H-M_alt     'P 21/n'
_space_group_name_Hall     '-P 2yn'
loop_
    _space_group_symop_operation_xyz
    'x, y, z'
    '-x+1/2, y+1/2, -z+1/2'
    '-x, -y, -z'
    'x-1/2, -y-1/2, z-1/2'
_cell_length_a     7.79260(10)
_cell_length_b     12.14250(10)
_cell_length_c     11.71140(10)
_cell_angle_alpha     90
_cell_angle_beta     101.0820(10)
_cell_angle_gamma     90
_cell_volume     1087.488(19)
_cell_formula_units_Z     2
_cell_measurement_reflns_used     17399
_cell_measurement_theta_min     2.439
_cell_measurement_theta_max     37.469
_cell_measurement_temperature     100(2)
_exptl_crystal_description     needle
_exptl_crystal_colour     'pale yellow'
_exptl_crystal_size_max     0.38
_exptl_crystal_size_mid     0.20
_exptl_crystal_size_min     0.13
_exptl_crystal_density_diffrn     1.825
_exptl_crystal_density_meas     ?
_exptl_crystal_density_method     ?
_exptl_crystal_F_000     588
loop_
    _exptl_crystal_face_index_h
    _exptl_crystal_face_index_k
    _exptl_crystal_face_index_l
    _exptl_crystal_face_perp_dist
    0 -1 -1 0.0986
    5 1 -3 0.1731
    0 0 1 0.0812
    -1 1 0 0.1654
    -1 0 1 0.1587
    1 0 0 0.1744
    -1 -1 0 0.1678
    0 -1 1 0.0688
    0 1 -1 0.0594
    0 1 1 0.1034
_exptl_absorpt_coefficient_mu     1.922
_exptl_absorpt_correction_type     analytical
_exptl_absorpt_process_details
;
[CrysAlisPro (Rigaku OD, 2016);
analytical numeric absorption correction using a multifaceted crystal
model based on expressions derived by Clark & Reid
(1995)]
;
_exptl_absorpt_correction_T_min     0.618
_exptl_absorpt_correction_T_max     0.802
_diffrn_ambient_temperature     100(2)
_diffrn_source     'fine-focus sealed X-ray tube'
_diffrn_radiation_type     MoK\a
_diffrn_radiation_wavelength     0.71073
_diffrn_radiation_monochromator     graphite
_diffrn_measurement_device_type     'Oxford Diffraction Gemini-R Ultra'
_diffrn_measurement_device     'four-circle diffractometer'
_diffrn_measurement_method     '\w scans'
_diffrn_detector     'CCD plate'
_diffrn_reflns_number     18730
_diffrn_reflns_av_R_equivalents     0.0353
_diffrn_reflns_av_unetI/netI     0.0154
_diffrn_reflns_theta_min     2.440
_diffrn_reflns_theta_max     26.370
_diffrn_reflns_theta_full     25.242
_diffrn_measured_fraction_theta_max     1.000
_diffrn_measured_fraction_theta_full     1.000
_diffrn_reflns_limit_h_min     -9
_diffrn_reflns_limit_h_max     9
_diffrn_reflns_limit_k_min     -15
_diffrn_reflns_limit_k_max     15
_diffrn_reflns_limit_l_min     -14
_diffrn_reflns_limit_l_max     14
_refine_special_details     ?
_reflns_number_total     2215
_reflns_number_gt     2108
_reflns_threshold_expression     'I > 2\s(I)'
_refine_ls_structure_factor_coef     Fsqd
_refine_ls_matrix_type     full
_refine_ls_R_factor_all     0.0351
_refine_ls_R_factor_gt     0.0338
_refine_ls_wR_factor_gt     0.0971
_refine_ls_wR_factor_ref     0.0980
_refine_ls_goodness_of_fit_ref     1.001
_refine_ls_restrained_S_all     1.001
_refine_ls_number_reflns     2215
_refine_ls_number_parameters     125
_refine_ls_number_restraints     0
_refine_ls_hydrogen_treatment     constr
_refine_ls_weighting_scheme     calc
_refine_ls_weighting_details
              'w=1/[\s^2^(Fo^2^)+(0.0500P)^2^+6.9700P] where P=(Fo^2^+2Fc^2^)/3'
_atom_sites_solution_hydrogens     geom
_atom_sites_solution_primary     ?
_atom_sites_solution_secondary     ?
_refine_ls_shift/su_max     0.000
_refine_ls_shift/su_mean     0.000
_refine_diff_density_max     1.542
_refine_diff_density_min     -1.148
_refine_ls_extinction_method     none
_refine_ls_extinction_coef     .
loop_
    _atom_type_symbol
    _atom_type_description
    _atom_type_scat_dispersion_real
    _atom_type_scat_dispersion_imag
    _atom_type_scat_source
    'C' 'C' 0.0033 0.0016
                         'International Tables Vol C Tables 4.2.6.8 and 6.1.1.4'
    'H' 'H' 0.0000 0.0000
                         'International Tables Vol C Tables 4.2.6.8 and 6.1.1.4'
    'N' 'N' 0.0061 0.0033
                         'International Tables Vol C Tables 4.2.6.8 and 6.1.1.4'
    'Cl' 'Cl' 0.1484 0.1585
                         'International Tables Vol C Tables 4.2.6.8 and 6.1.1.4'
    'Sn' 'Sn' -0.6537 1.4246
                         'International Tables Vol C Tables 4.2.6.8 and 6.1.1.4'
_computing_data_collection
;
CrysAlis Pro (Rigaku OD, 2016)
;
_computing_cell_refinement
;
CrysAlis Pro (Rigaku OD, 2016)
;
_computing_data_reduction
;
CrysAlis Pro (Rigaku OD, 2016)
;
_computing_structure_solution
;
<i>SHELXT2015/1</i> (Sheldrick, 2015a)
;
_computing_structure_refinement
;
<i>SHELXL2019/2</i> (Sheldrick, 2015b)
;
_computing_molecular_graphics
;
Mercury (Macrae <i>et al.</i>,  2020)
;
_computing_publication_material
;
WinGX (Farrugia, 2012)
;
loop_
    _atom_site_type_symbol
    _atom_site_label
    _atom_site_fract_x
    _atom_site_fract_y
    _atom_site_fract_z
    _atom_site_U_iso_or_equiv
    _atom_site_adp_type
    _atom_site_calc_flag
    _atom_site_occupancy
    _atom_site_disorder_assembly
    _atom_site_disorder_group
    Sn Sn1 0.500000 0.500000 0.500000 0.01497(14) Uani d 1 . .
    Cl Cl1 0.35555(12) 0.63407(8) 0.60266(8) 0.0195(2) Uani d 1 . .
    Cl Cl2 0.78853(11) 0.57935(7) 0.59047(7) 0.01241(19) Uani d 1 . .
    Cl Cl3 0.52226(11) 0.37088(7) 0.66602(7) 0.0141(2) Uani d 1 . .
    C C1 0.0945(5) 0.8366(3) 0.5329(4) 0.0206(8) Uani d 1 . .
    H H1 0.048748 0.798625 0.591356 0.025 Uiso calc 1 . .
    N N2 0.0816(4) 0.8046(3) 0.4195(3) 0.0199(7) Uani d 1 . .
    C C2 -0.0015(6) 0.7034(4) 0.3679(4) 0.0250(9) Uani d 1 . .
    H H2A -0.023505 0.709472 0.282891 0.038 Uiso calc 1 . .
    H H2B -0.112456 0.692324 0.393919 0.038 Uiso calc 1 . .
    H H2C 0.075990 0.640636 0.392353 0.038 Uiso calc 1 . .
    N N3A 0.2249(4) 0.9583(3) 0.4373(3) 0.0190(7) Uani d 1 . .
    C C3 0.1607(5) 0.8781(3) 0.3620(4) 0.0206(8) Uani d 1 . .
    H H3 0.169920 0.874245 0.282421 0.025 Uiso calc 1 . .
    C C4 0.3127(5) 1.0545(3) 0.4176(4) 0.0222(8) Uani d 1 . .
    H H4 0.334519 1.070978 0.342328 0.027 Uiso calc 1 . .
    C C5 0.3661(5) 1.1237(4) 0.5076(4) 0.0232(9) Uani d 1 . .
    H H5 0.425896 1.189613 0.495717 0.028 Uiso calc 1 . .
    C C6 0.3333(6) 1.0986(4) 0.6211(4) 0.0251(9) Uani d 1 . .
    H H6 0.373638 1.147621 0.683721 0.030 Uiso calc 1 . .
    C C7A 0.1860(5) 0.9340(3) 0.5465(3) 0.0185(8) Uani d 1 . .
    C C7 0.2459(6) 1.0064(3) 0.6405(4) 0.0214(9) Uani d 1 . .
    H H7 0.225017 0.990431 0.716016 0.026 Uiso calc 1 . .
loop_
    _atom_site_aniso_label
    _atom_site_aniso_U_11
    _atom_site_aniso_U_22
    _atom_site_aniso_U_33
    _atom_site_aniso_U_12
    _atom_site_aniso_U_13
    _atom_site_aniso_U_23
    Sn1 0.0167(2) 0.0148(2) 0.0133(2) 0.00138(12) 0.00244(14) 0.00014(12)
    Cl1 0.0212(5) 0.0206(5) 0.0163(4) 0.0061(3) 0.0027(3) -0.0021(3)
    Cl2 0.0146(4) 0.0125(4) 0.0100(4) -0.0003(3) 0.0023(3) -0.0006(3)
    Cl3 0.0182(4) 0.0135(4) 0.0104(4) -0.0010(3) 0.0023(3) 0.0003(3)
    C1 0.0206(19) 0.021(2) 0.0205(19) 0.0058(15) 0.0052(15) 0.0039(15)
    N2 0.0186(16) 0.0202(17) 0.0210(17) 0.0036(13) 0.0041(13) 0.0026(13)
    C2 0.024(2) 0.023(2) 0.027(2) -0.0007(16) 0.0010(17) -0.0001(17)
    N3A 0.0171(16) 0.0225(18) 0.0173(16) 0.0037(13) 0.0027(13) 0.0041(13)
    C3 0.0182(18) 0.023(2) 0.0201(19) 0.0039(15) 0.0032(15) 0.0035(16)
    C4 0.0195(19) 0.022(2) 0.026(2) 0.0030(16) 0.0054(16) 0.0068(16)
    C5 0.0193(19) 0.021(2) 0.029(2) 0.0039(15) 0.0043(16) 0.0036(17)
    C6 0.023(2) 0.025(2) 0.027(2) 0.0074(17) 0.0017(17) -0.0025(17)
    C7A 0.0157(18) 0.0229(19) 0.0178(19) 0.0077(15) 0.0057(14) 0.0051(15)
    C7 0.022(2) 0.023(2) 0.020(2) 0.0074(15) 0.0052(16) 0.0010(15)
_geom_special_details
;
 All esds (except the esd in the dihedral angle between two l.s. planes)
 are estimated using the full covariance matrix.  The cell esds are taken
 into account individually in the estimation of esds in distances, angles
 and torsion angles; correlations between esds in cell parameters are only
 used when they are defined by crystal symmetry.  An approximate (isotropic)
 treatment of cell esds is used for estimating esds involving l.s. planes.
;
loop_
    _geom_bond_atom_site_label_1
    _geom_bond_atom_site_label_2
    _geom_bond_site_symmetry_2
    _geom_bond_distance
    _geom_bond_publ_flag
    Sn1 Cl1 3_666 2.4255(9) ?
    Sn1 Cl1 . 2.4255(9) y
    Sn1 Cl3 . 2.4777(8) y
    Sn1 Cl3 3_666 2.4778(8) ?
    Sn1 Cl2 3_666 2.4881(8) ?
    Sn1 Cl2 . 2.4881(8) y
    C1 N2 . 1.369(5) ?
    C1 C7A . 1.373(6) ?
    C1 H1 . 0.9500 ?
    N2 C3 . 1.337(5) ?
    N2 C2 . 1.465(5) ?
    C2 H2A . 0.9800 ?
    C2 H2B . 0.9800 ?
    C2 H2C . 0.9800 ?
    N3A C3 . 1.345(6) ?
    N3A C4 . 1.395(5) ?
    N3A C7A . 1.401(5) ?
    C3 H3 . 0.9500 ?
    C4 C5 . 1.350(6) ?
    C4 H4 . 0.9500 ?
    C5 C6 . 1.433(6) ?
    C5 H5 . 0.9500 ?
    C6 C7 . 1.352(6) ?
    C6 H6 . 0.9500 ?
    C7A C7 . 1.416(6) ?
    C7 H7 . 0.9500 ?
loop_
    _geom_angle_atom_site_label_1
    _geom_angle_atom_site_label_2
    _geom_angle_atom_site_label_3
    _geom_angle_site_symmetry_1
    _geom_angle_site_symmetry_3
    _geom_angle
    _geom_angle_publ_flag
    Cl1 Sn1 Cl1 3_666 . 180.0 ?
    Cl1 Sn1 Cl3 3_666 . 89.72(3) y
    Cl1 Sn1 Cl3 . . 90.28(3) y
    Cl1 Sn1 Cl3 3_666 3_666 90.28(3) ?
    Cl1 Sn1 Cl3 . 3_666 89.72(3) ?
    Cl3 Sn1 Cl3 . 3_666 180.00(2) ?
    Cl1 Sn1 Cl2 3_666 3_666 89.80(3) ?
    Cl1 Sn1 Cl2 . 3_666 90.20(3) y
    Cl3 Sn1 Cl2 . 3_666 90.59(3) y
    Cl3 Sn1 Cl2 3_666 3_666 89.41(3) ?
    Cl1 Sn1 Cl2 3_666 . 90.20(3) ?
    Cl1 Sn1 Cl2 . . 89.80(3) y
    Cl3 Sn1 Cl2 . . 89.41(3) y
    Cl3 Sn1 Cl2 3_666 . 90.59(3) ?
    Cl2 Sn1 Cl2 3_666 . 180.0 ?
    N2 C1 C7A . . 107.2(4) ?
    N2 C1 H1 . . 126.4 ?
    C7A C1 H1 . . 126.4 ?
    C3 N2 C1 . . 110.1(4) ?
    C3 N2 C2 . . 124.2(4) ?
    C1 N2 C2 . . 125.7(4) ?
    N2 C2 H2A . . 109.5 ?
    N2 C2 H2B . . 109.5 ?
    H2A C2 H2B . . 109.5 ?
    N2 C2 H2C . . 109.5 ?
    H2A C2 H2C . . 109.5 ?
    H2B C2 H2C . . 109.5 ?
    C3 N3A C4 . . 129.1(4) ?
    C3 N3A C7A . . 109.1(3) ?
    C4 N3A C7A . . 121.8(4) ?
    N2 C3 N3A . . 107.6(4) ?
    N2 C3 H3 . . 126.2 ?
    N3A C3 H3 . . 126.2 ?
    C5 C4 N3A . . 118.6(4) ?
    C5 C4 H4 . . 120.7 ?
    N3A C4 H4 . . 120.7 ?
    C4 C5 C6 . . 120.6(4) ?
    C4 C5 H5 . . 119.7 ?
    C6 C5 H5 . . 119.7 ?
    C7 C6 C5 . . 121.1(4) ?
    C7 C6 H6 . . 119.4 ?
    C5 C6 H6 . . 119.4 ?
    C1 C7A N3A . . 105.9(4) ?
    C1 C7A C7 . . 135.3(4) ?
    N3A C7A C7 . . 118.8(4) ?
    C6 C7 C7A . . 119.0(4) ?
    C6 C7 H7 . . 120.5 ?
    C7A C7 H7 . . 120.5 ?
loop_
    _geom_torsion_atom_site_label_1
    _geom_torsion_atom_site_label_2
    _geom_torsion_atom_site_label_3
    _geom_torsion_atom_site_label_4
    _geom_torsion_site_symmetry_1
    _geom_torsion_site_symmetry_2
    _geom_torsion_site_symmetry_3
    _geom_torsion_site_symmetry_4
    _geom_torsion
    _geom_torsion_publ_flag
    C7A C1 N2 C3 . . . . -0.2(4) ?
    C7A C1 N2 C2 . . . . 178.1(4) ?
    C1 N2 C3 N3A . . . . -0.2(4) ?
    C2 N2 C3 N3A . . . . -178.5(3) ?
    C4 N3A C3 N2 . . . . -177.7(4) ?
    C7A N3A C3 N2 . . . . 0.5(4) ?
    C3 N3A C4 C5 . . . . -179.8(4) ?
    C7A N3A C4 C5 . . . . 2.2(6) ?
    N3A C4 C5 C6 . . . . 0.1(6) ?
    C4 C5 C6 C7 . . . . -1.1(6) ?
    N2 C1 C7A N3A . . . . 0.5(4) ?
    N2 C1 C7A C7 . . . . -178.1(4) ?
    C3 N3A C7A C1 . . . . -0.6(4) ?
    C4 N3A C7A C1 . . . . 177.7(3) ?
    C3 N3A C7A C7 . . . . 178.2(3) ?
    C4 N3A C7A C7 . . . . -3.4(6) ?
    C5 C6 C7 C7A . . . . -0.1(6) ?
    C1 C7A C7 C6 . . . . -179.2(4) ?
    N3A C7A C7 C6 . . . . 2.3(6) ?
loop_
    _geom_hbond_atom_site_label_D
    _geom_hbond_atom_site_label_H
    _geom_hbond_atom_site_label_A
    _geom_hbond_site_symmetry_A
    _geom_hbond_distance_DH
    _geom_hbond_distance_HA
    _geom_hbond_distance_DA
    _geom_hbond_angle_DHA
    _geom_hbond_publ_flag
    C5 H5 Cl3 1_565 0.95 2.97 3.614(5) 126.4 yes
    C3 H3 Cl2 4_575 0.95 2.65 3.549(4) 157.9 yes
    C3 H3 Cl1 4_575 0.95 2.91 3.483(4) 120.0 yes
    C4 H4 Cl3 4_575 0.95 2.96 3.473(4) 115.3 yes
    C7 H7 Cl3 2_556 0.95 2.96 3.746(5) 141.1 yes
    C7 H7 Cl1 2_556 0.95 2.91 3.605(4) 131.1 yes
    C2 H2A Cl1 4_575 0.98 2.86 3.668(5) 140.2 yes
    C2 H2B Cl2 1_455 0.98 2.91 3.658(5) 134.0 yes
    C2 H2C Cl2 3_666 0.98 2.87 3.804(4) 160.6 yes
    C2 H2C Cl1 . 0.98 2.96 3.615(4) 125.3 yes
_shelx_space_group_comment
;
The symmetry employed for this shelxl refinement is uniquely defined
by the following loop, which should always be used as a source of
symmetry information in preference to the above space-group names.
They are only intended as comments.
;
_shelx_estimated_absorpt_T_min     0.529
_shelx_estimated_absorpt_T_max     0.788
_shelx_hkl_file
;
   0   0  -2  579.30   12.29
   0   0   2  549.25   12.31
   0   0  -2  572.80   12.33
   0   0  -3    0.37    0.10
   0   0   3    0.10    0.08
   0   0   4   94.59    2.44
   0   0  -4   96.17    2.45
   0   0   5    0.05    0.09
   0   0  -5    0.00    0.09
   0   0   6   12.05    0.66
   0   0  -6   11.66    0.65
   0   0  -6   12.83    0.39
   0   0  -7    0.09    0.03
   0   0   7    0.13    0.15
   0   0  -7    0.01    0.13
   0   0   7    0.01    0.12
   0   0  -8   47.37    1.73
   0   0   8   49.22    1.74
   0   0   8   46.01    1.63
   0   0  -8   47.72    1.13
   0   0   9   -0.03    0.17
   0   0  -9   -0.16    0.21
   0   0   9    0.03    0.13
   0   0  10   82.62    2.66
   0   0  10   85.75    2.79
   0   0 -10   84.30    2.77
   0   0  11    0.13    0.24
   0   0 -11    0.00    0.20
   0   0  11    0.24    0.22
   0   0 -11   -0.04    0.23
   0   0  12  105.95    3.41
   0   0 -12  109.16    3.56
   0   0 -12  111.39    3.57
   0   0  13    0.10    0.18
   0   0 -13    0.46    0.29
   0   0 -13   -0.08    0.23
   0   0 -14    5.17    0.70
   0   0  14    4.76    0.65
   0   0 -14    4.99    0.70
   0   0 -15    0.27    0.31
   0   0 -15    0.13    0.29
   0   0  15    0.41    0.31
   0   0 -16    0.01    0.33
   0   0  16    0.10    0.26
   0   0 -16   -0.14    0.35
   0   0 -17   -0.14    0.35
   0   0 -17    0.22    0.36
   0   0  17    0.25    0.28
   0   0 -18   12.52    1.28
   0   0 -18   11.17    1.23
   0   0  18   10.64    1.10
   0   0  19   -0.21    0.35
   0   0  19    0.55    0.48
   0   0 -19   -0.06    0.38
   0   0 -19   -0.50    0.43
   0  -1   1  100.40    0.82
   0  -1  -1   89.44    0.75
   0   1  -1   98.75    0.67
   0  -1   1  105.92    0.69
   0  -1   1  110.48    0.76
   0   1  -1   89.96    0.78
   0   1   1  110.84    0.67
   0  -1  -2   12.69    0.46
   0   1  -2   12.10    0.43
   0  -1  -2   13.17    0.45
   0   1  -2   12.79    0.46
   0   1   2   12.73    0.45
   0   1  -2   12.67    0.38
   0  -1   2   12.46    0.45
   0  -1  -2   13.67    0.41
   0  -1   3    4.38    0.28
   0   1  -3    4.64    0.29
   0  -1  -3    4.91    0.30
   0   1  -3    4.90    0.29
   0   1   3    5.01    0.29
   0  -1  -3    5.07    0.26
   0  -1  -3    4.83    0.28
   0   1  -4  115.56    2.93
   0   1   4  123.48    2.96
   0  -1  -4  118.38    2.85
   0  -1  -4  118.44    2.96
   0   1  -4  120.33    2.96
   0  -1   4  114.70    2.91
   0  -1  -5   18.79    0.79
   0   1   5   18.74    0.77
   0  -1   5   17.71    0.74
   0   1  -5   16.97    0.74
   0   1  -5   17.51    0.77
   0  -1  -5   17.52    0.69
   0  -1   5   17.34    0.76
   0   1  -6    0.41    0.15
   0   1   6    0.38    0.16
   0  -1  -6    0.49    0.17
   0   1  -6    0.21    0.13
   0  -1   6    0.42    0.14
   0  -1   6    0.32    0.14
   0  -1   7   42.20    1.47
   0   1   7   43.63    1.53
   0   1  -7   43.49    1.54
   0  -1  -7   44.60    1.57
   0   1  -7   41.40    1.51
   0  -1   8   44.67    1.60
   0   1  -8   44.93    1.67
   0   1  -8   46.91    1.68
   0   1   8   46.57    1.68
   0  -1  -8   45.22    1.70
   0   1   9   74.50    2.43
   0   1  -9   76.91    2.46
   0   1  -9   73.36    2.42
   0  -1  -9   72.26    2.44
   0  -1   9   70.38    2.33
   0  -1 -10    2.16    0.38
   0  -1  10    1.53    0.32
   0   1 -10    2.06    0.38
   0   1  10    2.05    0.35
   0   1  10    1.58    0.35
   0   1 -10    1.70    0.35
   0  -1  11  152.81    4.42
   0   1 -11  160.94    3.95
   0   1  11  147.55    4.36
   0   1  11  158.97    4.57
   0  -1 -11  156.86    4.58
   0   1 -11  159.35    4.55
   0   1 -11  164.04    4.59
   0   1 -12   13.67    1.01
   0   1 -12   13.76    1.03
   0  -1  12   14.49    0.99
   0   1  12   15.03    1.07
   0  -1 -12   14.79    1.08
   0   1  12   13.96    0.97
   0  -1 -13   28.15    1.60
   0   1  13   29.75    1.63
   0   1 -13   27.09    1.56
   0   1 -13   28.42    1.59
   0  -1  13   27.85    1.50
   0  -1 -13   29.75    1.62
   0   1  13   26.91    1.46
   0   1 -14    0.04    0.31
   0  -1  14    0.31    0.27
   0  -1 -14    0.49    0.35
   0   1 -14    0.58    0.36
   0   1  14    0.48    0.31
   0  -1 -14    0.30    0.28
   0  -1  15    1.49    0.43
   0   1 -15    1.77    0.50
   0  -1 -15    1.76    0.47
   0  -1 -15    2.10    0.53
   0   1 -15    1.81    0.49
   0   1  15    1.46    0.40
   0   1 -16    0.07    0.32
   0   1  16    0.39    0.29
   0  -1 -16   -0.15    0.37
   0  -1  16    0.60    0.32
   0   1 -16    0.46    0.29
   0  -1 -16    0.41    0.33
   0  -1 -17    5.28    0.85
   0  -1  17    3.84    0.66
   0   1  17    6.32    0.81
   0   1 -17    5.32    0.83
   0   1 -17    4.69    0.76
   0  -1 -17    3.91    0.75
   0   1 -18    3.69    0.74
   0  -1 -18    3.52    0.71
   0   1  18    3.34    0.63
   0  -1 -18    4.46    0.80
   0  -1  18    4.63    0.77
   0   1 -18    5.33    0.86
   0   1  19   16.16    1.54
   0   1  19   16.73    1.41
   0  -1  19   17.93    1.63
   0  -1 -19   17.28    1.58
   0  -1  19   14.81    1.36
   0  -1 -19   19.69    1.67
   0   1 -19   16.40    1.53
   0   1 -19   15.75    1.49
   0   2   0  368.83    8.20
   0  -2   0  372.52    8.22
   0  -2   0  388.40    8.17
   0   2   0  357.24    8.23
   0   2   0  390.78    8.23
   0  -2  -1   15.90    0.50
   0   2  -1   14.77    0.49
   0   2   1   15.40    0.50
   0   2  -1   15.32    0.51
   0  -2   1   15.00    0.49
   0  -2   1   14.60    0.51
   0   2   1   16.32    0.47
   0  -2  -1   15.27    0.46
   0  -2  -1   16.13    0.51
   0  -2  -2  214.80    4.63
   0  -2   2  194.14    4.72
   0   2  -2  205.62    4.74
   0   2  -2  200.96    4.63
   0   2  -2  208.59    4.54
   0  -2  -2  209.04    4.72
   0   2   2  218.49    4.72
   0  -2  -2  210.92    4.72
   0  -2  -3  193.52    4.42
   0  -2  -3  195.89    4.46
   0   2  -3  180.21    4.38
   0  -2   3  179.43    4.43
   0   2   3  199.04    4.43
   0  -2  -3  199.71    4.33
   0   2  -3  192.73    4.46
   0   2  -3  187.08    4.29
   0   2  -4   55.52    1.63
   0  -2   4   51.58    1.59
   0   2   4   57.46    1.61
   0   2   4   59.11    1.33
   0  -2  -4   57.75    1.51
   0   2  -4   54.77    1.45
   0   2  -4   54.08    1.58
   0  -2  -4   57.24    1.60
   0  -2  -4   55.76    1.64
   0   2  -5   16.07    0.74
   0   2   5   16.31    0.43
   0   2   5   16.74    0.73
   0  -2  -5   16.24    0.64
   0  -2  -5   15.61    0.69
   0  -2  -5   16.06    0.74
   0  -2   5   15.63    0.71
   0   2  -5   15.26    0.70
   0   2  -5   14.88    0.57
   0   2  -6   27.56    0.87
   0   2  -6   26.28    1.09
   0  -2  -6   27.10    1.10
   0  -2  -6   26.93    0.97
   0  -2   6   26.16    1.05
   0   2  -6   28.09    1.08
   0   2   6   28.01    1.08
   0   2  -7  182.69    4.40
   0  -2   7  186.24    4.73
   0  -2  -7  190.95    4.82
   0   2  -7  194.47    4.82
   0   2   7  196.81    4.80
   0  -2  -7  191.33    4.60
   0   2  -7  182.83    4.73
   0  -2   8   32.38    1.33
   0   2  -8   32.28    1.35
   0   2  -8   34.39    1.40
   0   2  -8   33.78    1.08
   0   2   8   33.89    1.38
   0  -2  -8   34.01    1.41
   0   2  -9   28.67    0.99
   0   2  -9   29.56    1.33
   0  -2   9   26.44    1.24
   0   2  -9   26.94    1.26
   0  -2  -9   25.65    1.28
   0   2   9   30.19    1.33
   0   2 -10   38.83    1.69
   0  -2  10   37.99    1.61
   0   2  10   38.60    1.66
   0   2 -10   40.29    1.29
   0  -2 -10   37.87    1.68
   0   2 -10   39.99    1.66
   0   2 -11   21.80    1.25
   0   2 -11   23.39    1.31
   0  -2 -11   22.96    1.31
   0   2 -11   24.04    0.93
   0  -2  11   22.48    1.23
   0   2  11   24.32    1.32
   0   2 -12   35.84    1.74
   0  -2 -12   34.67    1.74
   0  -2  12   34.55    1.65
   0   2  12   35.80    1.74
   0   2  12   35.98    1.65
   0   2 -12   36.10    1.72
   0   2  13    1.81    0.44
   0  -2 -13    2.02    0.47
   0   2 -13    1.92    0.42
   0  -2  13    1.94    0.41
   0   2  13    1.03    0.32
   0   2 -13    1.82    0.45
   0   2 -14   23.60    1.51
   0  -2 -14   22.47    1.45
   0   2  14   21.89    1.36
   0  -2 -14   20.75    1.44
   0   2  14   23.52    1.50
   0   2 -14   23.10    1.47
   0  -2  14   20.68    1.35
   0   2  15    1.20    0.41
   0   2 -15    1.81    0.46
   0   2 -15    1.08    0.38
   0  -2  15    1.14    0.41
   0  -2 -15    0.80    0.41
   0  -2 -15    1.43    0.46
   0  -2 -16    8.14    0.96
   0   2  16    9.33    0.94
   0   2 -16    8.99    1.00
   0  -2 -16    9.90    1.05
   0  -2  16    9.04    0.96
   0   2 -16    9.25    1.03
   0  -2  17    0.25    0.32
   0  -2 -17    0.14    0.37
   0   2 -17   -0.08    0.37
   0  -2 -17    1.23    0.53
   0   2 -17    0.29    0.33
   0   2  17    0.42    0.29
   0  -2  18    5.58    0.82
   0   2 -18    7.72    1.01
   0  -2 -18    8.05    1.04
   0  -2 -18    8.43    1.07
   0   2 -18    6.04    0.91
   0   2  18    5.11    0.78
   0   2 -19    4.65    0.84
   0  -2 -19    3.66    0.78
   0  -2  19    2.60    0.63
   0  -2  19    3.74    0.77
   0   2  19    3.62    0.78
   0  -2 -19    3.22    0.76
   0  -3   0   -0.01    0.06
   0   3   0    0.20    0.07
   0   3   0    0.05    0.08
   0  -3   0    0.06    0.07
   0  -3  -1   25.58    0.75
   0   3   1   27.37    0.64
   0  -3  -1   23.82    0.79
   0  -3   1   24.53    0.79
   0   3  -1   24.57    0.80
   0   3   1   26.00    0.76
   0   3   1   25.34    0.80
   0   3  -1   23.21    0.79
   0  -3  -1   27.70    0.64
   0  -3   1   23.75    0.80
   0  -3  -1   24.90    0.77
   0   3  -2   50.54    1.40
   0  -3   2   46.52    1.38
   0   3  -2   47.28    1.32
   0  -3  -2   48.98    1.35
   0  -3  -2   52.62    1.29
   0   3   2   50.62    1.37
   0  -3  -2   49.72    1.38
   0   3   2   50.80    1.29
   0  -3   2   47.28    1.34
   0   3   3  471.52   10.18
   0  -3   3  430.53   10.19
   0  -3  -3  465.70   10.19
   0   3  -3  422.32   10.04
   0   3  -3  457.44    9.90
   0   3   3  464.91   10.04
   0  -3  -3  472.22   10.19
   0  -3  -3  469.84   10.04
   0   3  -3  445.56   10.20
   0   3  -4  163.09    3.95
   0  -3  -4  164.26    3.75
   0  -3  -4  163.69    3.90
   0   3  -4  151.67    3.82
   0   3   4  171.40    3.92
   0  -3   4  153.14    3.91
   0   3  -4  153.38    3.72
   0  -3  -4  161.42    3.93
   0   3   5  174.92    3.73
   0  -3  -5  169.45    4.11
   0  -3  -5  163.94    4.15
   0   3   5  173.94    4.14
   0   3  -5  154.79    3.87
   0   3  -5  163.89    4.16
   0  -3   5  159.36    4.12
   0   3  -5  155.20    4.04
   0  -3  -5  167.82    3.95
   0  -3  -6    1.94    0.28
   0   3  -6    1.92    0.20
   0   3  -6    1.75    0.26
   0  -3   6    1.72    0.26
   0   3   6    1.91    0.27
   0   3  -6    1.73    0.25
   0  -3  -6    1.87    0.25
   0  -3  -6    1.98    0.23
   0   3   6    2.07    0.13
   0  -3  -7   46.66    1.46
   0   3  -7   42.35    1.32
   0   3  -7   47.07    1.66
   0   3   7   47.35    1.63
   0   3  -7   44.73    1.57
   0  -3   7   45.58    1.61
   0  -3  -7   46.41    1.66
   0  -3   8   89.32    2.70
   0  -3  -8   88.88    2.54
   0   3   8   94.08    2.76
   0   3  -8   87.57    2.34
   0   3  -8   93.37    2.79
   0   3  -8   88.36    2.68
   0  -3  -8   88.98    2.77
   0   3  -9   63.30    2.19
   0  -3  -9   70.16    2.36
   0   3   9   67.69    2.28
   0  -3  -9   64.89    2.05
   0   3  -9   62.25    1.83
   0   3  -9   68.57    2.31
   0  -3   9   64.34    2.22
   0   3  10    0.33    0.22
   0   3 -10    0.55    0.14
   0  -3  10    0.65    0.23
   0  -3 -10    0.47    0.23
   0   3 -10    0.22    0.21
   0   3 -10    0.38    0.22
   0   3 -11   16.08    1.08
   0   3  11   16.60    1.07
   0   3 -11   14.24    0.98
   0   3 -11   14.91    0.70
   0  -3 -11   16.82    1.12
   0  -3  11   14.12    0.98
   0  -3 -12   11.35    0.97
   0   3  12   13.01    0.99
   0   3 -12   11.88    0.98
   0   3 -12   12.98    0.97
   0  -3  12   10.75    0.89
   0   3 -13   15.26    1.12
   0   3 -13   16.80    1.23
   0   3  13   16.93    1.22
   0   3  13   16.76    1.12
   0  -3  13   17.70    1.19
   0  -3 -13   17.71    1.27
   0   3  14    3.21    0.55
   0   3 -14    2.92    0.60
   0  -3  14    3.86    0.61
   0   3  14    3.69    0.62
   0   3 -14    3.36    0.60
   0  -3 -14    4.27    0.68
   0   3 -15   38.37    2.06
   0  -3  15   34.57    1.88
   0  -3 -15   36.15    2.05
   0   3  15   38.17    1.91
   0   3 -15   36.07    1.97
   0   3  15   33.97    1.95
   0  -3  16    0.52    0.30
   0   3 -16    0.53    0.42
   0  -3 -16   -0.25    0.32
   0   3 -16    0.43    0.32
   0   3  16    0.45    0.29
   0  -3 -16    0.30    0.30
   0  -3 -17    4.10    0.73
   0  -3 -17    4.60    0.80
   0   3 -17    3.71    0.72
   0  -3  17    3.94    0.70
   0   3 -17    4.28    0.75
   0   3  17    3.69    0.62
   0   3 -18    4.73    0.83
   0  -3 -18    5.33    0.89
   0   3  18    4.90    0.77
   0  -3  18    3.34    0.63
   0  -3 -18    4.85    0.85
   0  -3 -19    0.50    0.46
   0  -3  19   -0.08    0.49
   0   3  19    0.83    0.54
   0  -3  19   -0.06    0.38
   0  -4   0   93.96    2.22
   0   4   0   94.69    2.32
   0  -4   0   89.48    2.27
   0   4   1   22.89    0.76
   0  -4  -1   23.34    0.76
   0   4   1   23.95    0.82
   0   4  -1   21.44    0.80
   0  -4   1   22.97    0.82
   0  -4  -1   23.32    0.82
   0   4   1   25.08    0.61
   0   4  -1   22.78    0.82
   0  -4  -1   24.03    0.77
   0  -4   2   72.63    2.03
   0   4   2   79.80    2.02
   0  -4   2   72.55    1.98
   0  -4  -2   76.31    2.02
   0   4   2   78.84    1.92
   0  -4  -2   76.41    1.90
   0  -4  -2   74.67    1.98
   0   4  -2   69.84    1.96
   0   4  -2   75.69    2.03
   0   4  -3   22.15    0.88
   0  -4   3   21.49    0.82
   0  -4   3   22.22    0.88
   0   4   3   24.46    0.78
   0  -4  -3   23.76    0.88
   0   4  -3   22.19    0.80
   0  -4  -3   22.24    0.85
   0  -4  -3   23.18    0.76
   0  -4   4  268.28    6.43
   0  -4   4  259.20    6.52
   0  -4  -4  287.29    6.53
   0   4  -4  267.94    6.35
   0   4   4  292.93    6.53
   0   4  -4  280.74    6.57
   0   4   4  287.59    6.34
   0  -4  -4  287.24    6.34
   0  -4  -4  279.24    6.53
   0  -4  -5    1.20    0.22
   0  -4   5    1.40    0.23
   0   4  -5    1.62    0.20
   0  -4  -5    2.10    0.28
   0  -4  -5    1.57    0.19
   0   4   5    1.40    0.23
   0   4  -5    2.48    0.30
   0  -4  -6   41.51    1.44
   0   4  -6   39.38    1.47
   0  -4  -6   40.37    1.28
   0  -4   6   38.87    1.45
   0  -4  -6   40.02    1.47
   0   4   6   43.17    1.47
   0   4  -6   36.85    1.21
   0   4   6   40.33    1.08
   0  -4   7    3.37    0.39
   0  -4  -7    4.12    0.35
   0   4  -7    3.58    0.30
   0   4   7    3.87    0.21
   0   4  -7    4.31    0.45
   0   4  -7    3.28    0.37
   0  -4  -7    3.61    0.43
   0  -4  -7    4.22    0.42
   0   4   7    4.29    0.43
   0   4  -8   34.37    1.14
   0   4   8   36.56    1.46
   0  -4  -8   35.04    1.41
   0  -4  -8   34.89    1.27
   0  -4   8   32.00    1.41
   0   4  -8   33.11    1.37
   0  -4  -8   34.70    1.48
   0   4  -8   33.98    1.47
   0   4   9    0.57    0.23
   0   4  -9    0.35    0.21
   0  -4  -9    0.03    0.17
   0  -4  -9    0.14    0.13
   0  -4   9    0.17    0.18
   0   4  -9    0.28    0.12
   0   4  -9    0.02    0.18
   0   4 -10    6.78    0.67
   0   4  10    8.00    0.71
   0  -4  10    6.93    0.66
   0   4 -10    7.40    0.67
   0   4 -10    7.54    0.47
   0  -4 -10    7.36    0.58
   0  -4 -10    8.30    0.76
   0   4  11   -0.06    0.23
   0  -4 -11   -0.17    0.29
   0   4 -11    0.40    0.23
   0   4 -11   -0.04    0.22
   0  -4  11    0.01    0.18
   0   4  12    0.71    0.34
   0  -4  12    1.32    0.35
   0   4 -12    1.62    0.39
   0  -4 -12    1.16    0.37
   0   4 -12    1.07    0.36
   0  -4  13    0.88    0.36
   0  -4 -13    0.79    0.35
   0   4 -13    0.37    0.25
   0   4  13    0.85    0.40
   0   4 -13    0.36    0.26
   0  -4 -14   54.81    2.56
   0   4 -14   55.05    2.44
   0   4  14   60.44    2.45
   0   4  14   57.97    2.57
   0   4 -14   57.69    2.58
   0  -4  14   57.70    2.50
   0  -4  15    0.50    0.31
   0   4  15    0.56    0.33
   0   4 -15    0.82    0.44
   0  -4 -15    0.60    0.35
   0   4  15    0.90    0.43
   0   4  16   36.04    1.95
   0   4 -16   33.27    2.05
   0  -4  16   36.73    2.02
   0  -4 -16   34.73    2.11
   0   4  16   39.24    2.18
   0  -4 -17    0.53    0.42
   0   4 -17    0.01    0.30
   0   4  17    0.10    0.25
   0  -4 -17   -0.37    0.34
   0  -4  17   -0.47    0.40
   0  -4  18    0.48    0.34
   0   4 -18    0.47    0.46
   0   4  18    1.32    0.59
   0  -4  18    0.24    0.33
   0  -4 -18    0.27    0.52
   0  -4 -18    0.71    0.40
   0   4  18    0.24    0.27
   0  -4  19   -0.72    0.36
   0   5   0    0.12    0.11
   0   5   0    0.11    0.06
   0  -5   0    0.06    0.08
   0  -5   0    0.03    0.08
   0  -5  -1    4.20    0.33
   0   5  -1    4.83    0.34
   0   5  -1    3.22    0.30
   0  -5  -1    3.65    0.28
   0   5   1    4.44    0.33
   0  -5   1    3.51    0.31
   0  -5  -1    3.86    0.29
   0   5   1    3.95    0.18
   0   5   1    3.74    0.28
   0  -5  -2   24.56    0.94
   0   5   2   26.03    0.94
   0  -5   2   24.53    0.91
   0   5  -2   25.27    0.95
   0  -5  -2   24.35    0.89
   0  -5  -2   26.10    0.86
   0   5  -2   23.98    0.91
   0   5   2   27.25    0.88
   0  -5   2   23.57    0.94
   0   5   3  177.69    4.03
   0  -5  -3  170.45    4.14
   0  -5  -3  172.83    4.19
   0  -5   3  165.47    4.20
   0   5   3  172.24    4.17
   0  -5  -3  173.83    4.02
   0  -5   3  167.07    4.13
   0   5  -3  167.54    4.20
   0   5  -3  155.94    4.08
   0  -5  -4   15.13    0.62
   0   5  -4   13.34    0.63
   0   5   4   15.18    0.73
   0  -5   4   13.53    0.68
   0  -5  -4   14.47    0.72
   0   5  -4   13.51    0.72
   0   5   4   15.00    0.62
   0  -5   4   14.05    0.74
   0  -5  -4   14.93    0.73
   0   5   5  188.45    4.34
   0  -5   5  175.29    4.45
   0   5  -5  172.84    4.33
   0  -5  -5  178.48    4.55
   0   5  -5  178.04    4.59
   0   5   5  190.68    4.57
   0  -5   5  171.24    4.56
   0  -5  -5  181.93    4.32
   0  -5  -5  186.64    4.56
   0   5  -6    0.50    0.19
   0   5  -6    0.58    0.16
   0  -5  -6    0.91    0.21
   0  -5   6    0.58    0.19
   0  -5  -6    0.49    0.14
   0   5   6    0.77    0.21
   0  -5  -6    0.89    0.22
   0   5   6    0.57    0.14
   0   5   7  128.67    3.50
   0   5   7  130.35    2.96
   0   5  -7  117.44    3.14
   0  -5  -7  124.54    3.22
   0  -5  -7  120.76    3.50
   0  -5   7  115.70    3.47
   0   5  -7  122.82    3.53
   0  -5  -7  125.36    3.46
   0   5  -8    6.78    0.61
   0  -5  -8    6.05    0.59
   0  -5  -8    6.89    0.58
   0   5   8    6.62    0.30
   0   5  -8    5.94    0.42
   0  -5   8    6.84    0.61
   0  -5  -8    6.48    0.48
   0   5   8    7.11    0.61
   0   5   9   51.11    1.97
   0   5  -9   51.16    1.59
   0  -5   9   50.84    1.98
   0  -5  -9   50.88    2.01
   0   5  -9   52.84    2.03
   0  -5  -9   50.62    1.72
   0   5 -10   16.26    0.75
   0   5  10   17.58    1.08
   0  -5 -10   16.81    1.09
   0  -5  10   13.70    0.97
   0  -5 -10   16.07    0.88
   0   5 -10   16.24    1.07
   0   5  11    0.13    0.28
   0   5 -11    0.09    0.24
   0  -5 -11   -0.03    0.22
   0  -5  11    0.15    0.23
   0  -5 -12    1.09    0.36
   0  -5  12    1.96    0.43
   0   5 -12    1.55    0.41
   0   5  12    1.28    0.37
   0   5  13    5.23    0.69
   0  -5  13    4.82    0.64
   0   5 -13    3.74    0.62
   0  -5 -13    4.07    0.65
   0  -5 -14    6.99    0.87
   0   5 -14    7.19    0.85
   0  -5  14    6.90    0.80
   0   5  14    6.52    0.82
   0   5  15   53.68    2.38
   0   5  15   51.81    2.52
   0  -5  15   51.14    2.42
   0  -5 -15   52.44    2.59
   0   5 -15   51.99    2.54
   0   5  16    0.48    0.30
   0   5  16    0.41    0.40
   0  -5  16    0.71    0.42
   0  -5 -16    0.03    0.36
   0   5 -16    0.27    0.35
   0  -5  17   19.23    1.49
   0   5  17   21.40    1.51
   0  -5 -17   18.40    1.58
   0   5  17   18.72    1.58
   0   5 -17   19.27    1.58
   0  -5  18   -0.55    0.40
   0  -5 -18   -0.05    0.34
   0  -5 -18   -0.20    0.42
   0   5  18   -0.03    0.35
   0   5  18   -0.09    0.27
   0  -5  18   -0.27    0.32
   0   5 -18   -0.28    0.39
   0  -5  19    2.23    0.60
   0  -6   0   46.61    1.47
   0   6   0   50.12    1.54
   0   6   0   48.15    1.24
   0  -6   0   49.40    1.41
   0   6  -1    0.06    0.12
   0   6  -1    0.07    0.11
   0  -6  -1    0.28    0.12
   0  -6   1    0.13    0.10
   0  -6  -1    0.02    0.09
   0   6   1    0.07    0.04
   0  -6   1    0.07    0.10
   0   6   1   -0.02    0.09
   0  -6  -1    0.05    0.10
   0   6   1   -0.02    0.09
   0   6   2   41.17    1.29
   0  -6  -2   42.62    1.41
   0  -6   2   39.42    1.39
   0  -6  -2   42.95    1.29
   0  -6  -2   40.36    1.32
   0   6  -2   41.06    1.39
   0   6  -2   39.35    1.36
   0   6   2   41.72    1.38
   0  -6  -3   14.56    0.63
   0   6   3   14.84    0.72
   0  -6   3   13.36    0.69
   0  -6  -3   14.03    0.69
   0   6  -3   12.37    0.66
   0  -6   3   13.62    0.73
   0   6   3   13.38    0.62
   0   6  -3   11.14    0.67
   0  -6  -3   13.97    0.72
   0   6   4  106.67    2.86
   0  -6   4   99.28    2.78
   0  -6  -4  103.36    2.86
   0   6   4  103.10    2.66
   0   6  -4   95.43    2.72
   0   6  -4  103.09    2.90
   0  -6  -4  104.58    2.83
   0  -6  -4  104.80    2.65
   0  -6   4  101.49    2.89
   0  -6   5    0.96    0.23
   0  -6  -5    0.97    0.21
   0   6  -5    0.64    0.20
   0  -6   5    1.24    0.22
   0   6  -5    1.03    0.20
   0   6   5    0.99    0.24
   0  -6  -5    0.96    0.17
   0  -6  -5    1.23    0.25
   0   6   5    0.90    0.17
   0  -6  -6  153.55    4.00
   0   6   6  155.94    4.01
   0   6  -6  151.30    4.06
   0  -6  -6  148.37    4.00
   0   6  -6  140.52    3.72
   0  -6   6  146.42    4.02
   0  -6  -6  149.74    3.72
   0  -6   6  142.94    3.87
   0  -6   7   49.12    1.86
   0  -6   7   48.89    1.74
   0  -6  -7   50.48    1.61
   0   6  -7   48.69    1.59
   0   6   7   52.14    1.86
   0  -6  -7   51.34    1.88
   0  -6  -7   50.36    1.83
   0   6  -7   50.86    1.89
   0  -6  -8   51.42    1.94
   0  -6   8   51.52    1.99
   0   6  -8   52.23    2.02
   0  -6  -8   53.35    1.73
   0   6   8   56.75    1.76
   0   6   8   54.03    2.01
   0   6  -8   50.89    1.66
   0  -6   8   47.99    1.82
   0   6   8   57.88    1.49
   0  -6  -8   52.79    2.02
   0  -6  -9    0.25    0.20
   0   6  -9    0.94    0.20
   0  -6   9    0.38    0.22
   0  -6  -9    1.22    0.23
   0   6  -9    0.87    0.31
   0   6   9    0.77    0.28
   0  -6  -9    1.05    0.32
   0   6   9    0.43    0.15
   0  -6  10    7.52    0.73
   0  -6 -10    8.36    0.62
   0   6 -10    9.21    0.80
   0   6  10    8.17    0.76
   0   6 -10    8.40    0.54
   0  -6 -10    8.69    0.79
   0   6  10    8.29    0.60
   0   6  11   34.99    1.72
   0  -6 -11   33.62    1.72
   0   6 -11   34.03    1.72
   0  -6 -11   32.11    1.40
   0  -6  11   31.96    1.64
   0   6  11   35.07    1.44
   0  -6  12    7.75    0.81
   0   6  12    8.17    0.82
   0   6 -12    9.98    0.94
   0  -6 -12    8.68    0.90
   0  -6 -13    0.90    0.39
   0   6  13    0.57    0.33
   0   6 -13    0.55    0.33
   0  -6  13    0.59    0.31
   0   6 -14   15.10    1.24
   0  -6 -14   12.97    1.19
   0   6  14   12.57    1.12
   0  -6  14   14.01    1.17
   0   6  15    0.62    0.40
   0  -6 -15    0.05    0.46
   0   6 -15    0.65    0.40
   0  -6  15    0.45    0.29
   0   6 -16   15.20    1.34
   0   6  16   12.97    1.13
   0   6  16   12.26    1.21
   0  -6 -16   10.85    1.21
   0  -6  16   13.24    1.21
   0  -6  17    0.07    0.33
   0   6  17    0.32    0.38
   0   6 -17    0.20    0.32
   0   6  17   -0.03    0.44
   0  -6 -17   -0.07    0.45
   0   6  17    0.25    0.37
   0  -6  17    0.13    0.33
   0  -6  18   10.28    1.14
   0   6 -18   11.26    1.26
   0   6  18    9.81    1.20
   0  -6  18   12.85    1.31
   0   6  18    9.81    1.19
   0  -6 -18    9.87    1.19
   0  -6 -18   10.04    1.21
   0   7   0   -0.08    0.10
   0  -7   0    0.11    0.12
   0  -7   0    0.24    0.12
   0   7   0    0.04    0.05
   0   7   1  102.60    2.32
   0   7   1  100.91    2.77
   0  -7   1   97.03    2.77
   0  -7   1   97.26    2.58
   0  -7  -1  104.12    2.80
   0  -7  -1   95.62    2.63
   0  -7  -1   97.61    2.66
   0   7  -1   99.69    2.77
   0  -7  -2    0.55    0.14
   0   7   2    0.23    0.05
   0  -7   2    0.09    0.10
   0   7   2    0.30    0.13
   0  -7  -2    0.03    0.10
   0   7  -2    0.17    0.15
   0   7   2    0.04    0.13
   0  -7  -2    0.10    0.12
   0   7  -2    0.20    0.15
   0  -7   2    0.14    0.05
   0  -7   3   24.41    1.08
   0   7   3   25.44    1.06
   0   7   3   24.81    0.96
   0  -7  -3   24.31    1.01
   0   7  -3   23.30    1.06
   0  -7  -3   24.45    1.07
   0   7  -3   23.44    1.02
   0  -7  -3   24.63    0.94
   0   7   4   26.57    1.11
   0  -7  -4   24.99    1.11
   0  -7   4   23.82    1.05
   0  -7  -4   25.72    0.96
   0  -7  -4   25.62    1.08
   0   7  -4   25.03    1.12
   0  -7   4   23.38    1.10
   0  -7   5   56.92    2.00
   0   7  -5   54.33    1.82
   0  -7  -5   60.13    2.00
   0   7  -5   62.75    2.05
   0  -7  -5   59.18    1.76
   0  -7  -5   59.88    1.97
   0  -7   5   56.13    1.90
   0   7   5   59.41    1.98
   0  -7  -6    0.26    0.20
   0  -7   6    0.38    0.18
   0   7  -6    0.30    0.15
   0  -7   6    0.58    0.22
   0   7  -6    0.10    0.16
   0  -7  -6    0.31    0.13
   0  -7  -6    0.51    0.21
   0   7   6    0.75    0.25
   0   7   7   40.27    1.41
   0  -7  -7   40.52    1.64
   0   7  -7   38.67    1.42
   0  -7  -7   40.11    1.65
   0   7  -7   40.98    1.69
   0  -7   7   39.65    1.66
   0  -7  -7   41.38    1.41
   0   7   7   41.84    1.65
   0  -7   7   37.45    1.51
   0   7   8   23.80    1.02
   0   7  -8   22.96    1.24
   0  -7   8   20.61    1.09
   0   7   8   24.09    0.87
   0  -7  -8   21.66    1.20
   0  -7   8   20.80    1.18
   0   7  -8   20.54    0.96
   0  -7  -8   23.05    1.01
   0   7   8   22.29    1.20
   0  -7  -8   23.42    1.21
   0  -7  -9    9.48    0.80
   0  -7  -9    8.58    0.75
   0  -7   9    9.19    0.78
   0   7  -9    9.30    0.80
   0   7   9    8.06    0.73
   0  -7   9    6.77    0.62
   0   7   9    8.79    0.61
   0   7  -9    7.40    0.53
   0  -7  -9    8.11    0.59
   0   7 -10    0.05    0.24
   0  -7 -10    0.38    0.26
   0  -7 -10    0.13    0.29
   0   7  10    0.43    0.17
   0  -7  10    0.00    0.15
   0   7  10    0.56    0.32
   0  -7 -10    0.16    0.15
   0  -7  10    0.09    0.20
   0   7 -10    0.14    0.13
   0  -7  11   31.83    1.70
   0  -7 -11   35.75    1.47
   0  -7  11   32.02    1.55
   0   7 -11   34.93    1.77
   0   7  11   36.70    1.48
   0  -7 -11   33.61    1.78
   0   7  11   34.54    1.74
   0   7  12   -0.05    0.17
   0  -7 -12    0.27    0.20
   0  -7 -12   -0.33    0.31
   0  -7  12    0.07    0.19
   0   7  12    0.23    0.30
   0  -7  12    0.13    0.25
   0   7 -12   -0.03    0.27
   0   7  13   10.34    0.99
   0  -7 -13   10.85    1.06
   0   7 -13   10.65    1.02
   0  -7  13   10.30    0.88
   0  -7  13    8.68    0.91
   0   7 -14    0.25    0.35
   0  -7 -14    0.55    0.38
   0  -7  14    0.22    0.26
   0  -7  14    0.15    0.25
   0   7  14    0.29    0.31
   0   7 -15    0.81    0.38
   0   7  15    0.33    0.34
   0  -7  15    0.70    0.38
   0  -7 -15    1.40    0.47
   0   7  16    0.37    0.37
   0  -7 -16    0.53    0.47
   0  -7  16    0.41    0.33
   0   7  16   -0.13    0.37
   0   7 -16   -0.05    0.45
   0  -7 -17   25.31    1.88
   0   7  17   20.69    1.68
   0   7  17   22.73    1.59
   0   7 -17   22.62    1.77
   0  -7  17   21.49    1.65
   0  -7  17   21.54    1.68
   0   7  17   21.57    1.72
   0  -7  18    0.46    0.38
   0   7  18    0.35    0.32
   0  -7 -18   -0.33    0.45
   0  -7  18    0.86    0.43
   0   7 -18    0.03    0.47
   0   7  18    0.88    0.58
   0  -8   0  120.70    3.26
   0  -8   0  117.30    3.13
   0   8   0  124.60    2.88
   0   8   0  121.88    3.33
   0  -8   1    3.31    0.37
   0   8  -1    2.78    0.34
   0  -8  -1    2.96    0.32
   0  -8  -1    2.77    0.36
   0  -8  -1    2.95    0.31
   0   8   1    3.69    0.39
   0  -8   1    3.08    0.30
   0   8   1    2.98    0.18
   0  -8  -2    7.51    0.57
   0   8   2    7.44    0.56
   0   8  -2    6.67    0.53
   0  -8   2    6.32    0.22
   0  -8   2    6.39    0.54
   0  -8   2    6.19    0.22
   0  -8  -2    6.80    0.49
   0  -8  -2    7.50    0.49
   0   8   3    5.25    0.49
   0  -8  -3    5.15    0.48
   0  -8  -3    5.85    0.43
   0  -8   3    5.43    0.30
   0   8  -3    5.60    0.51
   0  -8  -3    5.17    0.45
   0   8   3    5.03    0.26
   0  -8   3    5.67    0.51
   0   8  -3    5.37    0.48
   0  -8  -4   13.93    0.79
   0   8  -4   14.69    0.87
   0   8  -4   13.34    0.78
   0   8   4   16.64    0.90
   0  -8  -4   14.08    0.85
   0  -8   4   15.14    0.89
   0  -8  -4   14.45    0.72
   0   8  -5    0.04    0.15
   0  -8  -5    0.18    0.13
   0  -8  -5    0.29    0.16
   0   8   5    0.35    0.17
   0   8  -5    0.16    0.18
   0  -8   5    0.29    0.18
   0  -8  -5   -0.06    0.16
   0  -8   5    0.19    0.16
   0   8  -6  167.12    4.57
   0   8   6  189.07    4.55
   0   8   6  183.25    4.84
   0  -8  -6  176.80    4.80
   0   8  -6  181.05    4.89
   0  -8   6  168.83    4.84
   0  -8  -6  188.38    4.88
   0  -8  -6  183.41    4.51
   0  -8   6  175.74    4.71
   0  -8  -7    0.49    0.25
   0   8   7    0.33    0.16
   0   8  -7    0.77    0.27
   0   8  -7    0.48    0.19
   0  -8  -7    0.56    0.27
   0  -8   7    0.05    0.16
   0  -8   7    0.56    0.22
   0  -8  -7    0.53    0.19
   0   8   7    0.32    0.20
   0  -8  -8   69.02    2.45
   0   8  -8   69.70    2.16
   0  -8   8   64.10    2.44
   0  -8   8   63.37    2.29
   0  -8  -8   68.96    2.13
   0   8  -8   66.70    2.47
   0   8   8   68.58    2.45
   0   8   8   70.57    2.17
   0  -8  -8   65.66    2.44
   0   8   9    2.38    0.34
   0  -8   9    2.00    0.36
   0   8  -9    2.17    0.31
   0   8   9    3.23    0.50
   0  -8  -9    2.46    0.45
   0  -8  -9    2.71    0.49
   0   8  -9    1.81    0.43
   0  -8  -9    1.90    0.31
   0  -8   9    1.72    0.38
   0  -8 -10   15.03    1.12
   0  -8 -10   17.50    0.94
   0   8 -10   17.15    1.17
   0  -8  10   14.65    1.09
   0  -8 -10   15.47    1.09
   0  -8  10   15.07    1.00
   0   8  10   18.58    0.96
   0   8  10   17.11    1.16
   0   8  11   -0.04    0.23
   0  -8 -11    0.03    0.27
   0  -8 -11    0.18    0.17
   0  -8  11    0.02    0.26
   0   8  11   -0.13    0.21
   0  -8 -11   -0.12    0.27
   0   8 -11    0.37    0.31
   0  -8  11   -0.13    0.25
   0  -8 -12   21.41    1.47
   0  -8  12   21.64    1.44
   0  -8  12   24.81    1.38
   0   8 -12   26.98    1.62
   0   8  12   25.05    1.54
   0   8 -13    3.11    0.63
   0  -8  13    3.62    0.56
   0  -8 -13    3.49    0.68
   0   8  13    3.32    0.61
   0  -8  13    2.45    0.53
   0   8 -14    2.50    0.62
   0  -8  14    3.08    0.61
   0  -8  14    2.99    0.52
   0   8  14    3.17    0.66
   0  -8 -14    3.15    0.66
   0   8  15    1.57    0.53
   0   8  15    1.61    0.49
   0  -8  15    0.95    0.39
   0   8 -15    1.31    0.48
   0  -8 -15    1.23    0.40
   0  -8  16    5.38    0.82
   0   8  16    5.28    0.83
   0   8  16    6.15    0.90
   0  -8 -16    5.73    0.90
   0   8 -16    6.94    0.95
   0  -8  16    5.72    0.82
   0  -8  17    0.20    0.36
   0   8  17    0.29    0.35
   0  -8 -17    0.09    0.46
   0   8  17   -0.27    0.49
   0   8  17   -0.55    0.41
   0  -8  17   -0.17    0.28
   0   8 -17   -0.82    0.46
   0  -8  18   22.26    1.71
   0  -8  18   22.30    1.75
   0   8  18   20.99    1.71
   0  -9   0    0.16    0.13
   0  -9   0   -0.04    0.12
   0   9   0   -0.05    0.17
   0   9   0    0.06    0.06
   0  -9  -1   85.53    2.47
   0  -9  -1   89.11    2.68
   0   9   1   87.48    2.64
   0  -9   1   81.49    2.39
   0  -9   1   82.33    2.58
   0   9  -1   87.60    2.23
   0  -9  -1   86.80    2.53
   0   9  -1   90.43    2.68
   0   9   1   86.90    2.05
   0  -9   2    8.72    0.53
   0   9  -2    7.52    0.62
   0  -9  -2    8.37    0.57
   0   9   2    7.94    0.61
   0  -9  -2    8.09    0.64
   0  -9  -2    8.44    0.58
   0  -9   2    8.40    0.65
   0  -9   2    8.67    0.65
   0   9   3   40.14    1.46
   0  -9  -3   40.97    1.44
   0   9   3   42.66    1.62
   0  -9   3   39.74    1.07
   0  -9   3   40.53    1.64
   0  -9  -3   39.34    1.49
   0   9   3   39.79    1.02
   0  -9  -3   41.20    1.62
   0   9  -3   40.66    1.61
   0   9  -4    2.49    0.39
   0  -9   4    2.21    0.37
   0  -9  -4    2.29    0.31
   0  -9  -4    2.82    0.40
   0   9   4    3.17    0.35
   0   9  -4    2.28    0.35
   0   9   4    2.80    0.22
   0  -9   4    2.87    0.24
   0  -9  -4    2.57    0.36
   0   9   4    2.46    0.38
   0  -9  -5   46.89    1.85
   0   9  -5   47.49    1.87
   0  -9  -5   46.90    1.61
   0   9   5   48.25    1.45
   0   9   5   47.00    1.63
   0   9  -5   43.46    1.69
   0  -9  -5   47.41    1.78
   0  -9   5   47.12    1.48
   0  -9   5   45.81    1.87
   0   9   5   48.62    1.84
   0  -9   6    4.52    0.50
   0   9   6    5.59    0.58
   0   9  -6    3.53    0.51
   0  -9   6    4.71    0.55
   0  -9  -6    4.64    0.52
   0  -9  -6    5.77    0.47
   0   9  -6    4.53    0.47
   0   9   6    5.12    0.45
   0  -9  -6    5.17    0.56
   0  -9  -7   14.81    1.01
   0   9   7   18.68    0.93
   0  -9  -7   18.74    0.92
   0   9  -7   17.89    0.95
   0   9   7   18.75    1.11
   0  -9   7   18.65    1.14
   0  -9  -7   18.92    1.12
   0  -9   7   15.57    0.97
   0   9  -7   18.41    1.14
   0   9   8    8.95    0.64
   0  -9  -8    8.98    0.62
   0  -9  -8    9.25    0.81
   0   9  -8    9.93    0.68
   0   9  -8    8.91    0.82
   0   9   8    9.60    0.81
   0  -9   8    8.23    0.78
   0  -9  -8    8.31    0.77
   0  -9   8    7.62    0.68
   0  -9  -9    4.04    0.43
   0   9  -9    5.33    0.67
   0   9   9    4.09    0.59
   0   9   9    4.35    0.45
   0   9  -9    3.53    0.40
   0  -9  -9    4.20    0.58
   0  -9   9    3.96    0.50
   0  -9   9    3.50    0.53
   0  -9  -9    4.46    0.58
   0   9  10   14.36    1.08
   0  -9 -10   14.69    0.85
   0  -9 -10   14.46    1.07
   0  -9  10   13.33    0.96
   0  -9  10   10.74    0.97
   0   9 -10   16.18    1.17
   0   9  10   13.75    0.85
   0  -9 -10   10.46    0.96
   0   9 -11   21.17    1.41
   0  -9 -11   20.77    1.41
   0   9  11   21.23    1.39
   0  -9  11   20.69    1.24
   0  -9  11   20.49    1.37
   0  -9 -11   23.03    1.42
   0   9  12    1.28    0.44
   0  -9  12    2.02    0.44
   0   9 -12    1.74    0.48
   0  -9 -12    1.38    0.45
   0  -9  12    2.03    0.45
   0  -9  13   10.48    0.90
   0   9  13   11.53    1.10
   0  -9 -13    9.04    1.04
   0  -9  13    9.29    0.99
   0   9 -13    9.60    1.01
   0   9  14    6.47    0.80
   0   9 -14    5.59    0.82
   0  -9  14    4.12    0.69
   0   9  14    4.29    0.73
   0  -9  14    6.97    0.85
   0  -9 -14    4.36    0.77
   0   9 -15    1.31    0.45
   0   9  15    0.69    0.39
   0  -9  15    1.59    0.45
   0  -9 -15    1.93    0.59
   0   9  15    2.25    0.63
   0  -9  15    1.32    0.44
   0  -9  16   -0.31    0.37
   0  -9  16   -0.42    0.45
   0   9 -16   -0.49    0.42
   0  -9 -16    0.26    0.37
   0   9  16    0.35    0.35
   0   9  16   -0.52    0.53
   0   9 -17   12.40    1.31
   0  -9 -17   10.50    1.27
   0   9  17   10.68    1.27
   0   9  17    9.95    1.15
   0  -9  17   11.49    1.21
   0  -9  17    9.92    1.11
   0 -10   0   31.02    1.40
   0  10   0   34.15    0.98
   0  10   0   31.81    1.41
   0 -10   0   31.56    1.34
   0 -10   0   30.42    1.23
   0 -10  -1    5.71    0.50
   0 -10  -1    5.93    0.49
   0 -10   1    5.88    0.54
   0  10  -1    5.18    0.34
   0 -10  -1    6.00    0.57
   0  10   1    5.39    0.54
   0 -10   1    4.71    0.42
   0  10  -1    5.42    0.54
   0  10   1    5.57    0.26
   0  10  -2   28.81    1.36
   0 -10   2   27.73    1.31
   0 -10  -2   28.93    1.36
   0 -10  -2   30.58    1.25
   0 -10   2   28.77    1.15
   0 -10  -2   28.73    1.22
   0  10   2   29.82    1.35
   0 -10  -3    0.53    0.20
   0  10  -3    0.05    0.20
   0 -10  -3    0.14    0.16
   0  10   3    0.33    0.22
   0 -10   3    0.13    0.16
   0 -10   3    0.14    0.14
   0 -10  -3    0.19    0.21
   0 -10   4   23.96    0.79
   0  10   4   24.15    1.24
   0 -10  -4   24.82    1.19
   0 -10  -4   24.53    1.09
   0  10  -4   23.63    1.25
   0  10   4   23.43    1.09
   0 -10   4   23.25    1.26
   0 -10  -4   24.00    1.25
   0  10   4   24.18    0.74
   0 -10  -5    5.10    0.54
   0  10   5    6.25    0.52
   0  10   5    4.84    0.57
   0  10   5    6.03    0.37
   0 -10   5    6.08    0.40
   0 -10  -5    5.17    0.59
   0 -10   5    5.80    0.63
   0  10  -5    5.49    0.54
   0 -10  -5    6.12    0.51
   0  10  -5    6.74    0.67
   0 -10  -6   33.57    1.33
   0 -10  -6   32.75    1.57
   0  10  -6   29.47    1.38
   0 -10   6   32.05    1.58
   0  10  -6   29.46    1.53
   0  10   6   31.77    1.54
   0 -10  -6   31.84    1.50
   0  10   6   33.35    1.17
   0 -10   6   33.35    1.21
   0  10   6   31.63    1.32
   0 -10  -7    1.57    0.38
   0  10   7    1.55    0.25
   0  10  -7    1.93    0.40
   0  10  -7    1.61    0.33
   0 -10  -7    1.18    0.26
   0 -10   7    0.91    0.29
   0 -10  -7    1.62    0.37
   0  10   7    1.27    0.27
   0  10   7    1.69    0.39
   0 -10   7    1.62    0.28
   0 -10   7    1.27    0.36
   0 -10   8   41.24    1.95
   0 -10  -8   45.59    2.00
   0  10   8   45.23    1.99
   0  10   8   46.36    1.68
   0  10   8   45.21    1.70
   0 -10   8   42.59    1.67
   0 -10  -8   45.63    1.67
   0 -10   8   42.73    1.84
   0  10  -8   43.64    1.99
   0 -10  -8   42.16    1.93
   0  10  -8   43.50    1.71
   0  10   9    8.59    0.83
   0  10   9    7.66    0.63
   0 -10   9    7.77    0.81
   0 -10  -9    8.30    0.64
   0 -10  -9    8.01    0.81
   0 -10  -9    6.44    0.75
   0 -10   9    7.66    0.73
   0  10  -9    6.18    0.57
   0  10   9    6.98    0.62
   0  10  -9    6.40    0.76
   0 -10  10   16.42    1.24
   0 -10  10   18.57    1.17
   0 -10 -10   16.11    1.21
   0  10  10   17.30    1.24
   0 -10 -10   17.52    1.26
   0  10  10   18.48    1.10
   0  10 -10   18.04    1.29
   0  10  10   18.88    1.03
   0 -10 -11   11.23    1.05
   0  10  11   10.92    0.88
   0 -10  11   11.25    0.93
   0 -10 -11   11.91    1.05
   0  10  11   12.87    1.10
   0  10 -11   12.16    1.09
   0 -10  11   11.69    0.95
   0 -10  11    9.68    0.97
   0  10 -12   11.16    1.09
   0 -10  12    9.14    0.97
   0 -10  12   10.11    0.90
   0  10  12    8.38    0.83
   0 -10  12    9.22    0.87
   0 -10 -12    9.77    1.03
   0  10  12   10.13    1.01
   0 -10  13    6.05    0.80
   0  10 -13    5.72    0.82
   0 -10  13    5.40    0.68
   0 -10 -13    5.88    0.81
   0  10  13    4.90    0.65
   0 -10  13    6.19    0.75
   0  10  13    5.51    0.78
   0 -10  14   24.14    1.54
   0  10  14   20.54    1.58
   0 -10 -14   20.80    1.61
   0  10 -14   20.73    1.59
   0 -10  14   18.45    1.47
   0  10  14   19.17    1.40
   0 -10 -15    1.37    0.57
   0  10  15    1.54    0.55
   0 -10  15    1.14    0.44
   0 -10  15    2.49    0.53
   0  10 -15    2.27    0.65
   0 -10  16   10.08    1.13
   0 -10 -16   11.07    1.28
   0  10  16   11.21    1.23
   0  10 -16   13.17    1.34
   0 -10  17   -0.55    0.42
   0  11   0   -0.03    0.18
   0 -11   0    0.07    0.15
   0 -11   0    0.07    0.15
   0 -11   0    0.03    0.18
   0  11   0   -0.03    0.05
   0  11  -1   21.34    0.78
   0  11  -1   20.88    1.16
   0  11   1   20.75    1.15
   0 -11  -1   19.19    1.12
   0 -11  -1   19.65    0.98
   0 -11   1   19.70    0.95
   0 -11   1   18.43    1.06
   0 -11  -1   19.80    1.04
   0  11  -2   45.76    1.61
   0 -11   2   45.79    1.31
   0 -11  -2   45.75    1.42
   0 -11  -2   44.84    1.60
   0  11   2   46.32    1.59
   0 -11   2   44.96    1.56
   0 -11  -2   44.10    1.39
   0 -11  -3  101.23    3.08
   0 -11   3  103.31    3.28
   0 -11   3   98.63    3.28
   0  11  -3  102.12    3.27
   0  11   3  107.09    3.30
   0 -11  -3  101.27    3.28
   0 -11   3  105.16    2.95
   0 -11  -3  107.06    3.07
   0  11   4    3.76    0.53
   0 -11  -4    3.25    0.39
   0 -11  -4    3.83    0.53
   0 -11   4    3.47    0.40
   0 -11   4    3.43    0.51
   0 -11  -4    3.11    0.43
   0  11  -4    4.56    0.57
   0  11  -5   23.79    1.33
   0 -11   5   20.77    1.28
   0  11   5   22.85    1.29
   0  11   5   23.68    1.14
   0 -11  -5   23.78    1.12
   0 -11  -5   19.90    1.16
   0 -11  -5   24.36    1.33
   0  11  -6    0.20    0.22
   0 -11  -6    0.19    0.24
   0  11   6   -0.02    0.17
   0 -11   6    0.09    0.21
   0 -11  -6    0.05    0.15
   0  11   6    0.21    0.24
   0 -11  -6   -0.07    0.19
   0 -11  -7    3.01    0.51
   0 -11  -7    2.89    0.48
   0  11   7    3.03    0.40
   0  11   7    2.57    0.48
   0 -11  -7    2.99    0.40
   0 -11   7    2.42    0.47
   0  11  -7    2.61    0.47
   0 -11  -8    0.32    0.21
   0  11   8    0.31    0.26
   0  11   8    0.49    0.23
   0 -11  -8    0.06    0.23
   0 -11  -8    0.03    0.26
   0 -11   8    0.09    0.24
   0  11  -8    0.22    0.26
   0  11   9   23.57    1.18
   0 -11  -9   22.43    1.13
   0 -11  -9   21.37    1.40
   0  11   9   24.68    1.48
   0 -11   9   21.07    1.41
   0 -11  -9   20.44    1.35
   0 -11   9   19.48    1.24
   0  11  -9   21.58    1.42
   0 -11  10    1.06    0.34
   0 -11 -10    0.89    0.36
   0  11 -10    1.42    0.46
   0 -11 -10    1.10    0.39
   0  11  10    1.26    0.41
   0 -11  10    0.98    0.36
   0  11 -11   11.99    1.13
   0 -11  11   12.24    1.12
   0 -11  11   12.73    1.02
   0 -11 -11   12.02    1.10
   0 -11 -11   12.46    1.13
   0  11  11   10.91    1.04
   0  11  12    0.30    0.32
   0 -11  12   -0.21    0.30
   0 -11 -12    0.08    0.33
   0 -11 -12   -0.11    0.26
   0 -11  12   -0.09    0.31
   0  11 -12   -0.04    0.33
   0 -11 -13   17.17    1.45
   0 -11  13   16.47    1.38
   0  11 -13   17.39    1.45
   0  11  13   18.67    1.48
   0  11 -14    1.46    0.50
   0 -11  14    1.85    0.52
   0  11  14    1.92    0.63
   0 -11 -14    0.65    0.41
   0 -11 -15   25.04    1.89
   0  11  15   25.70    1.86
   0 -11  15   23.80    1.76
   0  11 -15   24.48    1.80
   0  11 -16    0.04    0.41
   0  11  16   -0.09    0.40
   0 -11 -16    0.05    0.37
   0 -11  16   -0.04    0.31
   0 -12   0    2.12    0.38
   0  12   0    2.06    0.42
   0 -12   0    1.57    0.30
   0 -12   0    2.38    0.42
   0 -12   1    0.16    0.16
   0 -12  -1    0.47    0.29
   0 -12  -1    0.00    0.19
   0  12  -1    0.14    0.24
   0 -12   1   -0.01    0.19
   0 -12  -1    0.17    0.20
   0 -12   1   -0.08    0.14
   0  12   1    0.17    0.23
   0 -12   2   44.50    1.63
   0  12  -2   46.31    1.71
   0 -12  -2   46.73    1.51
   0  12   2   47.05    1.70
   0 -12  -2   44.48    1.68
   0 -12  -2   46.30    1.48
   0 -12   2   44.32    1.34
   0 -12   3    0.12    0.16
   0 -12  -3   -0.06    0.26
   0  12  -3   -0.08    0.27
   0 -12   3    0.10    0.22
   0  12  -3    0.09    0.12
   0 -12  -3    0.10    0.17
   0  12   3   -0.07    0.24
   0 -12  -3    0.09    0.20
   0 -12  -4   50.27    1.84
   0 -12   4   45.39    2.04
   0 -12   4   46.03    2.07
   0  12   4   47.48    2.03
   0 -12  -4   48.92    2.08
   0 -12   4   49.76    1.75
   0 -12  -4   46.56    1.91
   0  12  -4   48.04    2.07
   0 -12   5    0.38    0.29
   0 -12  -5    0.11    0.19
   0  12   5    0.27    0.29
   0 -12  -5   -0.10    0.18
   0 -12  -5    0.11    0.25
   0  12  -5    0.19    0.21
   0  12   6    2.34    0.48
   0 -12  -6    1.79    0.40
   0 -12  -6    1.54    0.39
   0 -12   6    1.63    0.41
   0 -12  -6    2.59    0.37
   0  12  -6    1.35    0.40
   0  12   6    2.29    0.37
   0  12  -7    6.77    0.78
   0  12   7    6.03    0.58
   0 -12   7    5.31    0.70
   0  12   7    6.17    0.74
   0 -12  -7    5.59    0.67
   0 -12  -7    5.64    0.55
   0 -12  -7    6.44    0.74
   0  12  -8   16.48    1.24
   0  12   8   17.07    1.23
   0  12   8   15.90    0.98
   0 -12  -8   16.63    1.23
   0 -12   8   14.01    1.16
   0 -12  -8   16.62    0.97
   0 -12  -8   16.85    1.20
   0 -12  -9    1.12    0.41
   0  12  -9    1.55    0.45
   0  12   9    1.50    0.42
   0 -12   9    1.09    0.40
   0 -12  -9    1.41    0.43
   0 -12  10   20.47    1.46
   0  12 -10   19.79    1.46
   0 -12 -10   22.85    1.52
   0 -12 -10   18.69    1.40
   0  12  10   22.48    1.50
   0 -12 -11    1.55    0.46
   0  12 -11    2.68    0.58
   0 -12  11    2.16    0.53
   0  12  11    2.17    0.55
   0 -12 -11    1.01    0.43
   0 -12 -12    2.98    0.69
   0 -12  12    5.03    0.76
   0  12  12    3.85    0.72
   0  12 -12    3.23    0.66
   0 -12 -12    4.03    0.73
   0  12  13    1.90    0.55
   0 -12  13    1.24    0.42
   0 -12 -13    2.56    0.66
   0  12 -13    1.99    0.63
   0 -12  14   10.47    1.13
   0  12 -14   10.76    1.16
   0 -12 -14   10.48    1.20
   0  12  14   10.17    1.17
   0  12  15   -0.03    0.33
   0 -12  15    0.23    0.34
   0  12 -15    0.35    0.43
   0 -12 -15    0.22    0.35
   0  13   0    0.26    0.22
   0 -13   0    0.03    0.19
   0 -13   0    0.49    0.31
   0 -13   0    0.00    0.17
   0 -13  -1   54.65    1.99
   0 -13   1   52.87    1.91
   0 -13   1   53.75    2.15
   0 -13  -1   51.14    2.20
   0 -13   1   51.18    2.17
   0  13   1   56.18    2.25
   0 -13  -1   52.96    2.06
   0  13  -1   53.25    2.22
   0 -13   2    0.06    0.17
   0 -13  -2   -0.20    0.25
   0 -13  -2    0.04    0.19
   0  13  -2    0.11    0.24
   0  13   2    0.39    0.29
   0 -13   2   -0.17    0.27
   0 -13  -2    0.17    0.21
   0 -13  -3   31.71    1.53
   0  13  -3   35.54    1.77
   0 -13   3   36.23    1.46
   0 -13  -3   34.68    1.75
   0 -13   3   33.36    1.70
   0 -13  -3   35.44    1.56
   0  13   3   34.41    1.71
   0  13  -4    9.31    0.87
   0 -13  -4   10.04    0.83
   0 -13   4    9.78    0.69
   0 -13   4    9.78    0.91
   0 -13  -4   10.29    0.92
   0 -13  -4   10.33    0.78
   0  13   4   10.15    0.90
   0 -13   5    0.57    0.22
   0 -13  -5    0.89    0.36
   0 -13   5    0.29    0.28
   0 -13   5    0.30    0.28
   0  13   5    0.49    0.28
   0 -13  -5    0.59    0.25
   0  13  -5    0.42    0.28
   0 -13  -5    0.45    0.26
   0 -13  -6    2.04    0.49
   0 -13  -6    1.80    0.34
   0 -13  -6    1.70    0.43
   0  13   6    2.10    0.46
   0 -13   6    1.50    0.40
   0  13  -6    2.09    0.50
   0  13   7    1.46    0.44
   0  13  -7    1.15    0.40
   0 -13  -7    0.96    0.38
   0 -13  -7    1.19    0.29
   0 -13  -7    1.39    0.44
   0 -13   7    0.73    0.36
   0 -13  -8   11.68    1.04
   0 -13   8   11.51    1.08
   0 -13  -8   11.85    1.07
   0  13   8   12.23    1.09
   0  13  -8   12.52    1.10
   0 -13   9   27.18    1.74
   0  13   9   30.26    1.76
   0 -13  -9   29.40    1.79
   0 -13  -9   26.93    1.67
   0  13  -9   26.87    1.71
   0  13 -10    2.23    0.56
   0  13  10    2.09    0.54
   0 -13 -10    2.38    0.54
   0 -13 -10    2.53    0.56
   0 -13  10    1.66    0.51
   0 -13 -11   32.22    1.93
   0 -13  11   27.59    1.83
   0 -13 -11   28.28    1.82
   0  13 -11   29.98    1.90
   0  13  11   31.08    1.90
   0  13  12    1.42    0.48
   0  13 -12    1.52    0.47
   0 -13 -12    1.37    0.55
   0 -13 -12    1.00    0.44
   0 -13  12    0.99    0.45
   0  13  13   17.11    1.50
   0 -13  13   17.25    1.47
   0 -13 -13   16.81    1.49
   0  13 -13   17.74    1.52
   0 -13 -14    0.27    0.41
   0  13  14    1.67    0.60
   0 -13  14    1.38    0.51
   0  13 -14    1.25    0.54
   0 -14   0   76.79    2.76
   0 -14   0   81.19    2.62
   0  14   0   74.22    2.87
   0 -14   0   75.72    2.90
   0 -14   1    4.66    0.63
   0 -14  -1    4.47    0.57
   0 -14   1    4.42    0.59
   0  14   1    4.79    0.65
   0 -14  -1    3.81    0.58
   0 -14   1    4.19    0.49
   0 -14  -1    4.49    0.54
   0  14  -1    5.05    0.67
   0 -14  -2   22.01    1.23
   0  14  -2   22.43    1.42
   0  14   2   24.21    1.45
   0 -14   2   22.37    1.15
   0 -14  -2   24.26    1.31
   0 -14   2   23.02    1.42
   0 -14  -2   22.68    1.43
   0 -14   2   21.97    1.36
   0  14   3    0.01    0.23
   0 -14  -3   -0.01    0.20
   0  14  -3   -0.38    0.36
   0 -14  -3   -0.27    0.33
   0 -14   3    0.01    0.27
   0 -14  -3   -0.06    0.18
   0 -14  -4    1.50    0.33
   0  14  -4    1.43    0.39
   0 -14  -4    1.11    0.41
   0 -14  -4    1.09    0.34
   0 -14   4    1.56    0.44
   0  14   4    0.56    0.28
   0 -14  -5    4.66    0.69
   0  14   5    3.54    0.60
   0 -14  -5    5.30    0.58
   0 -14   5    4.15    0.64
   0 -14  -5    3.88    0.57
   0  14  -5    4.31    0.67
   0 -14   6    4.98    0.72
   0 -14  -6    3.83    0.59
   0  14   6    5.25    0.72
   0  14  -6    5.16    0.74
   0 -14  -6    5.54    0.58
   0 -14  -6    5.05    0.72
   0 -14   6    5.33    0.73
   0  14   7    1.46    0.45
   0 -14   7    1.47    0.44
   0 -14   7    0.82    0.39
   0 -14  -7    1.53    0.44
   0  14  -7    1.28    0.44
   0 -14  -7    1.99    0.50
   0 -14  -8   11.55    1.11
   0 -14   8   12.25    1.16
   0  14   8   12.84    1.16
   0  14  -8   13.62    1.21
   0 -14  -8   12.87    1.11
   0 -14   9    0.27    0.28
   0  14   9    0.10    0.38
   0  14  -9    0.31    0.36
   0 -14  -9   -0.01    0.28
   0 -14  -9   -0.39    0.36
   0 -14  10   19.52    1.52
   0 -14 -10   18.09    1.43
   0 -14 -10   19.94    1.54
   0  14  10   20.03    1.53
   0  14 -10   20.37    1.55
   0  14  11    4.98    0.84
   0  14 -11    5.46    0.87
   0 -14  11    3.66    0.70
   0 -14 -11    3.66    0.71
   0 -14 -11    4.87    0.83
   0  14 -12   17.96    1.54
   0 -14 -12   16.97    1.50
   0  14  12   18.92    1.54
   0 -14  12   15.45    1.40
   0 -14 -12   15.83    1.44
   0 -14 -13    0.10    0.41
   0  14 -13    0.72    0.51
   0 -14  13    0.66    0.44
   0  14  13    0.87    0.45
   0 -14 -14    1.34    0.51
   0 -14  14    2.97    0.71
   0 -15   0    0.09    0.27
   0 -15   0   -0.32    0.26
   0  15   0    0.06    0.29
   0 -15  -1   44.51    2.20
   0 -15   1   47.85    2.24
   0 -15   1   46.33    2.12
   0 -15  -1   50.02    2.00
   0  15   1   48.99    2.27
   0  15  -1   46.36    2.22
   0 -15  -1   48.49    2.08
   0 -15  -2    6.64    0.81
   0  15  -2    5.69    0.76
   0 -15   2    8.09    0.83
   0 -15   2    6.65    0.79
   0  15   2    7.63    0.85
   0 -15  -2    7.10    0.72
   0 -15  -2    7.30    0.73
   0 -15   3    0.91    0.34
   0  15   3    0.87    0.36
   0 -15  -3    0.74    0.28
   0 -15  -3    0.14    0.26
   0 -15   3    0.66    0.39
   0 -15  -3    0.14    0.28
   0  15  -3    0.40    0.32
   0  15   4    0.91    0.36
   0  15  -4    1.08    0.43
   0 -15  -4    1.64    0.36
   0 -15  -4    1.83    0.50
   0 -15  -4    1.19    0.32
   0 -15   4    0.86    0.35
   0  15  -5    3.33    0.63
   0 -15  -5    3.66    0.61
   0 -15   5    3.15    0.60
   0 -15  -5    4.15    0.53
   0 -15  -5    2.65    0.53
   0  15   5    3.47    0.64
   0  15  -6    0.38    0.38
   0 -15   6    0.33    0.36
   0 -15  -6    0.38    0.33
   0 -15  -6    0.18    0.34
   0  15   6    0.11    0.28
   0 -15  -7   15.42    1.21
   0 -15   7   13.40    1.24
   0 -15  -7   13.48    1.24
   0  15  -7   12.59    1.18
   0  15   7   14.61    1.24
   0 -15  -8    0.97    0.43
   0 -15  -8    0.46    0.32
   0  15   8    0.15    0.29
   0 -15   8   -0.04    0.30
   0 -15   8    0.29    0.29
   0  15  -8    0.58    0.40
   0  15  -9   10.75    1.13
   0  15   9   12.56    1.21
   0 -15   9    9.99    1.09
   0 -15  -9   11.21    1.11
   0 -15   9   10.35    1.13
   0 -15  -9   10.49    1.13
   0 -15 -10    1.39    0.51
   0 -15  10    1.76    0.50
   0 -15  10    1.85    0.56
   0  15  10    1.82    0.54
   0 -15 -10    2.50    0.64
   0  15 -10    1.11    0.46
   0 -15 -11   15.87    1.44
   0 -15  11   16.58    1.46
   0 -15 -11   19.23    1.57
   0  15 -11   17.39    1.52
   0  15  11   17.90    1.51
   0 -15  12    0.28    0.33
   0 -15 -12   -0.12    0.34
   0  15  12    0.07    0.40
   0 -15 -12   -0.32    0.48
   0  15 -12    0.35    0.35
   0 -15  13    3.62    0.73
   0 -15 -13    2.11    0.62
   0  16   0   55.12    2.52
   0 -16   0   51.80    2.32
   0 -16   0   55.96    2.54
   0 -16   1    0.72    0.38
   0  16  -1    0.44    0.30
   0 -16  -1    0.82    0.39
   0  16   1    1.12    0.40
   0 -16  -1    0.98    0.35
   0 -16   1    1.09    0.35
   0  16   2    9.22    0.99
   0 -16  -2   11.08    1.08
   0 -16  -2   11.44    0.96
   0 -16   2   10.98    1.05
   0  16  -2   10.08    1.02
   0 -16   2    9.69    0.95
   0  16   3    7.93    0.92
   0 -16  -3    9.34    0.86
   0  16  -3    8.84    0.98
   0 -16   3    7.70    0.87
   0 -16  -3    7.88    0.93
   0 -16   3    8.76    0.93
   0  16  -4    2.23    0.57
   0 -16  -4    2.58    0.50
   0 -16   4    2.96    0.59
   0  16   4    1.63    0.47
   0 -16  -4    2.67    0.49
   0 -16  -4    2.45    0.59
   0 -16   4    2.19    0.52
   0 -16  -5    1.85    0.48
   0  16   5    1.82    0.54
   0  16  -5    0.98    0.42
   0 -16  -5    1.36    0.49
   0 -16   5    0.98    0.38
   0 -16   6   17.88    1.45
   0  16  -6   18.64    1.47
   0 -16  -6   19.57    1.37
   0 -16  -6   21.71    1.59
   0  16   6   20.97    1.54
   0 -16  -7    7.17    0.95
   0 -16   7    5.48    0.86
   0  16  -7    6.32    0.91
   0  16   7    6.57    0.89
   0 -16  -7    6.31    0.81
   0  16  -8    7.99    1.02
   0 -16  -8    8.30    1.05
   0  16   8    7.67    0.96
   0 -16   8    7.02    0.95
   0 -16  -8    7.22    0.89
   0 -16  -9    4.34    0.75
   0 -16   9    4.62    0.77
   0 -16  -9    4.55    0.75
   0  16   9    5.30    0.84
   0  16  -9    4.48    0.81
   0 -16  10    7.72    0.99
   0  16 -10    5.91    0.93
   0  16  10    5.79    0.88
   0 -16  10    5.74    0.90
   0 -16 -10    5.36    0.84
   0 -16 -10    5.06    0.86
   0 -16 -11   -0.04    0.38
   0  16  11    0.56    0.41
   0 -16 -11    0.11    0.48
   0  16 -11   -0.43    0.57
   0 -16  11    1.02    0.45
   0 -16  11    1.44    0.58
   0 -16 -12   13.77    1.39
   0  17   0   -0.26    0.31
   0 -17   0   -0.20    0.36
   0 -17   0   -0.20    0.23
   0 -17   1    1.00    0.44
   0 -17  -1    1.57    0.50
   0  17   1    2.33    0.56
   0 -17   1    1.78    0.47
   0  17  -1    2.25    0.59
   0 -17  -1    2.05    0.47
   0 -17   2    0.52    0.38
   0  17   2    0.20    0.39
   0  17  -2    0.29    0.37
   0 -17  -2    0.95    0.47
   0 -17  -2    0.35    0.26
   0 -17   2    1.31    0.46
   0 -17  -3    9.32    0.89
   0 -17  -3    7.12    0.93
   0 -17   3    8.33    0.97
   0  17  -3    7.59    0.95
   0 -17   3    9.15    1.01
   0  17   3    8.26    0.97
   0 -17   4    8.64    0.98
   0  17   4   10.08    1.07
   0 -17   4    6.58    0.87
   0 -17  -4    7.61    0.96
   0  17  -4    7.78    0.97
   0 -17  -5   18.82    1.51
   0 -17   5   18.38    1.45
   0  17   5   19.38    1.50
   0 -17   5   18.18    1.47
   0  17  -5   19.31    1.53
   0 -17   6    0.58    0.30
   0 -17  -6    0.88    0.44
   0  17  -6    0.50    0.40
   0  17   6    1.04    0.47
   0 -17   6    1.01    0.43
   0 -17  -7    9.80    1.13
   0 -17   7    8.87    1.08
   0  17   7    8.36    1.02
   0  17  -7    8.34    1.06
   0 -17   8   12.88    1.30
   0  17   8   10.56    1.18
   0  17  -8   11.28    1.23
   0 -17  -8   10.32    1.17
   0 -17  -9    1.91    0.65
   0  17   9    2.14    0.61
   0 -17   9    2.17    0.58
   0 -17  -9    2.47    0.60
   0  17  -9    1.67    0.61
   0 -17  10    0.27    0.35
   0 -17 -10    0.65    0.37
   0  17  10    0.29    0.47
   0  17 -10    0.05    0.35
   0 -17 -10   -0.15    0.39
   0 -18   0   -0.32    0.36
   0 -18   0    0.04    0.35
   0  18   0    0.41    0.35
   0 -18  -1   -0.40    0.36
   0  18   1    0.61    0.44
   0  18  -1    0.36    0.38
   0 -18  -1    0.65    0.41
   0 -18   1   -0.36    0.32
   0 -18   1   -0.05    0.33
   0 -18   2    6.98    0.90
   0  18  -2    6.90    0.93
   0 -18  -2    5.75    0.85
   0 -18   2    6.77    0.93
   0  18   2    8.58    1.01
   0 -18  -2    6.63    0.82
   0 -18  -3    0.36    0.39
   0  18  -3    0.73    0.42
   0 -18   3    1.08    0.50
   0 -18   3    0.71    0.38
   0  18   3    0.62    0.43
   0 -18   4   23.47    1.69
   0 -18  -4   26.73    1.86
   0  18  -4   23.91    1.75
   0 -18   4   24.82    1.75
   0  18   4   25.60    1.81
   0  18  -5    0.61    0.44
   0  18   5   -0.08    0.41
   0 -18  -5   -0.11    0.49
   0 -18   5    0.09    0.34
   0 -18   6   17.27    1.51
   0 -18   6   18.12    1.47
   0 -18  -6   19.58    1.61
   0  18   6   19.15    1.57
   0  18  -6   17.72    1.53
   0  18   7    2.94    0.75
   0 -18   7    2.94    0.67
   0 -18   7    3.92    0.79
   0  18  -7    4.70    0.84
   0 -18  -7    3.88    0.75
   0  18  -8    5.87    0.95
   0  18   8    6.55    0.96
   0 -18   8    7.28    1.02
   0 -18  -8    7.21    0.99
   0 -18   8    6.20    0.89
   0 -18   9   -0.79    0.44
   0 -19   0    0.24    0.43
   0  19   0   -0.43    0.44
   0 -19   0    0.22    0.26
   0  19   1   -0.33    0.44
   0  19  -1    0.38    0.32
   0 -19   1    0.09    0.27
   0 -19  -1    0.14    0.30
   0 -19   1    0.08    0.37
   0 -19  -1   -0.02    0.41
   0 -19  -2    0.66    0.46
   0 -19   2   -0.15    0.32
   0 -19   2    0.28    0.38
   0  19  -2    0.56    0.46
   0  19   2    0.27    0.33
   0  19   3   18.95    1.59
   0  19  -3   19.08    1.61
   0 -19   3   16.68    1.47
   0 -19  -3   20.34    1.64
   0 -19   3   19.76    1.56
   0 -19   4    0.94    0.47
   0 -19  -4    1.41    0.60
   0 -19   4    0.41    0.35
   0  19  -4    1.80    0.63
   0  19   4    1.81    0.59
   0 -19   5   18.75    1.57
   0 -19  -5   20.14    1.67
   0 -19   5   19.86    1.60
   0  19  -5   19.62    1.65
   0  19   5   19.91    1.64
   0  19   6    0.40    0.39
   0 -19  -6   -0.06    0.46
   0 -19   6    0.64    0.40
   0  19  -6    0.31    0.41
   0 -19   6    0.00    0.31
   0 -19   7    7.76    1.01
   0 -19   7    8.84    1.14
   0 -20   0    0.71    0.50
   0  20   0   -0.28    0.40
   0 -20  -1   -0.20    0.43
   0 -20   1    0.72    0.28
   0  20  -1    0.08    0.41
   0  20   1    0.33    0.40
   0  20   2    5.70    0.90
   0 -20   2    4.90    0.82
   0 -20  -2    5.70    0.91
   0  20  -2    4.62    0.91
   0 -20   2    3.97    0.77
   0 -20   3    4.39    0.77
   0  20  -3    3.78    0.81
   0 -20   3    3.34    0.68
   0  20   3    3.47    0.77
   0 -20  -3    3.81    0.81
   0 -20   4    7.35    1.00
   0 -20   4    7.54    1.01
   0 -20   5    1.41    0.49
  -1   0  19   16.10    1.56
   1   0 -19   20.62    1.68
   1   0 -19   20.16    1.65
  -1   0  18   -0.22    0.38
   1   0 -18    0.04    0.40
   1   0 -18    0.50    0.36
   1   0 -17   42.01    2.31
  -1   0  17   41.39    2.39
   1   0 -17   40.73    2.28
  -1   0  17   44.83    2.17
   1   0 -16   -0.40    0.29
  -1   0  16    0.12    0.20
   1   0 -15   11.35    1.05
   1   0 -15   14.12    1.19
  -1   0  15   12.14    1.00
   1   0 -14    0.22    0.30
  -1   0  14    0.21    0.21
   1   0 -14    0.42    0.29
   1   0 -13   44.46    2.01
  -1   0  13   41.99    1.84
   1   0 -13   45.81    2.05
  -1   0  12   -0.09    0.22
   1   0 -12    0.01    0.22
   1   0 -12    0.17    0.26
  -1   0  11   23.43    1.18
   1   0 -11   24.55    1.30
   1   0 -11   25.44    1.31
   1   0 -10   -0.06    0.16
  -1   0  10   -0.05    0.15
   1   0 -10    0.35    0.18
  -1   0  10    0.02    0.14
   1   0  -9    0.44    0.20
  -1   0   9    0.12    0.16
  -1   0   9    0.10    0.11
  -1   0   8    0.32    0.15
   1   0  -8    0.00    0.15
  -1   0   8   -0.03    0.13
   1   0  -7  123.14    3.31
  -1   0   7  127.43    3.36
  -1   0   7  122.74    3.19
  -1   0   6    0.01    0.09
  -1   0   6    0.36    0.12
   1   0  -6    0.13    0.12
   1   0  -5  284.06    6.36
  -1   0   5  277.18    6.38
  -1   0   5  265.45    6.23
  -1   0   4    0.12    0.10
  -1   0   4    0.14    0.07
   1   0  -4    0.22    0.10
  -1   0   3   62.49    1.52
   1   0  -3   64.26    1.61
  -1   0   3   61.51    1.61
   1   0  -2   -0.01    0.05
  -1   0   2    0.18    0.08
  -1   0   2    0.12    0.03
  -1   0   2    0.18    0.06
   1   0  -1  257.34    5.57
  -1   0   1  264.42    5.58
   1   0  -1  258.58    5.58
  -1   0   1  258.85    5.66
   1   0  -1  249.56    5.60
  -1   0   1  250.05    5.61
  -1   0   1  259.13    5.58
  -1   0   0    0.10    0.03
   1   0   0    0.04    0.03
  -1   0   0    0.08    0.04
  -1   0  -1  127.34    2.88
   1   0   1  127.20    2.81
   1   0   1  126.36    2.82
  -1   0  -1  129.15    2.82
  -1   0  -2    0.19    0.09
  -1   0  -2    0.15    0.04
   1   0   2    0.10    0.07
  -1   0  -3    1.65    0.20
  -1   0  -3    1.42    0.09
  -1   0  -3    1.18    0.16
   1   0   3    1.74    0.18
  -1   0  -3    1.56    0.09
  -1   0  -4    0.14    0.03
  -1   0  -4   -0.02    0.09
   1   0   4    0.02    0.08
  -1   0  -4    0.09    0.10
  -1   0  -5   91.89    2.47
   1   0   5   93.65    2.49
  -1   0  -5   92.00    2.05
  -1   0  -5   88.80    2.52
   1   0   6   -0.06    0.12
  -1   0  -6    0.09    0.11
  -1   0  -6    0.16    0.12
  -1   0  -7  159.49    4.21
   1   0   7  158.98    4.16
   1   0   8    0.01    0.14
   1   0   8    0.07    0.13
  -1   0  -8    0.00    0.18
   1   0   9  107.71    3.23
  -1   0  -9  106.41    3.26
   1   0   9  107.50    3.20
   1   0  10   -0.03    0.19
   1   0  10   -0.05    0.18
  -1   0 -10    0.06    0.20
  -1   0 -11  180.04    4.93
  -1   0 -11  167.86    4.93
   1   0  11  172.06    4.90
   1   0  11  166.32    4.81
   1   0  12    0.25    0.23
  -1   0 -12   -0.20    0.30
  -1   0 -12   -0.11    0.26
   1   0  13   15.56    1.14
  -1   0 -13   18.05    1.24
  -1   0 -13   17.06    1.25
  -1   0 -14   -0.02    0.26
   1   0  14    0.30    0.27
  -1   0 -14    0.54    0.33
  -1   0 -15    4.30    0.72
  -1   0 -15    4.63    0.72
   1   0  15    3.42    0.58
  -1   0 -16   -0.05    0.42
  -1   0 -16    0.04    0.31
  -1   0 -17   13.16    1.28
  -1   0 -17   12.18    1.23
   1   0  17   12.21    1.19
  -1   0 -18   -0.05    0.31
   1   0  18    1.04    0.44
  -1   0 -18   -0.18    0.46
   1   0  19   24.86    1.81
   1  -1 -19    0.23    0.39
   1   1 -19    0.04    0.43
   1  -1 -19   -0.09    0.43
   1   1 -19    0.53    0.33
  -1   1  19    0.09    0.36
  -1  -1  19    0.25    0.43
   1   1 -18   10.95    1.15
  -1   1  18   13.39    1.36
   1  -1 -18   13.43    1.31
  -1  -1  18   12.52    1.30
   1  -1 -18   13.24    1.30
   1   1 -18   14.63    1.37
  -1  -1  18   13.58    1.19
  -1  -1  17    2.96    0.55
  -1  -1  17    2.77    0.63
   1  -1 -17    1.90    0.58
  -1   1  17    0.93    0.43
   1   1 -17    3.00    0.65
   1  -1 -17    1.77    0.55
  -1   1  17    2.00    0.48
   1   1 -17    2.54    0.61
   1   1 -16   10.06    1.03
   1   1 -16    9.29    1.02
   1  -1 -16    9.10    1.01
  -1   1  16    8.98    0.89
   1  -1 -16    7.28    0.91
  -1  -1  16    6.74    0.81
  -1   1  15    0.72    0.31
  -1  -1  15    0.12    0.21
   1   1 -15    0.53    0.37
   1  -1 -15    0.04    0.34
   1   1 -15    0.37    0.30
   1  -1 -15    0.79    0.36
   1  -1 -14   14.58    1.16
   1   1 -14   14.48    1.13
  -1   1  14   15.34    1.06
   1  -1 -14   15.95    1.20
  -1  -1  14   15.38    1.08
   1   1 -14   13.15    1.10
   1   1 -13    9.66    0.89
  -1   1  13    9.21    0.78
   1   1 -13    9.25    0.86
  -1  -1  13    8.63    0.76
   1  -1 -13    9.27    0.86
   1  -1 -13    8.47    0.84
   1   1 -13    7.56    0.59
  -1   1  12   50.46    2.11
   1   1 -12   47.07    2.02
  -1  -1  12   47.95    1.93
  -1   1  12   47.97    1.91
   1  -1 -12   52.34    2.13
   1   1 -12   53.78    2.16
   1   1 -11    1.43    0.33
   1  -1 -11    1.41    0.34
  -1   1  11    1.95    0.34
  -1  -1  11    1.31    0.29
   1   1 -11    1.58    0.38
  -1   1  11    1.81    0.39
   1   1 -10   21.08    1.14
   1  -1 -10   19.14    1.09
  -1   1  10   18.60    1.06
  -1   1  10   18.13    0.95
   1   1 -10   19.88    1.06
  -1  -1  10   17.29    0.95
  -1   1   9    3.40    0.42
   1  -1  -9    2.98    0.41
  -1  -1   9    2.98    0.36
   1   1  -9    3.05    0.41
   1   1  -9    3.42    0.41
  -1   1   9    3.32    0.37
   1  -1  -8   36.69    1.42
   1   1  -8   36.64    1.42
  -1   1   8   35.55    1.40
   1   1  -8   32.83    1.34
  -1  -1   8   35.73    1.31
   1   1  -7   47.15    1.61
   1  -1  -7   48.47    1.63
  -1   1   7   49.60    1.63
   1   1  -7   47.09    1.57
  -1  -1   7   43.69    1.49
   1   1  -6  132.00    3.37
   1  -1  -6  129.10    3.35
  -1  -1   6  124.02    3.22
   1   1  -6  127.13    3.29
  -1   1   6  133.29    3.35
  -1  -1   5    0.79    0.14
   1  -1  -5    0.95    0.17
   1  -1  -5    0.96    0.15
   1   1  -5    1.05    0.18
  -1   1   5    0.62    0.14
   1   1  -5    0.96    0.18
  -1   1   4   54.06    1.53
   1  -1  -4   56.78    1.57
   1   1  -4   57.20    1.57
   1  -1  -4   55.78    1.46
  -1   1   4   56.60    1.39
   1   1  -4   55.41    1.51
  -1  -1   4   52.60    1.47
   1  -1  -3   10.21    0.39
   1  -1  -3   10.19    0.45
  -1   1   3   10.84    0.44
   1   1  -3   10.64    0.45
  -1  -1   3   10.29    0.40
   1   1  -3   10.74    0.41
  -1   1   3   10.53    0.38
  -1   1   2  179.91    3.94
   1   1  -2  170.73    3.97
   1  -1  -2  183.22    3.91
   1  -1  -2  173.91    3.98
  -1   1   2  176.70    3.93
  -1   1   2  177.93    3.98
  -1  -1   2  166.71    3.90
  -1  -1   2  174.03    3.99
   1   1  -2  177.29    3.88
   1   1  -1    5.27    0.22
  -1   1   1    5.52    0.23
  -1  -1   1    5.51    0.23
  -1  -1   1    5.33    0.23
   1   1  -1    4.88    0.20
   1  -1  -1    5.34    0.19
   1   1  -1    5.22    0.23
   1   1  -1    5.32    0.25
   1  -1  -1    5.80    0.25
  -1   1   1    5.49    0.20
   1  -1   0  381.32    8.53
   1   1   0  438.72    8.53
   1   1   0  405.85    8.52
   1   1   0  378.11    8.49
  -1  -1   0  396.51    8.53
  -1  -1   0  419.82    8.53
   1   1   0  354.65    8.57
  -1   1   0  388.90    8.54
  -1  -1   0  419.77    8.52
  -1  -1   0  408.06    8.56
   1  -1   0  397.01    8.53
  -1   1   0  395.44    8.55
   1   1   0  367.50    8.56
  -1  -1   0  364.22    8.49
  -1   1   0  379.42    8.53
  -1  -1   0  411.67    8.58
  -1   1  -1    7.98    0.29
  -1   1  -1    7.84    0.32
   1  -1   1    8.02    0.33
  -1  -1  -1    8.13    0.32
   1   1   1    7.73    0.30
  -1  -1  -1    8.35    0.33
   1   1   1    8.37    0.31
  -1   1  -2   31.46    0.96
  -1  -1  -2   34.13    0.96
   1  -1   2   31.18    0.93
  -1   1  -2   31.13    0.97
   1   1   2   33.78    0.94
  -1  -1  -2   29.49    0.95
  -1   1  -2   32.41    0.94
   1  -1   2   31.81    0.97
   1   1   2   36.48    0.82
  -1  -1  -3   32.93    1.05
   1  -1   3   31.30    1.03
  -1   1  -3   33.43    1.06
   1  -1   3   32.27    1.01
  -1  -1  -3   33.85    1.02
   1   1   3   34.43    1.02
  -1   1  -3   33.70    1.02
  -1  -1  -4   45.37    1.43
  -1   1  -4   45.33    1.38
   1   1   4   48.29    1.40
   1  -1   4   46.12    1.39
  -1   1  -4   44.87    1.42
   1  -1   4   46.05    1.42
  -1  -1  -4   47.02    1.38
  -1   1  -5    6.37    0.46
  -1  -1  -5    6.91    0.44
  -1  -1  -5    6.84    0.48
   1   1   5    7.13    0.45
   1  -1   5    6.65    0.45
  -1   1  -5    7.25    0.47
   1  -1   5    6.46    0.44
  -1  -1  -6  136.53    3.43
   1   1   6  131.90    3.47
   1  -1   6  132.69    3.48
  -1   1  -6  134.54    3.48
  -1  -1  -6  132.47    3.54
   1  -1   6  132.05    3.47
  -1   1  -6  125.24    3.49
   1  -1   7   45.64    1.61
  -1  -1  -7   46.64    1.57
  -1   1  -7   46.52    1.62
   1   1   7   46.46    1.61
  -1  -1  -7   44.54    1.64
  -1   1  -7   42.88    1.61
   1  -1   7   42.17    1.57
  -1   1  -8   26.12    1.20
   1  -1   8   26.32    1.20
  -1   1  -8   25.49    1.21
   1   1   8   27.98    1.22
  -1  -1  -8   25.75    1.23
  -1   1  -9    0.40    0.10
  -1   1  -9    0.42    0.20
  -1   1  -9    0.50    0.23
  -1   1  -9    0.59    0.06
   1   1   9    0.48    0.21
   1  -1   9    0.62    0.23
  -1  -1  -9    0.72    0.25
   1   1  10   18.63    1.11
   1  -1  10   19.53    1.12
  -1   1 -10   18.13    1.12
  -1   1 -10   19.34    1.13
  -1  -1 -10   22.06    1.23
   1   1  10   19.72    1.11
  -1   1 -10   21.39    0.73
   1   1  11   10.23    0.82
  -1   1 -11   11.89    0.92
  -1   1 -11   11.37    0.91
   1  -1  11   10.49    0.84
   1   1  11   11.28    0.89
  -1  -1 -11   10.54    0.90
  -1   1 -12   30.10    1.64
   1   1  12   31.76    1.59
   1   1  12   33.95    1.68
  -1   1 -12   33.78    1.69
  -1  -1 -12   32.91    1.70
   1  -1  12   29.21    1.55
   1  -1  13    0.13    0.21
  -1   1 -13    0.32    0.28
   1   1  13    0.14    0.27
  -1   1 -13    0.02    0.24
   1   1  13    0.09    0.25
  -1  -1 -13    0.40    0.26
  -1  -1 -13    0.21    0.29
  -1  -1 -14    1.52    0.47
  -1   1 -14    1.44    0.44
  -1  -1 -14    1.01    0.40
  -1   1 -14    0.42    0.36
   1  -1  14    0.45    0.27
   1   1  14    0.72    0.29
  -1  -1 -15    0.21    0.30
  -1   1 -15    0.97    0.46
  -1   1 -15    1.23    0.45
  -1  -1 -15    0.31    0.27
   1   1  15    0.47    0.32
   1  -1  15    0.61    0.35
  -1   1 -16    2.41    0.56
   1  -1  16    1.52    0.44
  -1  -1 -16    3.16    0.66
   1   1  16    3.14    0.63
  -1   1 -16    2.08    0.51
  -1  -1 -16    2.40    0.57
   1   1  17    0.24    0.30
  -1   1 -17    0.17    0.31
  -1  -1 -17    0.40    0.32
  -1   1 -17    0.48    0.32
   1  -1  17    0.25    0.31
  -1  -1 -17    0.10    0.42
   1   1  18   21.72    1.66
  -1   1 -18   27.63    1.92
  -1  -1 -18   26.63    1.92
  -1   1 -18   23.68    1.80
  -1  -1 -18   25.61    1.85
   1  -1  18   21.72    1.67
   1  -1  19    2.08    0.53
   1   1  19    1.56    0.49
  -1  -2  19    3.02    0.68
  -1   2  19    2.26    0.68
   1   2 -19    3.31    0.75
   1  -2 -19    3.43    0.74
   1  -2 -19    3.72    0.73
   1   2 -19    2.11    0.56
  -1  -2  18    2.43    0.62
   1  -2 -18    2.21    0.61
   1   2 -18    2.29    0.60
   1   2 -18    2.30    0.64
  -1  -2  18    1.94    0.51
  -1   2  18    2.57    0.68
   1  -2 -18    2.44    0.64
  -1  -2  17    7.61    1.01
   1  -2 -17    7.91    0.98
  -1   2  17    7.01    0.82
   1   2 -17    6.54    0.93
  -1   2  17    7.14    0.97
   1   2 -17    7.25    0.90
   1  -2 -17    6.22    0.88
  -1  -2  17    7.55    0.86
  -1   2  16    0.65    0.34
   1   2 -16    0.77    0.42
   1  -2 -16    0.45    0.35
   1   2 -16    0.81    0.32
  -1  -2  16    0.45    0.33
   1  -2 -16    0.68    0.40
  -1   2  15   26.92    1.53
   1  -2 -15   28.45    1.74
   1   2 -15   31.25    1.81
  -1  -2  15   26.04    1.54
   1   2 -15   28.09    1.66
   1  -2 -15   31.09    1.79
  -1  -2  14   17.81    1.19
   1   2 -14   17.73    1.24
  -1   2  14   16.92    1.13
   1   2 -14   16.16    1.23
   1  -2 -14   15.24    1.20
  -1   2  14   17.01    1.26
   1  -2 -14   17.95    1.27
   1  -2 -13   44.82    2.07
   1   2 -13   44.50    2.05
   1   2 -13   44.94    1.99
  -1  -2  13   42.89    1.90
  -1   2  13   42.03    1.83
  -1   2  13   44.93    2.05
   1   2 -12    3.13    0.48
   1   2 -12    2.22    0.31
  -1  -2  12    1.45    0.34
  -1   2  12    2.68    0.42
   1  -2 -12    3.37    0.51
  -1   2  12    2.88    0.49
   1   2 -12    2.56    0.50
   1   2 -11   21.33    1.24
  -1   2  11   21.54    1.12
   1   2 -11   22.33    1.21
   1  -2 -11   22.83    1.27
   1   2 -11   22.36    0.99
  -1  -2  11   23.06    1.18
  -1   2  11   21.86    1.25
   1   2 -10   52.57    1.71
   1   2 -10   53.88    2.04
  -1  -2  10   49.41    1.87
   1  -2 -10   53.26    2.03
   1   2 -10   52.95    1.95
  -1   2  10   55.62    2.04
  -1  -2   9   10.14    0.67
   1  -2  -9   10.27    0.74
   1   2  -9   10.25    0.60
   1   2  -9    9.66    0.68
  -1   2   9   11.35    0.76
   1   2  -9    9.98    0.73
   1   2  -8    0.12    0.11
   1  -2  -8    0.24    0.18
   1   2  -8    0.23    0.17
  -1   2   8    0.05    0.15
  -1  -2   8    0.03    0.12
   1   2  -8   -0.02    0.15
   1   2  -7   36.32    1.31
   1   2  -7   36.21    1.23
   1   2  -7   38.41    1.42
  -1  -2   7   36.56    1.31
  -1   2   7   38.70    1.39
   1  -2  -7   37.49    1.40
  -1   2   6    6.67    0.31
  -1   2   6    6.66    0.46
   1   2  -6    6.32    0.47
  -1  -2   6    5.44    0.40
   1  -2  -6    6.59    0.48
   1   2  -6    5.82    0.41
   1   2  -6    6.04    0.39
   1  -2  -6    6.76    0.42
   1   2  -5  133.09    3.33
  -1  -2   5  129.71    3.36
   1  -2  -5  137.22    3.21
  -1   2   5  138.59    3.43
   1   2  -5  136.41    3.35
  -1   2   5  142.06    3.18
   1   2  -5  138.97    3.48
   1  -2  -5  135.54    3.34
   1  -2  -5  138.18    3.47
  -1  -2   4   33.32    1.10
   1  -2  -4   39.16    1.20
   1   2  -4   36.17    1.18
   1   2  -4   37.01    1.12
  -1   2   4   38.62    1.02
  -1   2   4   37.79    1.16
   1   2  -4   36.86    1.08
   1  -2  -4   37.41    1.11
   1  -2  -4   38.01    0.99
  -1   2   3  225.42    5.30
   1  -2  -3  242.36    5.28
  -1  -2   3  222.36    5.31
  -1   2   3  255.32    5.09
  -1   2   3  236.25    5.30
  -1  -2   3  217.97    5.26
   1  -2  -3  240.75    5.09
   1   2  -3  222.34    5.33
   1   2  -3  237.27    5.19
  -1   2   3  234.80    5.21
   1   2  -3  227.54    5.29
   1  -2  -3  230.18    5.34
  -1   2   2   38.10    1.01
  -1  -2   2   35.96    0.91
  -1  -2   2   37.57    1.02
  -1   2   2   37.48    1.01
  -1  -2   2   35.48    1.01
   1   2  -2   37.20    1.06
   1   2  -2   34.29    1.05
  -1   2   2   39.33    1.02
   1  -2  -2   38.27    1.07
  -1  -2   2   38.30    0.93
   1   2  -2   36.22    0.90
   1  -2  -2   37.71    1.02
   1  -2  -1  258.85    5.56
  -1  -2   1  262.50    5.54
  -1   2   1  267.47    5.60
   1  -2  -1  260.15    5.65
   1   2  -1  254.26    5.62
  -1  -2   1  252.37    5.65
  -1   2   1  264.37    5.58
  -1   2   1  270.79    5.57
  -1  -2   1  264.79    5.57
   1   2   0    2.92    0.21
  -1  -2   0    3.42    0.17
  -1  -2   0    3.80    0.22
  -1   2   0    3.70    0.20
   1  -2   0    3.30    0.20
   1   2   0    3.50    0.20
   1  -2   0    3.51    0.22
  -1   2   0    3.63    0.18
   1   2   0    3.66    0.15
  -1   2   0    3.43    0.17
  -1  -2   0    3.54    0.20
  -1  -2   0    3.48    0.14
  -1  -2   0    3.51    0.15
   1   2   0    3.78    0.14
   1   2   0    3.84    0.21
   1   2   1  160.47    3.58
  -1  -2  -1  152.92    3.54
   1  -2   1  148.83    3.61
  -1  -2  -1  156.31    3.60
   1   2   1  150.17    3.59
  -1   2  -1  159.16    3.56
  -1  -2  -1  167.61    3.44
  -1  -2  -1  165.30    3.61
   1  -2   2    0.13    0.08
  -1  -2  -2    0.21    0.08
   1  -2   2    0.07    0.07
   1  -2   2    0.07    0.04
  -1  -2  -2    0.27    0.10
   1   2   2    0.26    0.08
   1   2   2    0.27    0.09
  -1  -2  -2    0.25    0.09
  -1   2  -2    0.15    0.08
   1  -2   3   16.81    0.45
  -1  -2  -3   16.61    0.67
  -1   2  -3   15.90    0.45
  -1   2  -3   15.67    0.64
   1  -2   3   15.64    0.66
  -1  -2  -3   15.90    0.65
   1   2   3   16.18    0.64
  -1  -2  -3   17.84    0.65
  -1   2  -4   58.92    1.47
   1   2   4   68.02    1.45
  -1   2  -4   63.91    1.81
  -1  -2  -4   63.13    1.76
  -1  -2  -4   63.69    1.84
  -1   2  -4   60.71    1.82
   1   2   4   65.18    1.80
   1  -2   4   60.39    1.81
   1  -2   5   19.66    0.86
   1   2   5   20.08    0.84
  -1   2  -5   21.01    0.87
  -1  -2  -5   20.73    0.89
  -1   2  -5   19.73    0.86
  -1  -2  -5   21.59    0.83
  -1   2  -5   18.98    0.55
  -1   2  -6   15.23    0.80
   1  -2   6   17.03    0.83
  -1   2  -6   15.72    0.50
  -1  -2  -6   16.92    0.85
  -1   2  -6   17.66    0.83
   1   2   6   17.31    0.82
  -1  -2  -6   16.00    0.76
  -1  -2  -7   97.22    2.85
  -1   2  -7  102.67    2.84
  -1  -2  -7   98.28    2.71
  -1   2  -7   92.36    2.26
   1  -2   7   96.10    2.81
  -1   2  -7   94.45    2.80
   1   2   7  100.24    2.81
  -1   2  -8   44.83    1.71
  -1  -2  -8   44.32    1.73
   1  -2   8   44.40    1.69
  -1   2  -8   48.15    1.73
  -1   2  -8   43.30    1.18
   1   2   8   45.54    1.69
  -1  -2  -8   45.43    1.60
  -1  -2  -9  101.97    3.02
  -1   2  -9  100.59    3.17
  -1  -2  -9  108.31    3.27
  -1   2  -9  102.97    2.50
   1   2   9  106.83    3.18
   1  -2   9  101.26    3.14
  -1   2  -9  108.09    3.20
  -1  -2 -10   13.32    0.97
  -1   2 -10   13.17    0.94
  -1   2 -10   13.57    0.94
   1  -2  10   14.01    0.95
   1   2  10   15.46    0.99
  -1   2 -11   29.28    1.48
   1   2  11   27.12    1.43
  -1  -2 -11   24.73    1.43
   1  -2  11   25.18    1.37
  -1   2 -11   25.51    1.40
   1  -2  12    6.86    0.72
  -1   2 -12    6.63    0.72
  -1  -2 -12    7.11    0.78
  -1   2 -12    6.95    0.75
   1   2  12    8.49    0.83
   1   2  12    6.74    0.71
   1   2  13    7.22    0.77
  -1  -2 -13    8.11    0.87
  -1   2 -13    7.02    0.78
   1  -2  13    6.05    0.71
  -1   2 -13    6.91    0.77
   1   2  13    7.81    0.82
  -1  -2 -14    0.23    0.31
   1  -2  14    0.64    0.31
  -1   2 -14    1.60    0.45
   1   2  14    1.09    0.45
  -1   2 -14    0.60    0.30
   1   2  14    0.50    0.29
  -1  -2 -14    0.69    0.36
  -1   2 -15   12.58    1.16
  -1  -2 -15   11.41    1.09
   1  -2  15    9.67    0.99
  -1  -2 -15   11.47    1.14
  -1   2 -15   11.90    1.12
   1   2  15   10.19    0.98
  -1   2 -16    0.41    0.36
   1   2  16    0.51    0.35
   1  -2  16    0.44    0.31
  -1   2 -16    0.12    0.28
  -1  -2 -16    0.66    0.43
  -1  -2 -16    0.00    0.39
  -1  -2 -17   10.18    1.13
   1   2  17    8.65    1.00
   1  -2  17    9.78    1.07
  -1   2 -17    9.63    1.13
  -1   2 -17    7.42    0.96
  -1  -2 -17    9.57    1.11
   1  -2  18    4.36    0.75
  -1  -2 -18    6.00    0.92
  -1   2 -18    4.91    0.85
  -1  -2 -18    3.99    0.82
   1   2  18    2.70    0.61
   1  -2  19    2.33    0.64
   1   2  19    3.95    0.77
   1  -3 -19   -0.14    0.38
  -1  -3  19    0.16    0.32
  -1   3  19    0.56    0.50
   1   3 -19   -0.28    0.39
   1  -3 -19   -0.07    0.43
   1   3 -18    0.72    0.33
   1  -3 -18    0.85    0.48
  -1  -3  18    0.83    0.46
  -1  -3  18    0.58    0.33
   1   3 -18    1.12    0.49
   1  -3 -18    0.54    0.46
  -1   3  18    0.36    0.32
  -1   3  17    6.20    0.79
  -1  -3  17    5.63    0.76
   1   3 -17    5.35    0.82
   1  -3 -17    4.71    0.80
  -1  -3  17    5.36    0.84
  -1   3  17    5.09    0.85
   1   3 -17    5.11    0.76
   1  -3 -17    5.79    0.85
  -1  -3  16   30.76    1.95
   1  -3 -16   32.25    1.94
  -1   3  16   30.54    1.70
   1   3 -16   29.26    1.87
   1  -3 -16   29.01    1.84
   1   3 -16   30.57    1.81
  -1   3  16   31.52    1.98
  -1  -3  16   31.10    1.76
   1   3 -15   -0.16    0.34
   1   3 -15   -0.05    0.28
  -1  -3  15   -0.08    0.26
  -1   3  15   -0.10    0.26
   1  -3 -15   -0.45    0.31
  -1   3  15   -0.23    0.30
   1  -3 -14   44.27    2.16
   1   3 -14   42.83    2.11
  -1  -3  14   40.31    1.94
   1   3 -14   42.86    2.02
  -1   3  14   44.57    1.96
  -1   3  14   44.07    2.13
   1   3 -13   12.39    0.96
  -1   3  13   10.73    0.96
  -1   3  13   10.59    0.84
  -1  -3  13   11.45    0.91
   1  -3 -13   11.43    0.99
   1   3 -13   12.14    1.01
  -1   3  12   10.34    0.87
   1  -3 -12   10.28    0.89
   1   3 -12   10.16    0.88
   1   3 -12    9.28    0.63
   1   3 -12    9.10    0.79
  -1  -3  12    8.88    0.77
   1   3 -11    3.51    0.47
   1   3 -11    2.74    0.44
   1   3 -11    2.75    0.34
  -1  -3  11    2.46    0.39
  -1   3  11    3.18    0.48
   1  -3 -11    2.49    0.45
   1   3 -10   47.43    1.82
   1  -3 -10   50.40    1.98
  -1   3  10   52.52    1.96
   1   3 -10   52.47    1.99
   1   3 -10   50.33    1.65
   1   3  -9    6.46    0.60
  -1  -3   9    5.58    0.51
   1   3  -9    4.91    0.42
   1  -3  -9    5.48    0.55
   1   3  -9    6.04    0.53
  -1   3   9    6.01    0.55
   1  -3  -8   47.07    1.55
   1   3  -8   41.59    1.40
   1  -3  -8   43.40    1.64
  -1   3   8   43.09    1.61
   1   3  -8   42.71    1.53
   1   3  -8   43.30    1.64
  -1  -3   7    1.02    0.21
   1  -3  -7    0.66    0.13
  -1   3   7    0.93    0.12
   1  -3  -7    0.70    0.19
  -1   3   7    1.14    0.25
   1   3  -7    0.89    0.24
   1   3  -7    0.70    0.17
   1  -3  -7    0.80    0.18
   1   3  -7    1.05    0.20
   1   3  -6   10.83    0.66
  -1  -3   6   10.40    0.60
   1   3  -6   11.37    0.59
  -1   3   6   11.64    0.46
   1   3  -6   10.41    0.55
  -1   3   6   11.51    0.63
   1  -3  -6   11.32    0.49
   1  -3  -6   10.98    0.59
   1  -3  -6   10.73    0.65
  -1  -3   5   45.61    1.49
  -1   3   5   50.91    1.32
   1  -3  -5   50.26    1.31
   1   3  -5   47.70    1.42
   1  -3  -5   49.64    1.49
   1   3  -5   46.06    1.44
   1  -3  -5   49.84    1.57
   1   3  -5   48.33    1.57
  -1   3   5   51.13    1.54
   1  -3  -4  216.88    4.82
   1   3  -4  208.92    5.03
   1  -3  -4  223.10    5.05
   1   3  -4  219.50    5.14
  -1  -3   4  206.68    4.91
  -1   3   4  221.15    4.92
   1   3  -4  208.20    4.92
  -1  -3   4  208.26    5.06
   1  -3  -4  229.73    5.15
  -1   3   4  224.69    5.08
   1   3  -3    1.22    0.17
  -1  -3   3    1.29    0.16
  -1  -3   3    1.25    0.14
   1  -3  -3    1.29    0.10
  -1   3   3    1.15    0.16
   1  -3  -3    1.14    0.17
  -1   3   3    1.48    0.11
   1   3  -3    1.07    0.12
   1   3  -3    1.58    0.20
  -1  -3   3    1.22    0.16
  -1   3   3    1.39    0.17
   1  -3  -3    1.22    0.16
  -1  -3   2  271.48    6.01
  -1  -3   2  266.64    6.10
  -1   3   2  279.07    6.09
  -1   3   2  283.62    5.92
   1   3  -2  262.22    6.13
  -1   3   2  284.19    6.03
  -1   3   2  274.12    6.00
   1  -3  -2  274.97    6.14
  -1  -3   2  264.32    5.90
   1  -3  -2  282.23    5.91
  -1  -3   1   92.86    2.36
   1  -3  -1   94.76    2.30
  -1   3   1   99.54    2.21
  -1  -3   1   96.34    2.21
   1  -3  -1   95.97    2.35
  -1   3   1   99.30    2.27
   1   3  -1   96.33    2.36
  -1   3   1   96.05    2.31
  -1   3   0    0.22    0.06
  -1  -3   0    0.28    0.09
  -1  -3   0    0.19    0.05
   1  -3   0    0.30    0.09
  -1   3   0    0.43    0.09
   1   3   0    0.51    0.10
   1  -3   0    0.06    0.07
  -1   3   0    0.25    0.07
   1   3   0    0.22    0.11
  -1  -3   0    0.48    0.07
  -1  -3   0    0.48    0.10
   1   3   1    2.53    0.21
  -1  -3  -1    2.98    0.23
   1  -3   1    2.44    0.22
  -1  -3  -1    2.61    0.21
  -1   3  -1    2.20    0.19
   1   3   1    2.11    0.19
  -1  -3  -1    2.56    0.19
   1  -3   1    2.41    0.21
   1   3   1    2.20    0.21
  -1  -3  -2   29.04    0.95
   1   3   2   31.50    0.96
   1   3   2   32.70    0.99
   1  -3   2   30.70    0.86
  -1   3  -2   31.17    0.98
   1   3   2   28.83    0.96
   1  -3   2   29.11    1.00
  -1  -3  -2   30.15    0.98
  -1  -3  -2   31.80    0.97
  -1  -3  -3    2.37    0.24
   1  -3   3    2.12    0.18
  -1   3  -3    2.30    0.16
  -1  -3  -3    2.50    0.23
   1   3   3    2.31    0.23
   1  -3   3    2.16    0.24
  -1   3  -3    2.60    0.26
  -1  -3  -3    1.96    0.23
  -1   3  -4  193.31    4.64
  -1  -3  -4  200.51    4.57
  -1  -3  -4  184.12    4.63
  -1   3  -4  186.90    4.30
   1  -3   4  187.71    4.66
  -1  -3  -4  191.20    4.64
   1   3   4  204.40    4.64
  -1  -3  -5    3.31    0.34
   1   3   5    3.74    0.34
  -1  -3  -5    3.34    0.30
  -1  -3  -5    3.00    0.32
  -1   3  -5    2.89    0.18
   1  -3   5    3.17    0.33
  -1   3  -5    2.76    0.31
  -1   3  -6  140.44    3.65
  -1   3  -6  131.88    3.14
   1   3   6  146.68    3.65
  -1  -3  -6  138.19    3.68
   1  -3   6  134.09    3.65
  -1   3  -6  133.80    3.63
  -1  -3  -6  142.83    3.52
   1   3   7   27.28    1.16
  -1  -3  -7   25.61    1.07
  -1   3  -7   25.78    1.16
  -1  -3  -7   26.21    1.19
   1  -3   7   26.60    1.18
  -1   3  -7   25.02    0.76
  -1   3  -7   25.88    1.16
  -1  -3  -8  131.36    3.53
   1   3   8  137.46    3.71
   1  -3   8  127.92    3.68
  -1  -3  -8  129.82    3.74
  -1   3  -8  126.98    3.03
  -1   3  -8  129.06    3.68
  -1   3  -8  135.72    3.71
   1   3   9    4.11    0.49
  -1  -3  -9    3.27    0.40
  -1   3  -9    3.82    0.24
  -1   3  -9    3.54    0.47
   1  -3   9    3.61    0.46
  -1  -3  -9    4.40    0.51
  -1   3  -9    4.51    0.52
   1  -3  10   20.04    1.17
  -1   3 -10   20.37    1.18
   1   3  10   23.84    1.27
  -1  -3 -10   20.42    1.23
  -1   3 -10   23.13    1.25
  -1  -3 -10   20.70    1.09
   1   3  11   34.33    1.64
   1  -3  11   31.49    1.58
  -1  -3 -11   33.01    1.67
  -1   3 -11   33.44    1.65
  -1   3 -11   34.05    1.65
  -1   3 -12    1.39    0.41
   1  -3  12    0.38    0.24
  -1  -3 -12    1.20    0.38
   1   3  12    1.33    0.39
  -1   3 -12    0.72    0.33
  -1   3 -13    0.94    0.40
   1   3  13    0.96    0.35
  -1   3 -13    0.53    0.36
   1  -3  13    0.76    0.33
   1   3  13    0.38    0.27
  -1  -3 -13    0.22    0.27
  -1   3 -14   27.15    1.68
   1   3  14   30.17    1.77
  -1   3 -14   33.55    1.86
  -1  -3 -14   32.38    1.87
   1  -3  14   28.88    1.70
   1   3  14   31.02    1.72
   1   3  15    0.66    0.34
  -1   3 -15    1.04    0.45
   1  -3  15    0.35    0.29
  -1  -3 -15    0.45    0.46
   1   3  15    0.43    0.36
  -1  -3 -16   26.93    1.82
   1  -3  16   31.28    1.90
   1   3  16   30.73    1.84
  -1   3 -16   31.18    1.94
  -1  -3 -16   29.76    1.96
  -1   3 -17    1.37    0.50
   1   3  17    1.18    0.43
  -1  -3 -17    2.13    0.55
  -1  -3 -17    1.95    0.53
   1  -3  17    0.13    0.28
   1   3  18    7.61    0.97
  -1  -3 -18    8.48    1.08
  -1  -3 -18    8.71    1.14
  -1   3 -18    9.67    1.16
   1  -3  18    8.74    1.06
   1   3  19    3.50    0.71
   1  -3  19    1.94    0.58
   1  -4 -19    1.55    0.61
   1   4 -19    1.58    0.55
  -1  -4  19    3.85    0.80
  -1   4  19    3.07    0.76
   1  -4 -19    3.40    0.75
  -1  -4  18    0.46    0.35
  -1  -4  18   -0.46    0.35
   1  -4 -18   -0.43    0.52
  -1   4  18    0.71    0.43
   1  -4 -18   -0.15    0.34
   1   4 -18    0.78    0.42
  -1   4  17    0.42    0.30
   1  -4 -17    0.56    0.39
   1   4 -17    1.00    0.44
   1  -4 -17   -0.25    0.45
  -1  -4  17    0.18    0.28
  -1  -4  17    0.07    0.34
  -1   4  16    0.90    0.40
  -1   4  16    0.23    0.34
  -1   4  16    0.63    0.32
  -1  -4  16    0.67    0.40
  -1  -4  16    0.49    0.31
   1   4 -16    1.29    0.46
   1  -4 -16    1.21    0.46
   1   4 -16    0.22    0.32
  -1   4  15   24.92    1.63
   1   4 -15   23.69    1.50
  -1  -4  15   23.66    1.49
   1   4 -15   23.25    1.59
  -1   4  15   24.22    1.44
   1  -4 -15   21.90    1.56
  -1   4  14   -0.14    0.26
   1   4 -14    0.15    0.27
   1   4 -14    0.02    0.31
  -1   4  14   -0.03    0.26
   1  -4 -14    0.18    0.29
  -1  -4  14    0.33    0.28
   1  -4 -13   20.57    1.38
   1   4 -13   21.12    1.39
  -1  -4  13   20.59    1.26
   1   4 -13   21.16    1.28
  -1   4  13   20.46    1.35
   1  -4 -12    5.91    0.71
   1   4 -12    7.00    0.75
  -1   4  12    6.54    0.72
   1   4 -12    5.84    0.50
  -1  -4  12    5.62    0.63
   1   4 -12    5.96    0.63
   1   4 -11   24.50    1.36
   1  -4 -11   23.48    1.33
   1   4 -11   23.65    1.05
  -1   4  11   25.53    1.35
  -1  -4  11   22.41    1.24
   1   4 -11   23.01    1.22
   1  -4 -10    7.26    0.70
   1   4 -10    7.54    0.63
   1   4 -10    7.95    0.73
  -1  -4  10    6.40    0.61
   1   4 -10    7.42    0.54
  -1   4  10    8.24    0.71
  -1   4   9   52.70    1.92
   1  -4  -9   49.97    1.79
  -1  -4   9   47.56    1.81
   1   4  -9   48.26    1.62
   1  -4  -9   49.24    1.92
   1   4  -9   52.20    1.95
   1   4  -9   48.58    1.76
   1  -4  -8    6.17    0.52
   1   4  -8    6.50    0.52
   1   4  -8    6.93    0.48
   1  -4  -8    6.70    0.59
  -1   4   8    6.78    0.34
  -1   4   8    6.85    0.57
  -1  -4   8    5.98    0.53
   1  -4  -8    6.59    0.43
   1   4  -8    5.78    0.56
   1   4  -7   10.29    0.59
   1   4  -7   11.37    0.74
  -1   4   7   11.37    0.49
   1  -4  -7   12.47    0.70
   1   4  -7   12.33    0.66
  -1   4   7   12.35    0.72
   1  -4  -7   12.15    0.75
  -1  -4   7   11.24    0.69
   1  -4  -7   11.48    0.55
   1  -4  -6   32.66    1.27
  -1   4   6   33.85    1.25
  -1   4   6   32.82    1.00
  -1  -4   6   31.02    1.21
   1   4  -6   30.52    1.10
   1  -4  -6   34.31    1.22
   1   4  -6   31.39    1.14
   1   4  -6   33.14    1.29
   1  -4  -6   31.29    1.00
   1   4  -5  125.16    3.27
   1   4  -5  121.74    3.17
  -1   4   5  134.97    3.08
  -1  -4   5  128.05    3.36
  -1   4   5  131.94    3.14
   1  -4  -5  128.14    3.40
   1   4  -5  132.26    3.43
  -1   4   5  136.92    3.38
   1  -4  -5  135.84    3.35
   1  -4  -5  129.35    3.07
  -1  -4   5  125.92    3.19
   1   4  -4    0.69    0.15
  -1  -4   4    0.78    0.16
   1  -4  -4    0.66    0.16
  -1  -4   4    0.58    0.13
  -1   4   4    0.76    0.11
   1  -4  -4    0.77    0.11
   1   4  -4    0.78    0.18
  -1   4   4    0.75    0.17
   1  -4  -4    1.05    0.19
  -1  -4   3  398.64    9.16
   1  -4  -3  430.30    9.31
  -1   4   3  415.80    9.14
  -1  -4   3  390.64    9.28
   1  -4  -3  436.10    9.04
  -1   4   3  449.24    9.30
  -1  -4   3  402.88    9.15
   1   4  -3  416.05    9.34
   1  -4  -3  422.84    9.33
  -1   4   3  439.18    9.05
   1   4  -3  380.80    9.27
  -1   4   2   44.40    1.15
   1  -4  -2   44.70    1.32
   1  -4  -2   46.10    1.15
   1   4  -2   43.04    1.33
  -1  -4   2   40.53    1.30
  -1   4   2   45.14    1.19
   1   4  -2   41.40    1.33
  -1  -4   2   44.13    1.16
  -1   4   2   43.91    1.29
  -1  -4   1    4.60    0.21
  -1   4   1    4.33    0.29
  -1  -4   1    4.60    0.20
   1   4  -1    4.40    0.33
   1  -4  -1    4.40    0.30
  -1   4   1    4.42    0.20
   1   4  -1    4.26    0.30
  -1  -4   1    4.32    0.31
  -1   4   1    5.10    0.26
  -1  -4   0   44.73    1.09
  -1  -4   0   43.64    1.29
  -1   4   0   44.87    1.20
   1   4   0   44.18    1.30
   1  -4   0   41.40    1.27
  -1  -4   0   43.49    1.27
  -1   4   0   44.86    1.09
  -1   4   0   46.01    1.28
  -1  -4   0   45.73    1.14
   1   4   0   40.61    1.32
   1   4   0   44.07    1.30
   1   4   1   14.46    0.60
   1   4   1   14.92    0.62
  -1  -4  -1   15.85    0.62
   1  -4   1   14.75    0.63
   1  -4   1   13.46    0.62
  -1   4  -1   15.27    0.61
  -1  -4  -1   15.03    0.62
  -1  -4  -1   14.72    0.55
   1   4   1   14.62    0.65
  -1  -4  -2    0.38    0.12
  -1  -4  -2    0.58    0.12
   1   4   2    0.53    0.13
  -1  -4  -2    0.53    0.12
   1  -4   2    0.57    0.13
   1  -4   2    0.40    0.12
  -1   4  -2    0.53    0.14
   1   4   2    0.46    0.12
   1   4   3  194.38    4.48
  -1  -4  -3  189.88    4.40
  -1   4  -3  183.54    4.47
  -1  -4  -3  181.15    4.43
   1  -4   3  176.41    4.47
   1  -4   3  182.84    4.21
   1   4   3  193.73    4.42
  -1  -4  -3  185.16    4.48
   1  -4   3  177.93    4.50
  -1  -4  -4    9.07    0.55
   1   4   4   11.64    0.55
  -1   4  -4    8.05    0.52
   1  -4   4    8.79    0.56
  -1   4  -4    7.92    0.40
  -1  -4  -4    9.42    0.55
   1   4   4   10.33    0.57
  -1  -4  -4    9.84    0.51
   1   4   5   30.51    1.14
  -1   4  -5   26.74    0.86
  -1  -4  -5   29.38    1.14
  -1  -4  -5   29.25    1.05
  -1   4  -5   27.62    1.12
  -1  -4  -5   27.42    1.13
   1  -4   5   27.85    1.15
  -1  -4  -6   11.18    0.69
  -1  -4  -6   11.15    0.62
  -1   4  -6   10.26    0.44
   1   4   6   11.87    0.70
   1  -4   6   10.66    0.69
  -1   4  -6   11.51    0.70
  -1  -4  -6    9.97    0.67
  -1  -4  -7   39.64    1.42
  -1  -4  -7   38.13    1.55
  -1   4  -7   39.07    1.12
   1   4   7   41.49    1.55
   1  -4   7   37.83    1.54
  -1   4  -7   41.78    1.57
  -1  -4  -8    0.69    0.23
   1   4   8    0.24    0.20
   1  -4   8    0.21    0.15
  -1   4  -8    0.43    0.21
  -1  -4  -8    0.29    0.17
  -1   4  -8    0.29    0.09
   1  -4   9   65.52    2.36
  -1   4  -9   64.88    2.35
   1   4   9   68.34    2.36
  -1   4  -9   67.21    1.72
  -1  -4  -9   66.04    2.18
  -1  -4  -9   66.38    2.41
  -1   4 -10    1.28    0.37
  -1  -4 -10    0.48    0.26
   1  -4  10    0.61    0.24
   1   4  10    1.06    0.29
  -1  -4 -10    0.73    0.23
  -1  -4 -11    0.05    0.23
  -1  -4 -11    0.64    0.22
   1  -4  11    0.08    0.20
   1   4  11    0.18    0.27
   1  -4  12    0.73    0.32
  -1  -4 -12    0.22    0.26
   1   4  12    0.84    0.34
  -1   4 -12    0.04    0.21
  -1  -4 -13    5.05    0.73
  -1   4 -13    4.87    0.70
   1  -4  13    4.85    0.66
   1   4  13    5.54    0.71
   1   4  14    0.47    0.30
  -1   4 -14    0.57    0.38
   1  -4  14    0.66    0.34
  -1  -4 -14    1.15    0.49
   1   4  14    1.23    0.44
   1  -4  15   59.43    2.68
   1   4  15   61.15    2.74
  -1  -4 -15   54.26    2.69
   1   4  15   53.92    2.52
  -1   4 -15   57.16    2.68
  -1  -4 -16    2.61    0.65
   1   4  16    1.87    0.60
   1   4  16    1.11    0.43
   1  -4  16    1.07    0.47
  -1   4 -16    1.04    0.45
  -1  -4 -17    6.15    0.93
   1   4  17    6.51    0.87
  -1  -4 -17    8.57    1.06
  -1   4 -17    8.00    1.05
   1  -4  17    7.74    0.96
   1  -4  18    0.03    0.29
  -1  -4 -18    0.48    0.42
   1   4  18   -0.27    0.25
  -1  -4 -18   -0.44    0.59
  -1   4 -18   -0.45    0.55
  -1  -5  18    1.56    0.48
  -1   5  18    2.07    0.59
  -1  -5  18    3.44    0.74
   1   5 -18    2.11    0.61
   1  -5 -18    3.13    0.73
   1  -5 -18    2.26    0.57
  -1   5  17    1.95    0.55
  -1  -5  17    1.35    0.44
   1   5 -17    2.93    0.66
  -1  -5  17    1.63    0.57
  -1   5  17    2.56    0.63
   1  -5 -17    2.00    0.61
   1  -5 -16   12.85    1.23
  -1   5  16   10.57    1.15
   1   5 -16   10.94    1.14
  -1  -5  16    9.40    1.06
  -1   5  16   12.67    1.19
  -1   5  16   12.49    1.06
  -1  -5  16   10.40    1.04
  -1   5  15    7.80    0.94
   1   5 -15    9.05    0.99
   1  -5 -15    7.62    0.94
  -1  -5  15    8.06    0.87
  -1  -5  15    8.28    0.96
  -1   5  15    8.46    0.94
  -1   5  15    8.55    0.84
   1   5 -14   12.55    1.02
   1   5 -14   11.65    1.08
  -1  -5  14   12.82    1.05
   1  -5 -14   11.57    1.09
  -1   5  14   14.51    1.17
  -1  -5  13   -0.05    0.21
   1  -5 -13    0.91    0.35
   1   5 -13    0.43    0.30
  -1   5  13    0.42    0.26
   1   5 -13    0.32    0.23
  -1  -5  12   11.79    0.93
  -1   5  12   13.65    1.04
   1   5 -12   12.62    0.93
   1   5 -12   13.13    1.04
   1  -5 -12   13.77    1.09
  -1   5  11   42.72    1.89
   1  -5 -11   44.45    1.98
   1   5 -11   41.57    1.91
  -1  -5  11   44.01    1.86
   1   5 -11   41.09    1.74
   1   5 -11   44.11    1.58
  -1  -5  10   97.35    3.12
  -1   5  10  106.23    3.25
   1   5 -10   93.18    2.99
   1   5 -10  101.65    3.27
   1   5 -10   99.16    2.85
   1  -5 -10  105.81    3.13
   1  -5 -10  100.04    3.26
  -1  -5   9    2.17    0.35
   1  -5  -9    2.36    0.41
  -1   5   9    3.50    0.25
   1  -5  -9    3.45    0.34
   1   5  -9    2.59    0.33
  -1   5   9    3.34    0.45
   1   5  -9    3.53    0.48
   1   5  -9    2.90    0.39
   1  -5  -9    3.08    0.40
   1   5  -8   84.38    2.69
   1  -5  -8   84.98    2.57
  -1  -5   8   77.33    2.55
   1   5  -8   77.29    2.37
  -1   5   8   86.74    2.15
   1  -5  -8   81.16    2.66
   1  -5  -8   84.14    2.27
   1   5  -8   80.75    2.44
  -1   5   8   84.16    2.62
   1  -5  -7   52.58    1.88
  -1   5   7   53.10    1.53
  -1   5   7   55.44    1.56
   1   5  -7   50.03    1.68
   1   5  -7   56.45    1.94
  -1  -5   7   52.76    1.68
  -1  -5   7   50.29    1.81
   1  -5  -7   55.00    1.82
  -1   5   7   56.73    1.87
   1  -5  -7   51.56    1.54
   1   5  -6    4.67    0.40
   1  -5  -6    5.33    0.33
  -1   5   6    4.70    0.31
  -1   5   6    5.00    0.45
  -1   5   6    4.92    0.33
  -1  -5   6    5.06    0.44
   1  -5  -6    4.90    0.43
   1  -5  -6    4.49    0.44
  -1  -5   6    5.10    0.39
   1   5  -6    4.78    0.46
   1   5  -5   18.55    0.83
   1   5  -5   18.75    0.91
  -1  -5   5   18.28    0.87
  -1  -5   5   18.06    0.77
   1  -5  -5   18.86    0.67
  -1   5   5   19.13    0.68
  -1   5   5   20.91    0.90
   1  -5  -5   20.19    0.89
   1  -5  -5   19.03    0.89
   1   5  -4   51.52    1.65
  -1   5   4   51.56    1.36
  -1  -5   4   48.14    1.47
  -1   5   4   50.02    1.46
   1  -5  -4   52.11    1.63
   1   5  -4   46.48    1.55
   1  -5  -4   51.37    1.36
  -1  -5   4   47.79    1.47
  -1  -5   4   49.18    1.61
  -1   5   4   53.25    1.60
   1  -5  -4   51.89    1.61
  -1   5   3    4.02    0.33
  -1   5   3    4.19    0.26
   1   5  -3    4.54    0.38
   1  -5  -3    4.23    0.35
   1  -5  -3    4.39    0.36
  -1  -5   3    4.60    0.29
   1  -5  -3    4.31    0.26
  -1  -5   3    4.36    0.36
   1   5  -3    4.57    0.37
  -1   5   3    4.53    0.28
   1   5  -2  107.42    3.04
   1  -5  -2  116.89    3.03
  -1   5   2  118.62    3.01
  -1   5   2  121.26    2.76
   1  -5  -2  121.28    2.85
  -1   5   2  126.72    2.84
  -1  -5   2  113.30    3.04
   1   5  -2  118.64    3.07
  -1  -5   2  119.36    2.78
   1   5  -1   14.40    0.70
  -1  -5   1   16.73    0.49
  -1  -5   1   15.65    0.53
  -1   5   1   16.34    0.58
   1  -5  -1   16.55    0.69
  -1   5   1   16.55    0.48
  -1   5   1   16.11    0.67
   1  -5  -1   16.71    0.62
  -1  -5   1   15.93    0.70
   1   5  -1   16.94    0.72
  -1  -5   0   45.30    1.09
  -1  -5   0   43.85    1.35
   1   5   0   45.33    1.38
  -1   5   0   43.89    1.34
  -1   5   0   45.11    1.24
  -1  -5   0   44.96    1.19
   1  -5   0   43.29    1.36
  -1  -5   0   44.68    1.37
   1   5   0   41.38    1.40
   1   5   0   43.27    1.37
   1   5   1   64.90    1.84
  -1  -5  -1   66.23    1.73
   1   5   1   61.84    1.89
  -1  -5  -1   67.78    1.84
  -1  -5  -1   65.11    1.86
   1  -5   1   63.84    1.87
   1  -5   1   63.25    1.88
   1   5   1   69.29    1.88
  -1   5  -1   68.27    1.86
  -1  -5  -2  274.67    6.38
   1   5   2  276.95    6.32
   1  -5   2  257.68    6.38
   1   5   2  288.11    6.39
   1  -5   2  265.07    6.39
  -1   5  -2  271.62    6.35
  -1  -5  -2  263.18    6.25
  -1  -5  -2  284.98    6.32
   1  -5   3   58.13    1.87
   1   5   3   64.73    1.86
  -1   5  -3   61.13    1.84
   1  -5   3   60.16    1.54
  -1  -5  -3   59.92    1.85
  -1  -5  -3   64.98    1.79
   1   5   3   63.46    1.79
  -1  -5  -3   60.83    1.79
   1  -5   3   60.98    1.86
  -1  -5  -4  247.15    6.01
   1  -5   4  248.34    6.09
  -1  -5  -4  259.07    5.93
   1   5   4  253.94    5.93
  -1   5  -4  255.52    6.06
  -1   5  -4  240.35    5.78
   1  -5   4  250.50    6.05
   1   5   4  261.23    6.05
  -1  -5  -4  253.89    6.07
   1   5   5   88.57    2.47
  -1  -5  -5   86.78    2.48
  -1   5  -5   83.99    2.48
  -1  -5  -5   83.70    2.46
  -1  -5  -5   86.34    2.34
   1  -5   5   81.30    2.49
  -1  -5  -6   21.19    1.02
   1   5   6   22.04    1.02
   1   5   6   22.02    0.94
  -1  -5  -6   21.96    1.04
  -1  -5  -6   21.93    0.94
   1  -5   6   20.48    1.03
  -1   5  -6   19.68    1.00
  -1   5  -6   19.44    0.75
  -1   5  -7   24.73    1.19
  -1  -5  -7   25.03    1.05
  -1  -5  -7   24.60    1.16
  -1   5  -7   22.80    0.82
   1  -5   7   24.30    1.19
   1   5   7   25.01    1.16
  -1  -5  -7   23.45    1.17
  -1  -5  -8   13.74    0.90
  -1  -5  -8   12.86    0.75
   1   5   8   13.71    0.87
   1  -5   8   13.43    0.89
  -1   5  -8   13.74    0.89
  -1   5  -8   12.92    0.56
   1  -5   9   21.47    1.21
   1   5   9   22.98    1.22
  -1   5  -9   22.11    0.77
  -1  -5  -9   22.73    1.27
  -1   5  -9   22.51    1.23
  -1  -5  -9   22.04    1.07
  -1   5 -10   22.05    1.27
  -1  -5 -10   21.20    1.10
   1   5  10   21.56    1.24
   1  -5  10   21.36    1.26
  -1  -5 -10   20.82    1.28
  -1   5 -11    0.38    0.27
   1   5  11    0.75    0.29
   1  -5  11    0.83    0.29
  -1  -5 -11    0.63    0.32
  -1  -5 -11    0.82    0.26
   1   5  12   24.42    1.46
   1  -5  12   23.98    1.45
  -1  -5 -12   21.85    1.45
  -1   5 -12   24.56    1.48
   1  -5  13    0.94    0.37
  -1   5 -13    1.14    0.40
  -1  -5 -13    0.70    0.41
   1   5  13    1.62    0.44
  -1  -5 -14   40.18    2.16
  -1   5 -14   38.94    2.09
   1   5  14   38.12    2.06
   1  -5  14   38.21    2.05
   1   5  15    3.35    0.62
   1  -5  15    3.41    0.60
  -1   5 -15    3.44    0.66
   1   5  15    4.57    0.73
  -1  -5 -15    3.35    0.70
  -1   5 -16   13.11    1.27
  -1  -5 -16   13.59    1.32
   1   5  16   14.91    1.33
   1  -5  16   13.50    1.25
   1   5  16   11.42    1.11
   1   5  17    3.61    0.70
   1  -5  17    3.54    0.72
   1   5  17    5.46    0.88
  -1   5 -17    4.27    0.80
  -1  -5 -17    2.94    0.73
  -1  -5 -18    1.93    0.62
  -1   5 -18    1.04    0.44
  -1  -5 -18    0.48    0.45
   1   5  18    0.99    0.40
   1  -5  18    1.30    0.45
  -1  -6  18    1.26    0.39
  -1   6  18    1.81    0.58
   1   6 -18    0.42    0.40
  -1   6  18    1.19    0.53
  -1  -6  18    0.06    0.38
   1  -6 -18    2.24    0.68
   1  -6 -18    1.67    0.60
  -1  -6  17   10.02    1.13
  -1   6  17   12.60    1.25
  -1  -6  17    8.95    0.99
   1   6 -17    9.15    1.11
  -1   6  17   11.27    1.22
   1  -6 -17    9.36    1.15
  -1  -6  16    0.18    0.30
   1   6 -16    0.49    0.44
   1  -6 -16   -0.40    0.40
  -1  -6  16    0.44    0.38
  -1   6  16    0.35    0.27
  -1   6  16    0.19    0.35
  -1   6  16   -0.11    0.31
  -1  -6  15    0.58    0.32
   1   6 -15   -0.22    0.36
  -1   6  15    0.45    0.34
  -1   6  15    0.20    0.33
   1  -6 -15   -0.05    0.38
  -1  -6  15    0.34    0.35
   1  -6 -14    4.45    0.72
  -1  -6  14    3.91    0.61
  -1   6  14    4.75    0.71
  -1  -6  14    5.27    0.75
   1   6 -14    4.68    0.73
  -1   6  14    6.35    0.79
   1   6 -13    2.88    0.56
  -1  -6  13    3.43    0.46
   1  -6 -13    4.41    0.69
  -1   6  13    3.07    0.54
  -1  -6  13    3.02    0.52
  -1  -6  12    8.91    0.82
   1  -6 -12    9.10    0.89
  -1  -6  12    8.84    0.72
   1   6 -12    8.89    0.88
  -1   6  12   10.31    0.91
   1  -6 -11   39.46    1.87
  -1  -6  11   38.94    1.60
  -1   6  11   41.10    1.84
   1   6 -11   36.00    1.46
  -1  -6  11   36.19    1.73
  -1   6  11   41.23    1.48
   1   6 -11   39.58    1.87
  -1  -6  10   17.90    0.95
   1   6 -10   16.15    0.87
   1  -6 -10   16.94    0.84
  -1   6  10   17.07    1.08
  -1   6  10   19.06    0.86
   1   6 -10   19.32    1.19
  -1  -6  10   14.70    1.01
   1  -6 -10   18.48    1.17
   1  -6 -10   18.46    1.07
   1  -6  -9   89.06    2.83
  -1   6   9   90.34    2.91
   1   6  -9   86.29    2.93
  -1   6   9   97.28    2.34
   1  -6  -9   87.11    2.93
  -1  -6   9   86.45    2.64
   1   6  -9   85.14    2.59
   1  -6  -9   89.68    2.49
  -1  -6   9   83.84    2.83
  -1  -6   8   40.15    1.53
  -1   6   8   43.37    1.16
   1  -6  -8   41.28    1.58
  -1   6   8   45.28    1.60
   1   6  -8   42.17    1.62
   1  -6  -8   43.31    1.22
  -1  -6   8   41.90    1.37
   1  -6  -8   41.64    1.50
   1   6  -8   40.26    1.35
  -1   6   7  105.44    2.69
   1   6  -7  106.10    3.14
   1  -6  -7  109.05    3.14
  -1  -6   7   96.24    2.82
  -1   6   7  108.09    3.07
   1   6  -7   97.47    2.85
   1  -6  -7  105.31    2.68
  -1  -6   7   97.34    3.03
   1  -6  -7  104.92    3.02
  -1   6   7  104.55    2.69
   1   6  -6   10.16    0.62
   1  -6  -6   10.38    0.50
  -1  -6   6    9.11    0.57
  -1   6   6    9.40    0.64
  -1   6   6   10.14    0.50
   1  -6  -6    9.66    0.64
   1   6  -6   10.61    0.71
  -1  -6   6    9.48    0.66
   1  -6  -6   10.94    0.71
   1  -6  -5   38.77    1.43
   1  -6  -5   39.12    1.16
  -1  -6   5   36.73    1.42
   1   6  -5   35.09    1.34
  -1   6   5   37.92    1.26
  -1  -6   5   36.35    1.28
   1   6  -5   38.58    1.47
  -1   6   5   39.10    1.40
  -1  -6   5   36.93    1.29
  -1   6   5   38.91    1.17
   1  -6  -5   39.19    1.42
   1  -6  -4   35.85    1.09
  -1   6   4   34.16    1.11
  -1   6   4   38.54    1.32
  -1   6   4   36.43    1.11
  -1  -6   4   35.45    1.33
   1  -6  -4   37.14    1.34
   1   6  -4   36.42    1.36
   1   6  -4   34.86    1.30
  -1  -6   4   34.97    1.15
   1  -6  -4   35.81    1.32
  -1   6   3    0.84    0.14
   1  -6  -3    1.32    0.22
  -1  -6   3    0.79    0.13
  -1  -6   3    0.88    0.19
   1   6  -3    0.72    0.18
  -1   6   3    0.57    0.17
  -1   6   3    0.85    0.12
   1  -6  -3    0.75    0.13
   1   6  -3    0.47    0.16
   1  -6  -3    0.98    0.20
   1   6  -2    5.35    0.42
  -1   6   2    5.41    0.40
  -1  -6   2    4.99    0.25
  -1  -6   2    4.86    0.27
  -1  -6   2    5.17    0.41
   1   6  -2    3.76    0.37
  -1  -6   2    4.68    0.39
  -1   6   2    4.97    0.28
   1  -6  -2    5.43    0.34
  -1   6   2    4.90    0.23
   1  -6  -2    4.53    0.37
  -1  -6   1   21.27    0.89
   1  -6  -1   21.59    0.86
  -1  -6   1   21.72    0.59
  -1   6   1   22.58    0.88
  -1  -6   1   22.24    0.70
   1  -6  -1   21.67    0.80
   1   6  -1   19.62    0.90
   1   6  -1   21.22    0.89
  -1   6   1   21.87    0.72
  -1   6   1   21.65    0.58
   1   6   0   66.64    1.96
   1  -6   0   68.25    1.55
  -1  -6   0   65.65    1.92
  -1  -6   0   64.25    1.74
  -1   6   0   66.68    1.76
   1   6   0   59.70    1.98
   1  -6   0   62.92    1.93
   1   6   0   70.13    1.55
   1  -6   0   64.27    1.88
  -1  -6   0   67.23    1.95
  -1   6   0   66.83    1.93
   1   6   1  171.33    4.51
   1   6   1  186.93    4.49
  -1  -6  -1  178.16    4.27
  -1   6  -1  185.04    4.45
  -1  -6  -1  179.89    4.46
   1  -6   1  180.97    4.48
   1   6   1  182.20    4.43
  -1  -6  -1  186.81    4.44
   1  -6   2   31.66    1.21
  -1  -6  -2   33.27    1.22
   1   6   2   33.66    1.21
  -1   6  -2   34.07    1.21
  -1  -6  -2   32.96    1.15
  -1  -6  -2   32.57    1.11
   1  -6   2   31.74    1.22
  -1  -6  -3  168.77    4.12
   1  -6   3  161.62    4.22
  -1  -6  -3  173.70    4.25
  -1  -6  -3  163.51    4.11
   1   6   3  173.18    4.23
   1  -6   3  163.55    3.78
  -1   6  -3  167.37    4.21
   1  -6   3  161.48    4.25
  -1  -6  -4   94.78    2.53
  -1   6  -4   91.39    2.65
  -1  -6  -4   89.29    2.57
   1   6   4   93.99    2.64
  -1  -6  -4   91.42    2.65
   1  -6   4   87.97    2.62
   1  -6   4   89.37    2.67
  -1   6  -5   51.19    1.79
  -1   6  -5   49.57    1.54
  -1  -6  -5   53.30    1.67
  -1  -6  -5   51.13    1.76
   1  -6   5   51.76    1.84
   1   6   5   54.03    1.79
   1  -6   5   49.52    1.76
  -1  -6  -5   52.48    1.80
  -1  -6  -6    7.07    0.58
  -1   6  -6    5.71    0.39
  -1  -6  -6    5.85    0.47
  -1  -6  -6    6.37    0.55
   1   6   6    6.74    0.57
  -1   6  -6    6.56    0.56
   1   6   6    6.62    0.49
   1  -6   6    5.99    0.55
   1  -6   6    6.24    0.54
  -1  -6  -7    5.24    0.54
   1   6   7    4.94    0.52
   1  -6   7    4.20    0.50
  -1   6  -7    5.20    0.37
  -1   6  -7    5.01    0.54
   1   6   7    6.01    0.49
  -1  -6  -7    5.43    0.46
   1  -6   8   32.21    1.55
  -1  -6  -8   36.87    1.43
   1   6   8   37.54    1.01
  -1  -6  -8   38.03    1.61
   1   6   8   35.95    1.42
  -1  -6  -8   32.50    1.55
   1   6   8   37.18    1.59
  -1   6  -8   35.60    1.59
  -1   6  -8   36.53    1.18
  -1   6  -9    6.22    0.65
   1   6   9    6.99    0.67
  -1  -6  -9    6.43    0.56
   1  -6   9    6.48    0.66
  -1  -6  -9    6.42    0.66
   1   6   9    7.09    0.58
   1  -6  10    0.00    0.20
   1   6  10    0.38    0.26
  -1  -6 -10    0.36    0.30
  -1   6 -10    0.40    0.25
  -1  -6 -10    0.44    0.19
   1  -6  11   38.82    1.88
  -1   6 -11   39.40    1.88
  -1  -6 -11   39.67    1.66
  -1  -6 -11   35.50    1.84
   1   6  11   37.55    1.82
   1  -6  12    1.52    0.42
  -1  -6 -12    0.87    0.29
  -1  -6 -12    1.77    0.49
   1   6  12    1.16    0.36
  -1   6 -12    1.26    0.41
   1   6  13   48.73    2.29
   1  -6  13   46.38    2.23
  -1  -6 -13   43.97    2.26
  -1   6 -13   51.15    2.34
  -1  -6 -14    0.66    0.37
  -1   6 -14    1.00    0.45
   1  -6  14    0.92    0.39
   1   6  14    0.87    0.39
  -1  -6 -15   22.00    1.64
  -1   6 -15   21.11    1.57
   1   6  15   21.49    1.59
   1  -6  15   20.15    1.50
   1   6  16    1.44    0.51
   1   6  16    1.83    0.54
   1  -6  16    0.75    0.36
  -1   6 -16    2.30    0.62
  -1  -6 -16    1.17    0.47
   1   6  17    6.26    0.92
   1   6  17    5.88    0.85
  -1  -6 -17    4.50    0.79
  -1   6 -17    6.06    0.92
   1  -6  17    5.65    0.86
   1   6  18    3.93    0.79
   1   6  18    3.96    0.78
   1  -6  18    2.55    0.58
  -1   6 -18    4.00    0.80
  -1   7  18   28.93    2.04
   1  -7 -18   31.90    2.17
  -1  -7  18   28.38    1.97
   1   7 -18   28.33    2.03
  -1   7  18   31.61    2.12
  -1  -7  18   28.10    1.87
  -1  -7  17    0.87    0.36
   1  -7 -17   -0.43    0.39
  -1   7  17   -0.15    0.32
   1   7 -17   -0.36    0.35
  -1   7  17   -0.18    0.37
  -1  -7  17    0.06    0.30
  -1  -7  16    6.36    0.87
  -1   7  16    4.50    0.65
  -1   7  16    6.52    0.91
  -1  -7  16    6.21    0.83
   1  -7 -16    4.77    0.82
  -1   7  16    4.19    0.72
   1   7 -15    0.33    0.37
   1  -7 -15    1.34    0.54
  -1   7  15    0.11    0.32
  -1  -7  15    0.85    0.34
  -1  -7  15    0.56    0.38
  -1   7  15    0.65    0.37
   1   7 -14    0.31    0.35
  -1  -7  14   -0.10    0.25
  -1  -7  14    0.50    0.29
  -1   7  14    0.11    0.24
  -1   7  14    0.04    0.33
  -1   7  13    1.10    0.38
  -1  -7  13    2.32    0.49
   1  -7 -13    1.54    0.51
  -1  -7  13    1.66    0.37
   1   7 -13    1.31    0.46
  -1  -7  13    1.16    0.34
  -1   7  13    2.14    0.51
  -1   7  12   10.67    0.95
  -1  -7  12    8.97    0.86
  -1  -7  12    9.24    0.87
  -1   7  12   10.13    0.92
   1  -7 -12    9.49    0.93
  -1  -7  12    9.83    0.77
   1   7 -12    9.51    0.91
  -1  -7  11    2.64    0.40
   1   7 -11    2.64    0.50
  -1   7  11    3.10    0.53
   1  -7 -11    3.11    0.56
   1   7 -11    3.31    0.40
   1  -7 -11    3.09    0.48
  -1  -7  11    3.92    0.53
   1   7 -10   34.14    1.39
   1  -7 -10   32.29    1.56
  -1   7  10   34.86    1.64
   1   7 -10   32.90    1.65
  -1  -7  10   30.13    1.54
   1  -7 -10   33.83    1.27
  -1  -7  10   31.83    1.40
   1  -7 -10   31.67    1.63
  -1   7  10   36.58    1.30
  -1  -7   9    1.29    0.32
   1  -7  -9    1.88    0.26
  -1   7   9    1.67    0.22
   1  -7  -9    1.70    0.35
   1   7  -9    1.23    0.27
   1  -7  -9    2.19    0.40
  -1  -7   9    1.44    0.28
   1   7  -9    1.47    0.37
  -1   7   9    1.84    0.38
  -1  -7   8  135.72    2.28
  -1  -7   8  128.48    2.60
   1   7  -8  130.67    2.25
   1  -7  -8  138.40    2.61
   1  -7  -8  138.16    2.75
  -1   7   8  142.38    2.70
  -1   7   8  133.45    2.40
   1  -7  -8  141.37    1.94
   1   7  -8  138.57    2.77
  -1  -7   7   -0.04    0.15
   1   7  -7    0.34    0.25
   1  -7  -7    0.07    0.18
  -1  -7   7    0.09    0.15
  -1   7   7    0.37    0.14
  -1   7   7    0.30    0.15
   1  -7  -7    0.04    0.10
  -1  -7   7    0.25    0.16
   1   7  -7    0.09    0.14
   1  -7  -7    0.03    0.16
  -1   7   7    0.35    0.22
   1   7  -6  123.65    3.55
   1  -7  -6  129.76    3.52
  -1  -7   6  119.13    3.50
  -1  -7   6  115.14    3.29
  -1   7   6  130.10    3.51
  -1  -7   6  117.92    3.28
  -1   7   6  129.24    3.14
  -1   7   6  120.82    3.24
   1  -7  -6  126.69    3.11
   1  -7  -6  127.43    3.54
   1   7  -6  116.53    3.35
   1   7  -5    4.92    0.50
  -1  -7   5    4.80    0.38
  -1   7   5    4.86    0.46
   1  -7  -5    5.39    0.35
  -1   7   5    4.52    0.34
   1  -7  -5    5.93    0.51
  -1  -7   5    4.54    0.47
   1  -7  -5    4.78    0.47
  -1   7   5    5.07    0.37
  -1  -7   5    4.62    0.41
   1   7  -5    4.65    0.44
   1   7  -4   10.56    0.70
   1  -7  -4   11.67    0.54
  -1   7   4   11.62    0.55
  -1   7   4    9.86    0.49
  -1   7   4   11.07    0.67
   1  -7  -4   10.51    0.67
  -1  -7   4   10.74    0.69
   1  -7  -4   11.74    0.70
  -1  -7   4   10.95    0.52
   1   7  -4    9.95    0.65
   1   7  -3   15.76    0.83
  -1   7   3   13.91    0.52
   1  -7  -3   14.15    0.77
   1  -7  -3   14.22    0.75
  -1   7   3   15.32    0.78
  -1  -7   3   15.67    0.82
  -1  -7   3   15.43    0.56
   1  -7  -3   15.59    0.65
   1   7  -3   13.61    0.77
   1  -7  -2    0.14    0.12
   1   7  -2    0.57    0.18
  -1   7   2    0.45    0.07
  -1   7   2    0.70    0.12
  -1  -7   2    0.82    0.13
   1   7  -2    0.56    0.17
   1  -7  -2    0.59    0.20
  -1  -7   2    0.45    0.14
  -1  -7   2    0.53    0.08
  -1   7   2    0.37    0.15
  -1  -7   2    0.57    0.18
  -1   7   1   36.00    1.03
   1   7  -1   35.03    1.28
   1  -7  -1   33.88    1.21
  -1  -7   1   34.37    1.26
  -1   7   1   35.46    1.24
   1  -7  -1   35.63    1.16
   1   7  -1   32.47    1.29
  -1  -7   1   31.26    0.80
  -1  -7   1   33.03    1.02
   1  -7   0  284.21    6.90
   1   7   0  306.36    6.96
   1   7   0  278.29    6.97
   1   7   0  289.68    6.33
  -1   7   0  296.86    6.89
  -1  -7   0  288.65    6.88
  -1   7   0  299.73    6.63
  -1  -7   0  278.18    6.62
  -1  -7   0  299.78    6.90
   1  -7   0  296.15    6.82
   1   7   1    0.16    0.13
  -1   7  -1    0.15    0.12
  -1  -7  -1    0.15    0.13
  -1   7  -1    0.21    0.10
   1  -7   1   -0.01    0.12
  -1  -7  -1    0.17    0.09
  -1  -7  -1    0.14    0.11
  -1   7  -2  134.97    3.54
   1  -7   2  133.12    3.59
  -1  -7  -2  128.42    3.37
   1  -7   2  128.52    3.56
  -1  -7  -2  134.22    3.56
   1   7   2  139.70    3.57
  -1  -7  -2  137.30    3.48
   1  -7   3    2.61    0.18
  -1  -7  -3    2.28    0.28
   1  -7   3    2.31    0.33
   1   7   3    3.02    0.35
  -1   7  -3    1.60    0.27
  -1  -7  -3    2.39    0.31
  -1  -7  -3    3.56    0.35
   1  -7   3    3.12    0.36
  -1  -7  -4   42.82    1.52
   1  -7   4   41.37    1.57
  -1  -7  -4   39.77    1.56
  -1   7  -4   41.70    1.58
   1   7   4   44.31    1.59
  -1  -7  -4   45.90    1.50
   1   7   4   43.49    1.49
  -1  -7  -4   43.69    1.05
   1  -7   4   39.80    1.59
  -1  -7  -5    2.45    0.35
  -1   7  -5    2.07    0.34
   1  -7   5    2.11    0.33
   1   7   5    2.22    0.34
  -1  -7  -5    2.22    0.34
  -1  -7  -5    3.10    0.34
   1  -7   5    2.29    0.35
   1   7   5    2.30    0.29
  -1   7  -6   28.92    1.34
   1   7   6   31.71    1.24
   1  -7   6   27.57    1.28
  -1  -7  -6   31.02    1.37
  -1  -7  -6   31.39    1.22
  -1  -7  -6   28.39    1.30
   1  -7   6   29.18    1.36
   1   7   6   30.90    1.36
  -1  -7  -7    9.92    0.76
  -1   7  -7    9.78    0.76
   1  -7   7    9.48    0.75
  -1  -7  -7    9.72    0.64
   1  -7   7    9.05    0.71
   1   7   7    9.95    0.66
   1   7   7   10.79    0.78
  -1  -7  -7    8.75    0.72
  -1  -7  -8    0.52    0.25
   1   7   8    0.62    0.23
   1  -7   8    0.42    0.20
  -1  -7  -8    0.83    0.29
   1  -7   8    0.34    0.21
  -1  -7  -8    0.36    0.20
   1   7   8    0.62    0.25
  -1  -7  -9    0.23    0.17
   1  -7   9    0.07    0.19
   1   7   9    0.20    0.15
   1   7   9    0.05    0.21
  -1  -7  -9    0.24    0.21
   1  -7   9   -0.19    0.19
  -1   7  -9    0.02    0.18
  -1  -7  -9    0.22    0.25
  -1  -7 -10   22.19    1.36
   1  -7  10   20.00    1.21
   1   7  10   21.94    1.31
  -1  -7 -10   23.10    1.17
   1  -7  10   19.85    1.29
  -1   7 -10   21.59    1.32
   1   7  10   22.17    1.15
   1  -7  11    5.69    0.68
   1  -7  11    4.83    0.61
  -1  -7 -11    5.10    0.70
  -1   7 -11    4.57    0.64
   1   7  11    5.92    0.59
   1   7  11    4.83    0.65
  -1  -7 -11    5.32    0.58
  -1  -7 -12   81.08    2.74
   1   7  12   78.72    3.03
   1  -7  12   72.35    2.96
  -1  -7 -12   78.59    3.10
   1  -7  12   73.42    2.82
   1   7  12   83.68    2.76
  -1   7 -12   77.05    3.02
   1  -7  13    0.26    0.26
   1   7  13   -0.07    0.23
  -1  -7 -13    0.42    0.33
  -1  -7 -13    0.38    0.23
  -1   7 -13    0.61    0.37
   1  -7  13    0.37    0.33
   1   7  13    0.55    0.40
   1  -7  14    8.88    0.91
   1   7  14    9.24    1.00
  -1  -7 -14    8.87    1.03
   1  -7  14    8.48    0.95
  -1   7 -14    7.14    0.89
  -1   7 -15    0.05    0.38
   1  -7  15   -0.21    0.28
  -1  -7 -15   -0.35    0.36
   1   7  15   -0.26    0.35
   1  -7  15   -0.24    0.35
  -1   7 -16    0.17    0.36
  -1  -7 -16    0.85    0.54
   1  -7  16   -0.02    0.28
   1   7  16    0.80    0.48
   1  -7  17   -0.38    0.34
   1   7  17   -0.19    0.39
  -1  -7 -17    0.40    0.38
  -1   7 -17    0.07    0.43
   1   7  17    0.24    0.33
   1   7  18    2.83    0.68
  -1  -8  18    2.76    0.65
  -1   8  18    1.17    0.49
  -1  -8  18    1.38    0.49
   1  -8 -17   13.39    1.41
  -1  -8  17   12.06    1.20
  -1   8  17   15.48    1.44
   1   8 -17   14.24    1.41
  -1  -8  17   12.59    1.26
   1   8 -16    3.57    0.69
  -1   8  16    2.37    0.61
  -1  -8  16    4.51    0.75
   1  -8 -16    3.32    0.65
  -1  -8  16    3.03    0.63
  -1   8  16    2.82    0.61
  -1  -8  15    0.65    0.37
  -1   8  15    0.56    0.40
  -1   8  15    0.82    0.40
   1   8 -15    0.17    0.38
  -1  -8  15    0.90    0.38
   1  -8 -15    1.25    0.51
  -1  -8  14   -0.14    0.28
  -1  -8  14    0.29    0.32
  -1   8  14   -0.09    0.29
   1  -8 -14    0.20    0.36
  -1   8  14    0.34    0.34
   1   8 -14   -0.04    0.33
  -1  -8  13    3.81    0.61
   1  -8 -13    3.78    0.67
   1   8 -13    3.92    0.66
  -1  -8  13    3.64    0.59
  -1   8  13    4.09    0.62
  -1   8  13    3.98    0.66
   1   8 -12   12.37    1.10
  -1  -8  12   13.31    0.92
  -1   8  12   12.69    1.02
   1  -8 -12   13.17    1.13
  -1  -8  12   12.91    1.03
  -1   8  12   12.83    1.08
  -1  -8  12   13.10    1.06
   1   8 -11   38.00    1.91
   1  -8 -11   43.73    1.91
  -1   8  11   38.18    1.79
  -1   8  11   39.57    1.89
   1   8 -11   41.19    1.61
   1  -8 -11   38.98    1.95
  -1  -8  11   39.05    1.82
  -1  -8  11   37.53    1.64
  -1  -8  11   38.04    1.87
  -1  -8  10    7.44    0.74
  -1  -8  10    7.89    0.67
   1  -8 -10    7.81    0.79
   1   8 -10    8.32    0.81
   1  -8 -10    8.41    0.77
   1  -8 -10    8.42    0.57
  -1  -8  10    7.83    0.72
   1   8 -10    7.81    0.63
  -1   8  10    8.50    0.57
  -1   8  10    8.16    0.73
  -1   8  10    8.30    0.79
   1  -8  -9   62.97    1.90
   1  -8  -9   59.57    2.28
  -1  -8   9   56.28    2.27
  -1   8   9   60.05    2.30
   1   8  -9   63.97    2.42
   1   8  -9   59.34    2.07
  -1  -8   9   60.88    2.19
  -1   8   9   58.35    2.14
  -1  -8   9   59.56    2.10
  -1   8   9   64.47    1.92
   1  -8  -9   60.70    2.37
  -1  -8   8    1.81    0.36
   1  -8  -8    2.77    0.41
  -1   8   8    2.24    0.38
  -1  -8   8    2.29    0.34
   1   8  -8    2.08    0.33
  -1  -8   8    2.93    0.38
  -1   8   8    2.10    0.35
   1  -8  -8    2.83    0.45
   1  -8  -8    2.90    0.32
   1   8  -8    2.41    0.44
   1  -8  -7  150.96    4.21
   1   8  -7  143.17    4.02
  -1  -8   7  142.14    3.95
   1  -8  -7  154.03    3.77
  -1   8   7  151.92    3.95
   1   8  -7  150.46    4.30
  -1  -8   7  147.72    4.00
  -1  -8   7  147.29    4.25
   1  -8  -7  148.89    4.25
  -1   8   7  156.91    4.23
   1  -8  -6    8.57    0.66
  -1   8   6    7.84    0.62
  -1   8   6    8.17    0.50
  -1  -8   6    8.51    0.67
   1  -8  -6    8.90    0.48
   1  -8  -6    8.16    0.64
  -1  -8   6    7.95    0.52
   1   8  -6    8.33    0.68
   1   8  -6    6.93    0.55
  -1  -8   5   20.80    1.10
   1  -8  -5   22.77    0.87
  -1   8   5   19.64    0.85
   1  -8  -5   23.26    1.12
  -1   8   5   22.42    0.86
   1   8  -5   21.34    1.05
  -1   8   5   22.19    1.08
   1  -8  -5   22.40    1.11
  -1  -8   5   22.52    0.89
   1   8  -5   22.20    1.13
   1   8  -4    1.17    0.27
  -1   8   4    1.28    0.25
  -1  -8   4    1.04    0.26
  -1  -8   4    0.97    0.15
   1  -8  -4    1.05    0.18
   1  -8  -4    0.71    0.20
  -1   8   4    1.34    0.20
   1  -8  -4    0.72    0.23
  -1   8   4    1.13    0.15
   1   8  -4    1.46    0.29
  -1  -8   3   14.50    0.53
   1  -8  -3   14.26    0.83
   1  -8  -3   13.93    0.66
  -1  -8   3   14.19    0.84
   1  -8  -3   14.31    0.79
   1   8  -3   13.52    0.81
  -1  -8   3   13.51    0.82
  -1   8   3   15.36    0.82
  -1   8   3   14.26    0.50
   1   8  -3   14.30    0.83
  -1   8   2    1.15    0.23
  -1  -8   2    0.97    0.24
  -1  -8   2    1.20    0.17
   1  -8  -2    1.04    0.22
   1   8  -2    1.23    0.26
  -1   8   2    0.92    0.07
   1  -8  -2    1.02    0.23
  -1  -8   2    1.08    0.09
  -1   8   2    1.31    0.16
   1   8  -2    1.08    0.24
   1  -8  -2    1.49    0.21
  -1   8   1  115.67    3.15
   1  -8  -1  113.62    3.00
  -1  -8   1  113.88    3.13
  -1  -8   1  113.88    2.84
  -1  -8   1  113.81    3.16
   1  -8  -1  111.54    3.07
   1   8  -1  115.81    3.20
   1   8  -1  106.57    3.20
  -1   8   1  115.36    2.79
  -1  -8   0   13.74    0.63
   1   8   0   14.01    0.78
   1  -8   0   14.38    0.73
  -1   8   0   13.97    0.60
   1  -8   0   14.03    0.73
   1   8   0   13.67    0.40
  -1   8   0   15.48    0.80
  -1  -8   0   15.00    0.79
  -1  -8   0   14.09    0.77
   1   8   0   13.46    0.82
  -1  -8  -1  323.67    7.84
  -1  -8  -1  323.90    7.57
  -1   8  -1  339.23    7.85
   1   8   1  329.95    7.80
   1  -8   1  331.05    7.71
  -1   8  -1  320.79    7.53
   1  -8   1  322.36    7.86
  -1  -8  -1  337.43    7.79
   1   8   1  345.63    7.88
   1  -8   2    0.25    0.17
  -1  -8  -2    0.02    0.13
   1   8   2   -0.02    0.14
  -1   8  -2    0.16    0.16
  -1  -8  -2    0.16    0.14
   1   8   2    0.35    0.18
  -1  -8  -2   -0.02    0.12
   1  -8   3   91.80    2.22
  -1  -8  -3   93.28    2.80
   1   8   3   95.45    2.69
  -1  -8  -3   95.42    2.68
   1  -8   3   92.27    2.82
   1  -8   3   88.83    2.78
  -1   8  -3   97.67    2.81
   1   8   3   98.71    2.82
  -1  -8  -3   92.86    2.65
  -1  -8  -4   32.98    1.34
  -1   8  -4   35.50    1.45
   1   8   4   36.37    1.35
   1  -8   4   32.90    1.42
   1  -8   4   34.08    1.48
   1   8   4   35.28    1.44
  -1  -8  -4   34.83    1.32
  -1  -8  -4   36.14    1.47
   1  -8   5   45.65    1.77
  -1  -8  -5   49.16    1.84
  -1  -8  -5   47.24    1.65
   1   8   5   50.47    1.83
   1   8   5   50.04    1.69
  -1  -8  -5   45.07    1.72
  -1   8  -5   49.09    1.82
  -1   8  -6   13.79    0.90
  -1  -8  -6   13.31    0.77
   1   8   6   13.35    0.78
   1  -8   6   12.22    0.83
   1   8   6   12.66    0.86
  -1  -8  -6   13.22    0.88
  -1  -8  -6   11.89    0.82
   1  -8   6   12.33    0.88
   1  -8   7    3.14    0.46
  -1   8  -7    2.61    0.43
  -1  -8  -7    3.01    0.36
  -1  -8  -7    2.69    0.43
   1  -8   7    2.16    0.36
   1   8   7    3.03    0.38
  -1  -8  -7    2.29    0.39
   1   8   7    3.84    0.51
  -1  -8  -8    2.78    0.46
   1  -8   8    2.51    0.44
   1   8   8    2.66    0.38
   1   8   8    2.64    0.46
   1  -8   8    2.24    0.39
  -1   8  -8    2.73    0.48
  -1  -8  -8    2.81    0.47
  -1  -8  -8    2.73    0.37
  -1  -8  -9   -0.02    0.22
   1   8   9    0.23    0.23
   1  -8   9    0.19    0.23
  -1  -8  -9    0.11    0.22
   1   8   9    0.03    0.17
   1  -8   9   -0.10    0.24
  -1  -8  -9   -0.04    0.17
  -1   8  -9    0.02    0.23
  -1  -8 -10    9.41    0.72
   1   8  10    7.93    0.82
   1  -8  10    7.39    0.73
   1  -8  10    7.27    0.79
  -1   8 -10    6.58    0.76
   1   8  10    6.88    0.64
  -1  -8 -10    8.98    0.85
   1  -8  11   59.41    2.41
  -1  -8 -11   58.27    2.56
   1   8  11   63.90    2.59
   1  -8  11   54.77    2.49
   1   8  11   67.09    2.35
  -1   8 -11   63.00    2.61
  -1  -8 -11   65.55    2.31
  -1  -8 -12    1.42    0.35
   1  -8  12    0.88    0.37
  -1  -8 -12    0.62    0.33
   1  -8  12    0.65    0.31
   1   8  12    1.47    0.51
   1   8  12    0.96    0.33
  -1   8 -12    1.13    0.43
   1   8  13   49.48    2.39
   1  -8  13   45.02    2.31
   1   8  13   53.14    2.11
  -1   8 -13   49.43    2.39
   1  -8  13   47.95    2.20
  -1  -8 -13   43.51    2.32
  -1   8 -14    1.50    0.49
   1  -8  14    1.62    0.43
   1  -8  14    1.06    0.40
  -1  -8 -14    2.27    0.61
   1   8  14    0.80    0.49
   1   8  15    2.77    0.64
  -1  -8 -15    2.25    0.61
   1  -8  15    2.65    0.53
   1  -8  15    4.11    0.72
  -1   8 -15    3.48    0.69
   1  -8  16    3.45    0.72
  -1   8 -16    2.53    0.66
   1   8  16    2.96    0.69
  -1  -8 -16    3.74    0.78
  -1  -8 -17    7.03    1.03
   1   8  17    6.20    0.87
  -1   8 -17    6.33    0.97
   1  -8  17    7.37    1.00
   1   8  17    7.98    1.06
   1  -9 -17    0.44    0.48
   1   9 -17    1.19    0.48
  -1  -9  17    0.98    0.45
  -1   9  17    0.70    0.44
  -1   9  17   -0.11    0.43
  -1  -9  17    0.46    0.34
  -1   9  16    7.47    0.95
  -1  -9  16    7.54    0.92
   1  -9 -16    7.06    0.99
  -1   9  16    9.15    1.10
  -1  -9  16    7.07    0.93
   1   9 -16    9.45    1.12
  -1   9  15    5.64    0.79
   1  -9 -15    6.61    0.95
  -1  -9  15    5.62    0.81
   1   9 -15    6.99    0.96
  -1   9  15    5.50    0.83
  -1  -9  15    5.16    0.76
  -1  -9  14    8.97    0.92
  -1   9  14    7.68    0.95
  -1   9  14    7.95    0.87
  -1  -9  14    7.64    0.89
   1  -9 -14    8.63    1.02
   1   9 -14    8.06    0.98
  -1  -9  13    0.00    0.27
  -1  -9  13   -0.01    0.23
   1   9 -13    0.15    0.32
  -1   9  13    0.30    0.29
  -1   9  13    0.25    0.28
   1  -9 -13   -0.17    0.32
  -1   9  12   20.78    1.33
   1  -9 -12   21.96    1.42
  -1  -9  12   24.19    1.30
  -1   9  12   25.14    1.54
   1   9 -12   22.12    1.50
  -1  -9  12   22.87    1.47
  -1  -9  12   23.87    1.41
   1  -9 -12   20.35    1.45
  -1   9  11   36.36    1.85
  -1  -9  11   36.31    1.72
  -1  -9  11   33.94    1.79
   1   9 -11   38.75    1.94
  -1   9  11   36.12    1.71
   1  -9 -11   32.34    1.82
   1  -9 -11   33.24    1.74
  -1  -9  11   36.09    1.62
   1  -9 -10   12.92    1.05
   1  -9 -10   13.90    1.04
  -1   9  10   14.45    1.08
  -1  -9  10   13.55    1.04
  -1  -9  10   14.60    0.98
  -1  -9  10   13.76    0.91
  -1   9  10   12.96    0.91
   1   9 -10   13.72    0.88
   1   9 -10   14.45    1.11
  -1  -9   9    0.98    0.31
  -1  -9   9    0.34    0.16
   1   9  -9    0.96    0.34
   1  -9  -9    0.76    0.19
   1  -9  -9    1.34    0.36
   1   9  -9    0.50    0.22
  -1   9   9    0.76    0.20
  -1  -9   9    1.05    0.26
  -1   9   9    1.10    0.33
   1  -9  -9    1.16    0.37
  -1   9   9    0.38    0.17
  -1   9   9    0.91    0.20
  -1   9   8   24.73    1.06
  -1   9   8   25.49    1.03
  -1   9   8   23.97    1.11
   1   9  -8   21.41    1.29
   1  -9  -8   22.39    1.30
  -1  -9   8   21.10    1.26
   1  -9  -8   22.58    1.26
   1   9  -8   22.49    1.15
  -1   9   8   22.81    1.27
  -1  -9   8   22.09    1.10
  -1  -9   8   20.60    1.10
   1  -9  -8   23.96    0.99
   1   9  -7   46.72    1.83
   1  -9  -7   52.95    1.65
  -1   9   7   51.90    2.00
  -1  -9   7   51.03    1.74
   1   9  -7   49.44    2.04
  -1  -9   7   46.54    1.98
   1  -9  -7   50.88    2.00
   1  -9  -7   51.17    2.02
  -1   9   7   50.66    1.70
   1  -9  -6   44.46    1.78
   1  -9  -6   43.66    1.77
  -1   9   6   44.11    1.43
   1   9  -6   40.76    1.67
  -1  -9   6   38.13    1.72
   1   9  -6   43.53    1.82
   1  -9  -6   45.05    1.45
  -1  -9   6   42.21    1.47
  -1   9   6   45.83    1.79
  -1  -9   5   12.42    0.86
  -1  -9   5   13.87    0.64
  -1   9   5   11.77    0.82
   1  -9  -5   12.69    0.86
   1   9  -5   11.94    0.81
  -1   9   5   13.02    0.60
   1  -9  -5   12.36    0.65
   1   9  -5   12.12    0.86
   1  -9  -5   12.22    0.83
   1   9  -4   10.31    0.74
   1  -9  -4    9.72    0.72
   1  -9  -4    9.76    0.70
  -1  -9   4   10.84    0.48
   1   9  -4    9.76    0.75
  -1   9   4   10.83    0.75
  -1  -9   4    9.53    0.73
   1  -9  -4    9.82    0.57
  -1   9   4   10.84    0.46
   1   9  -3    0.13    0.16
  -1  -9   3    0.44    0.14
  -1  -9   3    0.32    0.08
  -1  -9   3    0.43    0.20
  -1  -9   3    0.31    0.17
  -1   9   3    0.36    0.19
   1   9  -3    0.27    0.16
   1  -9  -3    0.45    0.22
  -1   9   3    0.41    0.07
   1  -9  -3    0.46    0.18
   1  -9  -3    0.38    0.14
   1   9  -2   24.62    1.17
  -1   9   2   23.92    1.11
   1   9  -2   21.54    1.12
  -1  -9   2   22.41    0.85
  -1   9   2   23.50    0.80
   1  -9  -2   21.87    1.04
   1  -9  -2   22.91    0.97
   1  -9  -2   22.73    1.13
  -1  -9   2   23.18    1.13
   1   9  -1   14.27    0.90
  -1  -9   1   16.13    0.71
  -1  -9   1   15.93    0.88
   1   9  -1   18.49    0.96
  -1   9   1   16.47    0.65
   1  -9  -1   16.62    0.85
   1  -9  -1   14.82    0.79
  -1  -9   1   16.80    0.90
  -1   9   1   17.54    0.92
  -1   9   0   72.42    1.96
  -1  -9   0   70.58    2.29
   1  -9   0   70.66    2.19
   1  -9   0   71.51    2.21
  -1   9   0   72.64    2.30
  -1  -9   0   72.31    2.29
   1   9   0   74.95    2.35
  -1  -9   0   70.87    2.03
   1  -9   1   59.36    1.91
  -1   9  -1   60.49    2.03
  -1   9  -1   60.13    1.76
  -1  -9  -1   58.45    1.81
   1   9   1   61.23    2.01
   1   9   1   61.51    2.07
   1  -9   1   56.66    2.02
  -1  -9  -1   58.38    1.98
  -1  -9  -1   60.50    2.04
  -1  -9  -2   21.39    0.95
  -1  -9  -2   20.32    0.99
   1   9   2   21.83    1.04
   1   9   2   22.24    1.10
  -1   9  -2   20.47    1.05
  -1  -9  -2   21.47    1.08
   1  -9   2   22.02    1.11
  -1  -9  -3   21.32    1.01
  -1   9  -3   23.21    1.14
   1  -9   3   22.90    0.68
   1   9   3   21.88    1.05
   1   9   3   23.79    1.15
   1  -9   3   23.25    1.18
  -1  -9  -3   21.63    1.12
  -1  -9  -3   23.24    1.06
   1   9   4   22.38    1.06
   1  -9   4   20.16    1.10
   1   9   4   23.63    1.16
  -1  -9  -4   21.94    1.04
  -1   9  -4   22.12    1.15
  -1  -9  -4   21.92    1.15
  -1  -9  -4   21.43    1.05
   1  -9   4   20.41    1.14
   1  -9   5   73.03    2.53
  -1  -9  -5   71.32    2.45
   1  -9   5   75.35    2.63
  -1  -9  -5   75.60    2.38
   1   9   5   76.41    2.41
  -1  -9  -5   80.34    2.63
   1   9   5   80.97    2.61
  -1   9  -5   81.31    2.64
   1   9   6   44.85    1.82
  -1  -9  -6   38.88    1.69
  -1  -9  -6   42.10    1.80
   1  -9   6   39.75    1.72
   1  -9   6   44.01    1.85
   1   9   6   43.66    1.63
  -1   9  -6   44.51    1.83
  -1  -9  -6   43.87    1.62
  -1  -9  -7    4.02    0.51
   1  -9   7    3.59    0.49
  -1  -9  -7    3.86    0.53
   1   9   7    4.00    0.45
  -1   9  -7    4.94    0.58
   1   9   7    3.69    0.53
   1  -9   7    3.69    0.54
  -1  -9  -7    3.79    0.43
  -1   9  -8   13.12    0.98
   1   9   8   13.28    0.98
  -1  -9  -8   12.89    0.97
  -1  -9  -8   11.12    0.90
   1  -9   8   11.95    0.96
   1   9   8   14.11    0.87
  -1  -9  -8   12.89    0.83
   1  -9   8   12.19    0.91
   1  -9   9    9.95    0.92
  -1  -9  -9   12.34    0.83
  -1  -9  -9   11.54    0.95
   1  -9   9   12.52    0.94
  -1  -9  -9   11.25    0.96
   1   9   9   11.21    0.94
   1   9   9   12.75    0.85
  -1   9  -9   10.71    0.93
   1  -9  10   22.32    1.35
   1   9  10   25.62    1.50
   1   9  10   25.77    1.30
  -1  -9 -10   22.44    1.43
  -1   9 -10   23.79    1.47
  -1  -9 -10   26.26    1.54
   1  -9  10   25.52    1.53
  -1  -9 -10   26.01    1.29
   1   9  11   -0.04    0.30
  -1  -9 -11    0.15    0.34
   1  -9  11   -0.01    0.24
   1  -9  11    0.24    0.28
  -1  -9 -11    0.41    0.23
   1   9  11   -0.02    0.20
  -1   9 -11   -0.10    0.32
  -1  -9 -12   47.25    1.96
   1   9  12   50.74    2.01
  -1  -9 -12   42.53    2.24
  -1   9 -12   45.31    2.26
   1  -9  12   43.37    2.07
   1  -9  12   44.54    2.25
   1   9  12   45.92    2.25
   1  -9  13   -0.13    0.24
   1  -9  13   -0.17    0.28
  -1  -9 -13   -0.19    0.33
   1   9  13   -0.01    0.34
  -1   9 -13    0.17    0.30
   1   9  14    9.81    1.05
  -1   9 -14    9.42    1.07
   1  -9  14    8.35    0.97
   1  -9  14    8.09    0.87
  -1  -9 -14    7.57    1.00
   1   9  15    2.12    0.61
  -1   9 -15    1.89    0.53
   1  -9  15    1.26    0.44
  -1  -9 -15    1.73    0.55
   1   9  16    2.84    0.70
  -1  -9 -16    1.67    0.58
  -1   9 -16    2.43    0.65
   1  -9  16    2.40    0.61
   1  -9  17   -0.04    0.35
   1   9  17    0.14    0.29
   1  -9  17    0.79    0.45
  -1 -10  17    3.53    0.71
   1 -10 -16    1.09    0.50
   1  10 -16    0.66    0.41
  -1 -10  16    1.22    0.45
  -1  10  16    2.10    0.57
  -1 -10  15   12.70    1.15
  -1  10  15   13.70    1.32
   1 -10 -15   11.89    1.28
  -1 -10  15   11.92    1.17
   1  10 -15   11.87    1.23
  -1  10  14    6.69    0.89
  -1 -10  14    5.90    0.75
   1 -10 -14    6.33    0.91
   1  10 -14    5.48    0.81
  -1 -10  14    5.15    0.74
  -1  10  14    5.13    0.73
  -1  10  13   16.57    1.22
  -1 -10  13   16.42    1.22
  -1 -10  13   17.67    1.35
   1  10 -13   18.14    1.42
   1 -10 -13   16.53    1.38
  -1  10  13   14.61    1.27
  -1  10  12   11.26    0.94
  -1  10  12   11.14    1.05
   1 -10 -12   12.11    1.06
   1 -10 -12   12.72    1.16
   1  10 -12    9.43    1.00
  -1 -10  12   11.34    1.05
  -1 -10  12   11.94    0.97
  -1  10  11   13.10    1.10
  -1 -10  11   14.80    1.02
   1 -10 -11   11.83    1.04
   1 -10 -11    9.71    0.98
  -1  10  11   12.54    0.94
  -1 -10  11   13.84    1.14
  -1 -10  11   13.13    0.94
   1  10 -11   12.53    1.11
  -1  10  10   24.90    1.47
  -1  10  10   25.35    1.29
   1 -10 -10   24.06    1.44
   1 -10 -10   23.05    1.47
   1  10 -10   22.80    1.47
   1  10 -10   23.68    1.24
  -1 -10  10   25.28    1.32
  -1 -10  10   21.27    1.39
  -1 -10  10   24.70    1.30
  -1 -10   9    9.35    0.73
  -1  10   9    9.87    0.72
  -1  10   9   11.21    0.94
   1  10  -9   10.18    0.93
  -1  10   9   10.99    0.69
   1  10  -9    8.64    0.73
  -1 -10   9    9.97    0.91
   1 -10  -9    8.69    0.87
   1 -10  -9    9.99    0.88
  -1  10   8   21.96    1.01
  -1  10   8   22.55    1.05
   1  10  -8   21.14    1.33
  -1 -10   8   21.12    1.06
   1 -10  -8   22.30    1.30
   1 -10  -8   21.64    0.97
  -1  10   8   24.46    1.35
   1 -10  -8   22.82    1.33
  -1 -10   8   17.59    1.20
   1  10  -8   19.65    1.13
  -1  10   8   21.75    1.05
   1 -10  -7   19.71    1.19
  -1 -10   7   18.32    1.18
   1  10  -7   20.92    1.26
  -1 -10   7   19.27    0.93
  -1  10   7   19.31    0.90
   1 -10  -7   20.69    0.92
  -1  10   7   21.01    1.21
   1  10  -7   18.70    1.07
   1 -10  -7   19.21    1.18
  -1  10   7   20.21    0.94
   1 -10  -6   21.72    1.22
  -1  10   6   23.82    0.92
  -1  10   6   23.62    1.03
   1 -10  -6   21.70    1.24
   1 -10  -6   24.67    1.02
  -1 -10   6   20.57    1.24
  -1  10   6   24.90    1.28
   1  10  -6   21.51    1.26
  -1 -10   6   22.18    0.94
   1  10  -6   22.77    1.20
   1  10  -5   70.58    2.54
  -1  10   5   80.17    2.06
   1 -10  -5   73.26    2.62
   1 -10  -5   74.63    2.57
   1 -10  -5   81.58    2.31
  -1 -10   5   80.57    2.11
   1  10  -5   76.08    2.68
  -1 -10   5   71.36    2.64
  -1  10   5   81.64    2.66
  -1 -10   4    1.73    0.37
   1 -10  -4    1.46    0.24
  -1  10   4    1.39    0.14
  -1  10   4    1.14    0.32
  -1 -10   4    1.31    0.22
  -1 -10   4    1.47    0.16
  -1 -10   4    1.15    0.29
   1 -10  -4    1.24    0.31
   1  10  -4    1.74    0.36
   1  10  -4    1.53    0.33
   1 -10  -4    1.22    0.30
   1 -10  -3   95.96    2.66
   1  10  -3   86.24    2.91
   1 -10  -3   89.67    2.81
  -1 -10   3   94.67    2.98
   1 -10  -3   93.68    2.97
  -1  10   3   95.84    2.92
   1  10  -3   90.64    2.94
  -1 -10   3   94.12    2.52
   1  10  -2    3.51    0.45
   1  10  -2    3.86    0.48
   1 -10  -2    3.95    0.44
  -1  10   2    3.96    0.47
  -1  10   2    4.43    0.30
  -1 -10   2    4.44    0.49
   1 -10  -2    4.09    0.40
   1 -10  -2    4.32    0.50
  -1 -10   2    4.78    0.37
  -1 -10   1   16.10    0.94
   1 -10  -1   17.05    0.91
   1  10  -1   15.66    0.96
   1 -10  -1   16.28    0.87
  -1  10   1   16.82    0.96
   1  10  -1   18.02    0.60
  -1  10   1   18.48    0.70
  -1 -10   1   16.22    0.76
  -1 -10   1   17.40    0.98
  -1 -10   0   47.01    1.80
  -1  10   0   48.73    1.81
  -1 -10   0   46.40    1.76
   1  10   0   48.64    1.84
  -1 -10   0   44.24    1.52
   1 -10   0   45.77    1.67
  -1  10   0   49.20    1.45
   1 -10   0   49.15    1.73
   1  10   1   16.25    0.90
  -1 -10  -1   15.69    0.72
  -1 -10  -1   16.67    0.90
  -1  10  -1   16.03    0.88
  -1 -10  -1   16.81    0.86
   1 -10   1   16.37    0.84
   1 -10   1   16.42    0.81
  -1 -10  -2   13.31    0.81
   1  10   2   12.99    0.82
   1 -10   2   12.85    0.88
   1 -10   2   13.18    0.78
   1  10   2   15.77    0.94
  -1 -10  -2   14.75    0.79
  -1 -10  -2   12.90    0.87
  -1  10  -2   15.46    0.92
   1 -10   3   48.06    1.95
  -1  10  -3   49.28    1.93
  -1 -10  -3   53.93    2.01
   1  10   3   49.41    1.83
  -1 -10  -3   50.58    1.78
  -1 -10  -3   52.79    1.85
   1  10   3   51.15    1.95
  -1 -10  -4   50.44    2.01
  -1 -10  -4   52.40    1.86
  -1 -10  -4   49.79    1.86
  -1  10  -4   53.17    2.03
   1  10   4   52.49    2.02
   1 -10   4   51.76    2.05
   1  10   4   52.39    1.88
   1  10   5   42.28    1.61
  -1 -10  -5   40.09    1.57
   1 -10   5   34.67    1.64
  -1  10  -5   39.31    1.72
   1  10   5   38.78    1.71
   1 -10   5   38.61    1.76
  -1 -10  -5   40.61    1.75
  -1 -10  -5   37.25    1.60
   1  10   6    3.07    0.42
   1 -10   6    3.37    0.47
   1  10   6    3.04    0.46
  -1 -10  -6    2.56    0.42
  -1 -10  -6    3.27    0.50
   1 -10   6    3.70    0.53
  -1  10  -6    4.03    0.55
  -1 -10  -6    4.07    0.46
   1 -10   7   36.31    1.78
  -1 -10  -7   36.67    1.53
  -1 -10  -7   35.79    1.68
  -1  10  -7   36.47    1.74
   1 -10   7   34.25    1.65
   1  10   7   37.89    1.75
   1  10   7   37.36    1.56
  -1 -10  -7   37.62    1.78
   1  10   8   26.84    1.49
  -1 -10  -8   24.24    1.43
   1  10   8   27.95    1.33
   1 -10   8   25.63    1.42
  -1 -10  -8   27.84    1.31
  -1  10  -8   25.90    1.47
  -1 -10  -8   25.28    1.43
   1 -10   8   25.58    1.49
   1 -10   9   24.65    1.53
  -1 -10  -9   26.52    1.53
  -1 -10  -9   27.80    1.58
  -1 -10  -9   28.70    1.36
   1  10   9   28.14    1.36
  -1  10  -9   26.50    1.55
   1  10   9   27.87    1.57
   1 -10   9   25.18    1.45
   1 -10  10    3.07    0.52
   1 -10  10    3.23    0.59
  -1 -10 -10    3.37    0.58
   1  10  10    3.42    0.56
  -1 -10 -10    2.48    0.51
  -1 -10 -10    3.57    0.49
   1  10  10    2.91    0.45
  -1  10 -10    3.43    0.59
  -1 -10 -11    2.91    0.45
  -1 -10 -11    2.69    0.55
   1  10  11    2.57    0.55
  -1  10 -11    2.13    0.49
   1 -10  11    2.10    0.49
   1 -10  11    2.39    0.48
   1  10  11    2.53    0.45
   1  10  12    0.11    0.36
  -1  10 -12   -0.16    0.31
   1 -10  12    0.17    0.28
   1 -10  12   -0.03    0.26
  -1 -10 -12    0.03    0.29
  -1 -10 -13    1.21    0.46
   1 -10  13    0.46    0.26
   1  10  13    1.77    0.55
   1 -10  13    1.19    0.45
  -1  10 -13    0.80    0.43
  -1  10 -14    1.34    0.52
   1  10  14    1.24    0.51
   1 -10  14    0.77    0.35
  -1 -10 -14    0.61    0.35
   1 -10  14    1.25    0.49
   1 -10  15    9.39    1.10
   1  10  15    9.59    1.12
  -1 -10 -15   10.69    1.21
  -1  10 -15   10.67    1.21
  -1 -10 -16    9.53    1.20
   1 -10  16    7.46    1.00
   1  10  16    8.61    1.11
  -1  10 -16    9.66    1.16
  -1 -11  16   13.24    1.29
   1 -11 -16   17.14    1.55
  -1  11  16   14.73    1.41
   1  11 -16   15.85    1.48
  -1 -11  15   -0.15    0.34
   1 -11 -15    0.02    0.41
  -1  11  15    0.26    0.38
   1  11 -15    0.80    0.46
   1 -11 -14   30.34    1.99
   1  11 -14   29.13    1.93
  -1  11  14   29.42    1.91
  -1 -11  14   27.13    1.79
  -1 -11  13    0.28    0.27
   1 -11 -13    0.41    0.33
  -1  11  13    0.40    0.34
   1 -11 -13   -0.03    0.34
   1  11 -13   -0.07    0.31
   1 -11 -12    8.50    0.98
   1  11 -12    9.36    1.03
   1 -11 -12    9.64    1.00
  -1 -11  12    9.76    1.00
  -1  11  12    9.99    1.02
  -1 -11  11    9.08    0.95
   1  11 -11    9.69    1.01
  -1  11  11    9.79    0.97
   1 -11 -11   10.32    1.00
   1 -11 -11   11.49    1.09
   1 -11 -10   14.49    1.14
  -1 -11  10   12.44    1.08
   1  11 -10   13.42    0.94
  -1  11  10   13.80    1.10
   1  11 -10   14.18    1.18
   1 -11 -10   12.32    1.10
  -1 -11   9    0.62    0.31
   1 -11  -9    1.21    0.39
   1 -11  -9    0.24    0.30
  -1  11   9    1.14    0.37
   1  11  -9    0.90    0.36
   1  11  -9    1.14    0.31
   1 -11  -8    1.36    0.37
   1 -11  -8    0.41    0.30
  -1 -11   8    1.58    0.40
   1  11  -8    0.66    0.27
   1  11  -8    1.81    0.45
  -1  11   8    1.44    0.38
   1  11  -7   12.05    0.88
  -1  11   7   11.45    0.92
  -1 -11   7    9.55    0.89
   1 -11  -7   12.77    0.96
   1 -11  -7   12.20    0.96
   1 -11  -7   12.09    0.71
   1  11  -7   10.47    0.92
  -1 -11   6    1.68    0.41
   1 -11  -6    1.89    0.29
   1 -11  -6    1.54    0.38
   1  11  -6    1.82    0.40
  -1  11   6    2.06    0.40
   1  11  -6    1.24    0.32
   1 -11  -6    1.59    0.37
  -1 -11   5    3.02    0.48
  -1 -11   5    2.56    0.30
   1  11  -5    3.31    0.48
   1 -11  -5    3.35    0.52
   1 -11  -5    1.80    0.38
   1  11  -5    2.91    0.44
   1 -11  -5    2.93    0.35
  -1  11   5    2.80    0.47
  -1 -11   5    3.21    0.51
  -1 -11   4  178.29    4.31
  -1  11   4  173.88    4.80
   1 -11  -4  168.76    4.84
   1 -11  -4  168.05    4.70
   1  11  -4  157.25    4.73
  -1 -11   4  169.59    4.88
   1 -11  -4  176.08    4.44
   1  11  -4  167.40    4.82
   1 -11  -3   -0.09    0.21
  -1 -11   3   -0.17    0.22
   1 -11  -3    0.02    0.15
   1  11  -3    0.18    0.19
  -1  11   3    0.24    0.22
  -1 -11   3    0.06    0.12
   1  11  -3    0.47    0.26
   1 -11  -3   -0.03    0.22
  -1 -11   2  169.89    4.82
   1 -11  -2  169.84    4.54
   1 -11  -2  174.43    4.88
   1  11  -2  185.25    4.18
  -1 -11   2  177.60    4.36
   1  11  -2  174.55    4.87
  -1 -11   2  166.01    4.74
   1 -11  -2  167.80    4.66
  -1  11   2  172.59    4.79
  -1 -11   1    3.30    0.34
  -1 -11   1    2.64    0.41
  -1 -11   1    3.30    0.44
  -1  11   1    3.01    0.45
   1 -11  -1    3.43    0.41
   1 -11  -1    3.10    0.46
   1 -11  -1    3.23    0.42
  -1  11   1    3.59    0.28
   1  11  -1    3.66    0.49
  -1 -11   0    0.48    0.18
   1 -11   0    0.68    0.23
  -1 -11   0    0.51    0.25
   1  11   0    0.35    0.25
  -1  11   0    0.53    0.14
   1 -11   0    0.66    0.20
  -1  11   0    0.60    0.28
  -1 -11   0    0.43    0.27
  -1 -11  -1    2.43    0.32
   1 -11   1    2.52    0.37
  -1  11  -1    2.50    0.41
  -1 -11  -1    2.37    0.38
  -1 -11  -1    3.13    0.45
   1 -11   1    2.85    0.40
   1  11   1    3.35    0.45
  -1 -11  -2    0.89    0.26
  -1 -11  -2    1.20    0.26
   1 -11   2    0.79    0.25
   1 -11   2    0.81    0.26
  -1  11  -2    0.89    0.20
  -1 -11  -2    1.01    0.32
   1  11   2    1.11    0.29
  -1  11  -2    1.27    0.34
  -1 -11  -3   11.93    0.89
  -1 -11  -3   11.76    0.79
   1 -11   3   11.62    0.89
   1  11   3   12.08    0.83
  -1  11  -3   11.51    0.87
   1 -11   3   13.05    0.81
  -1 -11  -3   11.24    0.76
   1  11   3   12.98    0.91
  -1  11  -3   12.31    0.73
   1  11   4   32.94    1.55
   1 -11   4   29.03    1.52
  -1  11  -4   29.80    1.49
  -1 -11  -4   28.43    1.34
  -1 -11  -4   31.02    1.38
   1  11   4   30.23    1.39
  -1 -11  -4   29.31    1.49
   1  11   5   22.24    1.28
   1 -11   5   19.37    1.24
  -1 -11  -5   20.58    1.16
  -1  11  -5   22.70    1.29
  -1 -11  -5   21.62    1.12
  -1 -11  -5   23.43    1.32
   1  11   5   23.11    1.18
  -1  11  -6   40.46    1.87
   1  11   6   40.90    1.87
  -1 -11  -6   45.18    1.96
   1  11   6   42.50    1.72
   1 -11   6   37.95    1.86
  -1 -11  -6   39.84    1.65
  -1 -11  -6   39.39    1.77
   1  11   7    0.20    0.22
  -1 -11  -7    0.63    0.31
   1  11   7    0.36    0.23
  -1 -11  -7    0.25    0.26
  -1 -11  -7    0.36    0.23
   1 -11   7    0.24    0.23
   1 -11   7    0.24    0.25
  -1  11  -7    0.38    0.31
  -1 -11  -8   64.66    2.62
  -1 -11  -8   66.46    2.59
   1  11   8   64.85    2.35
   1 -11   8   63.72    2.65
   1  11   8   65.29    2.60
   1 -11   8   61.94    2.50
  -1 -11  -8   65.40    2.31
  -1  11  -8   66.17    2.65
   1 -11   9    0.14    0.22
  -1 -11  -9    0.18    0.28
  -1  11  -9    0.30    0.26
  -1 -11  -9    0.22    0.19
   1  11   9    0.52    0.33
  -1 -11  -9    0.11    0.27
   1 -11   9    0.22    0.26
   1  11   9    0.39    0.23
  -1  11 -10   15.41    1.23
   1  11  10   18.21    1.31
   1 -11  10   16.32    1.28
  -1 -11 -10   16.08    1.26
  -1 -11 -10   16.23    1.27
   1 -11  10   14.62    1.13
  -1 -11 -10   17.33    1.07
   1  11  10   17.26    1.08
  -1  11 -11    0.98    0.38
  -1 -11 -11    0.37    0.31
  -1 -11 -11    0.56    0.39
   1 -11  11    0.58    0.38
   1 -11  11    0.67    0.32
   1  11  11    0.78    0.41
   1 -11  12    0.84    0.43
  -1  11 -12    0.23    0.30
   1  11  12    0.56    0.39
   1 -11  12    0.47    0.30
  -1 -11 -12    0.48    0.35
  -1 -11 -13    3.05    0.67
  -1  11 -13    3.31    0.68
   1 -11  13    3.36    0.68
   1 -11  13    2.99    0.58
   1  11  13    3.20    0.64
  -1  11 -14   10.98    1.20
   1 -11  14   10.71    1.15
   1  11  14   13.81    1.30
  -1 -11 -14   10.16    1.17
   1 -11  15    0.39    0.39
  -1  11 -15    0.37    0.35
   1  11  15   -0.01    0.51
  -1 -11 -15    0.87    0.49
  -1 -12  16    1.36    0.55
  -1  12  15   34.01    2.15
  -1 -12  15   29.42    1.98
   1 -12 -15   32.40    2.17
   1  12 -15   33.85    2.18
  -1  12  14    0.07    0.38
   1 -12 -14    0.40    0.49
   1  12 -14    0.38    0.40
  -1 -12  14   -0.04    0.32
   1 -12 -13   27.71    1.81
  -1  12  13   29.41    1.88
  -1 -12  13   23.65    1.70
   1  12 -13   28.47    1.89
   1 -12 -13   27.94    1.89
   1 -12 -12    2.81    0.66
  -1  12  12    1.14    0.43
   1 -12 -12    1.26    0.47
   1  12 -12    1.53    0.52
  -1 -12  12    1.74    0.48
   1 -12 -11    5.46    0.80
   1  12 -11    7.03    0.88
  -1  12  11    7.26    0.87
   1 -12 -11    8.15    0.91
  -1 -12  11    7.73    0.90
  -1 -12  10    1.01    0.41
   1 -12 -10    1.54    0.46
   1 -12 -10    0.81    0.41
   1  12 -10    0.82    0.36
  -1  12  10    0.87    0.40
   1 -12  -9    5.54    0.72
   1 -12  -9    4.14    0.64
  -1  12   9    4.05    0.66
  -1 -12   9    4.51    0.65
   1  12  -9    4.40    0.66
   1  12  -9    4.50    0.58
   1 -12  -8    0.82    0.37
  -1  12   8    1.04    0.35
   1  12  -8    1.87    0.40
   1 -12  -8    1.42    0.42
   1  12  -8    1.53    0.48
  -1 -12   8    1.18    0.39
  -1  12   7    0.37    0.28
   1 -12  -7    0.17    0.26
  -1 -12   7    0.02    0.20
   1  12  -7    0.15    0.21
   1  12  -7    0.49    0.30
   1 -12  -7    0.18    0.25
  -1 -12   6    0.21    0.24
  -1 -12   6    0.05    0.25
   1 -12  -6    0.09    0.24
  -1  12   6    0.20    0.27
   1 -12  -6   -0.07    0.18
   1  12  -6    0.01    0.23
   1  12  -6    0.19    0.25
   1 -12  -6   -0.12    0.24
   1  12  -5   23.79    1.41
   1  12  -5   23.45    1.34
   1 -12  -5   23.16    1.32
   1 -12  -5   22.66    1.37
  -1 -12   5   25.32    1.46
  -1  12   5   25.99    1.42
   1 -12  -5   26.34    1.16
   1 -12  -4    1.18    0.34
   1 -12  -4    0.97    0.25
  -1 -12   4    1.12    0.23
   1  12  -4    0.82    0.31
   1 -12  -4    0.75    0.31
  -1  12   4    1.07    0.34
  -1 -12   4    0.89    0.27
  -1  12   3   92.47    3.09
   1 -12  -3   89.57    2.97
   1  12  -3   90.84    3.13
  -1 -12   3   96.45    2.64
   1 -12  -3   95.90    2.84
  -1 -12   3   90.83    3.13
   1 -12  -3   92.38    3.15
  -1 -12   2    0.14    0.24
  -1 -12   2    0.07    0.15
  -1  12   2   -0.07    0.23
   1 -12  -2   -0.09    0.19
   1  12  -2   -0.13    0.29
   1 -12  -2    0.19    0.25
  -1 -12   2    0.10    0.20
   1 -12  -2    0.20    0.15
   1 -12  -1    7.89    0.66
   1 -12  -1    8.23    0.66
  -1  12   1    7.14    0.69
   1  12  -1    8.86    0.78
  -1 -12   1    7.23    0.69
   1 -12  -1    7.36    0.71
  -1 -12   1    8.41    0.58
  -1 -12   1    7.85    0.72
   1 -12   0    0.12    0.18
   1 -12   0    0.10    0.16
  -1 -12   0   -0.10    0.24
   1  12   0    0.08    0.19
  -1 -12   0    0.18    0.17
  -1  12   0   -0.02    0.24
  -1 -12   0   -0.02    0.14
  -1  12   0   -0.01    0.08
  -1  12  -1    1.55    0.35
  -1 -12  -1    1.59    0.34
   1 -12   1    1.50    0.31
  -1 -12  -1    1.71    0.36
   1 -12   1    2.26    0.41
   1  12   1    1.57    0.36
  -1 -12  -1    1.66    0.31
  -1 -12  -2    0.49    0.22
  -1 -12  -2    0.07    0.14
   1  12   2    0.12    0.22
  -1  12  -2    0.12    0.13
  -1 -12  -2    0.22    0.21
   1 -12   2    0.17    0.19
   1 -12   2    0.21    0.18
  -1  12  -2    0.32    0.26
  -1 -12  -3   18.62    1.04
  -1 -12  -3   17.94    1.05
  -1  12  -3   18.17    1.16
   1  12   3   18.21    1.17
  -1 -12  -3   17.48    1.15
   1 -12   3   19.31    1.21
  -1  12  -3   18.99    0.94
   1 -12   3   17.36    1.01
  -1  12  -4    4.90    0.61
  -1 -12  -4    4.26    0.57
   1  12   4    4.62    0.61
  -1 -12  -4    4.87    0.53
   1 -12   4    3.75    0.56
  -1  12  -4    4.61    0.48
  -1 -12  -4    5.11    0.56
   1 -12   4    4.77    0.52
   1  12   4    4.47    0.53
   1 -12   5    9.54    0.90
  -1 -12  -5    9.75    0.90
  -1 -12  -5    9.23    0.78
  -1 -12  -5    9.23    0.75
  -1  12  -5    9.18    0.85
   1  12   5   10.43    0.81
   1  12   5    8.82    0.82
  -1 -12  -6    0.73    0.30
  -1 -12  -6    0.25    0.27
   1 -12   6    0.43    0.26
  -1  12  -6    0.87    0.32
   1  12   6    0.72    0.36
  -1 -12  -6    1.06    0.29
   1  12   6    0.86    0.29
  -1 -12  -7   46.96    2.10
  -1 -12  -7   48.48    2.23
   1  12   7   53.24    2.27
  -1  12  -7   48.27    2.20
   1 -12   7   42.82    2.16
   1  12   7   51.87    2.03
  -1 -12  -7   52.16    2.00
  -1 -12  -8    0.73    0.25
  -1 -12  -8    1.44    0.42
   1  12   8    2.07    0.50
  -1 -12  -8    1.61    0.45
   1 -12   8    1.35    0.39
  -1  12  -8    1.30    0.40
   1  12   8    0.75    0.31
   1 -12   9   55.53    2.47
  -1 -12  -9   65.30    2.34
   1  12   9   64.55    2.37
   1 -12   9   56.63    2.63
  -1 -12  -9   58.61    2.57
  -1 -12  -9   60.00    2.65
   1  12   9   64.23    2.69
  -1  12  -9   60.06    2.64
   1 -12  10    0.84    0.42
  -1 -12 -10    0.66    0.38
  -1  12 -10   -0.04    0.30
  -1 -12 -10    0.03    0.29
   1  12  10    0.19    0.32
   1 -12  10    0.21    0.25
   1 -12  11    0.27    0.26
  -1 -12 -11    0.37    0.40
   1  12  11   -0.33    0.44
  -1 -12 -11    0.34    0.33
   1 -12  11   -0.06    0.26
  -1  12 -11    0.05    0.28
   1  12  12    0.41    0.38
   1 -12  12    0.04    0.30
  -1  12 -12    0.59    0.33
   1 -12  12    0.02    0.36
   1 -12  13    0.58    0.40
  -1  12 -13   -0.26    0.36
   1  12  13   -0.01    0.26
   1 -12  13   -0.28    0.36
  -1 -12 -13   -0.18    0.33
   1  12  14    0.32    0.33
  -1  12 -14   -0.31    0.33
  -1 -12 -14    0.19    0.34
   1 -12  14   -0.05    0.36
  -1  12 -15   18.72    1.63
  -1 -12 -15   22.84    1.79
   1 -12  15   19.59    1.64
   1  12  15   20.20    1.70
  -1  13  15    1.08    0.46
  -1 -13  15   -0.01    0.41
   1 -13 -15    0.93    0.62
   1 -13 -14   12.59    1.33
  -1  13  14   12.05    1.29
   1  13 -14   11.12    1.24
  -1 -13  14   10.16    1.13
  -1 -13  13    0.96    0.40
   1  13 -13    1.65    0.56
   1 -13 -13    1.28    0.54
  -1  13  13    1.41    0.56
   1 -13 -13    1.34    0.51
   1 -13 -12    2.44    0.57
  -1  13  12    1.97    0.52
  -1 -13  12    1.88    0.49
   1 -13 -12    1.49    0.53
   1  13 -12    1.81    0.59
   1 -13 -11    7.89    0.94
   1 -13 -11    5.25    0.81
  -1 -13  11    4.96    0.77
  -1  13  11    8.16    0.93
   1  13 -11    6.75    0.88
  -1 -13  10    8.38    0.94
  -1  13  10    6.78    0.83
   1 -13 -10    6.49    0.84
   1  13 -10    5.41    0.79
   1 -13 -10    5.84    0.82
  -1  13   9    0.17    0.34
   1 -13  -9    0.51    0.36
   1  13  -9    0.48    0.38
   1 -13  -9   -0.03    0.33
  -1 -13   9    0.30    0.31
  -1 -13   8   10.32    1.03
   1  13  -8    8.72    0.93
   1 -13  -8    9.86    0.98
   1 -13  -8    9.82    0.97
  -1 -13   8    8.80    0.93
  -1  13   8   10.31    0.98
   1 -13  -7   12.57    1.05
  -1 -13   7   11.04    1.02
  -1 -13   7   11.33    1.04
   1 -13  -7   11.33    1.04
  -1  13   7   12.93    1.06
   1  13  -7   11.85    1.05
   1  13  -6   15.59    1.18
  -1  13   6   15.75    1.15
  -1 -13   6   14.70    1.16
   1 -13  -6   13.99    1.12
   1 -13  -6   12.69    1.03
   1 -13  -5    1.16    0.27
  -1  13   5    0.90    0.35
   1 -13  -5    1.03    0.39
  -1 -13   5    1.50    0.42
   1  13  -5    1.11    0.41
   1 -13  -5    0.84    0.30
  -1  13   4   83.44    2.99
  -1 -13   4   84.24    3.08
   1 -13  -4   86.09    3.10
   1  13  -4   80.47    3.03
   1 -13  -4   87.36    2.69
   1 -13  -4   79.77    2.86
  -1 -13   3    0.04    0.23
   1  13  -3    0.35    0.34
   1 -13  -3    0.00    0.27
  -1 -13   3    0.23    0.23
  -1  13   3    0.06    0.24
   1 -13  -3    0.16    0.20
   1 -13  -3    0.41    0.20
   1 -13  -2   95.01    2.94
  -1  13   2   94.46    3.18
  -1 -13   2   90.75    3.16
   1  13  -2   96.56    3.25
  -1 -13   2   89.86    3.11
   1 -13  -2   90.34    2.99
   1 -13  -2   88.31    3.19
   1 -13  -1    5.39    0.67
  -1 -13   1    4.85    0.46
  -1  13   1    4.72    0.61
  -1 -13   1    4.42    0.57
   1 -13  -1    3.93    0.51
   1  13  -1    3.27    0.51
  -1 -13   1    3.61    0.53
   1 -13  -1    4.61    0.54
  -1 -13   0    9.70    0.67
   1 -13   0   10.43    0.81
   1  13   0    8.59    0.84
   1 -13   0    9.66    0.76
  -1 -13   0   11.38    0.88
  -1 -13   0    9.37    0.84
  -1  13   0    9.45    0.85
   1 -13   0   10.24    0.90
  -1 -13  -1    6.69    0.72
  -1 -13  -1    7.33    0.62
   1 -13   1    7.93    0.69
   1  13   1    9.44    0.86
  -1  13  -1    8.11    0.79
  -1 -13  -1    8.72    0.76
   1 -13   1    7.37    0.70
  -1 -13  -2    1.45    0.37
  -1  13  -2    1.50    0.39
   1 -13   2    1.73    0.40
  -1 -13  -2    1.96    0.38
  -1 -13  -2    1.37    0.32
   1  13   2    1.69    0.40
   1 -13   2    1.18    0.32
  -1 -13  -3   16.04    1.00
  -1 -13  -3   17.07    1.06
   1 -13   3   14.55    1.07
  -1 -13  -3   15.42    1.13
  -1  13  -3   16.78    1.16
   1  13   3   16.54    1.15
   1 -13   3   15.95    0.99
  -1  13  -3   16.74    0.89
  -1 -13  -4    8.30    0.84
  -1 -13  -4    8.77    0.75
   1 -13   4    8.82    0.87
  -1  13  -4    7.89    0.80
  -1 -13  -4    7.97    0.73
  -1  13  -4    8.20    0.66
   1  13   4    8.37    0.84
   1 -13   4    9.33    0.75
   1  13   5   16.11    1.06
  -1 -13  -5   15.18    1.15
  -1  13  -5   15.52    1.16
   1 -13   5   15.40    1.00
   1 -13   5   14.23    1.15
  -1 -13  -5   17.11    1.06
  -1  13  -5   16.29    1.00
   1  13   5   15.80    1.16
  -1 -13  -5   15.42    1.06
   1  13   6   25.47    1.52
  -1 -13  -6   22.37    1.33
   1 -13   6   22.00    1.47
  -1 -13  -6   22.81    1.26
  -1  13  -6   20.85    1.40
   1  13   6   21.85    1.28
  -1 -13  -6   23.47    1.48
   1 -13   7   11.73    1.08
  -1 -13  -7    9.39    0.89
  -1  13  -7   10.39    0.99
   1  13   7   10.98    0.98
   1  13   7    9.98    0.86
  -1 -13  -7   10.97    0.86
  -1 -13  -7   10.23    1.00
  -1 -13  -8   39.19    2.00
  -1  13  -8   43.44    2.16
   1 -13   8   40.14    2.15
  -1 -13  -8   39.29    2.10
   1  13   8   43.59    1.91
   1  13   8   45.41    2.20
  -1 -13  -8   44.90    1.89
  -1 -13  -9    1.48    0.45
  -1 -13  -9    1.11    0.43
   1  13   9    1.60    0.47
   1 -13   9    1.29    0.42
  -1  13  -9    1.66    0.47
  -1 -13 -10   15.47    1.33
   1 -13  10   17.97    1.43
  -1 -13 -10   17.95    1.39
  -1  13 -10   14.42    1.28
   1  13  10   19.98    1.48
  -1 -13 -11    2.62    0.61
   1  13  11    3.18    0.66
  -1  13 -11    3.27    0.64
  -1 -13 -11    2.27    0.50
   1 -13  11    2.72    0.63
   1  13  12    2.19    0.59
  -1 -13 -12    1.86    0.60
  -1  13 -12    1.93    0.58
   1 -13  12    1.74    0.52
   1  13  13   -0.26    0.37
   1 -13  13    0.10    0.33
  -1  13 -13   -0.60    0.43
  -1 -13 -13    0.23    0.33
   1 -13  14    4.16    0.78
   1  13  14    2.43    0.66
  -1 -13 -14    2.63    0.67
  -1  13 -14    1.83    0.62
   1 -14 -14    3.91    0.81
  -1 -14  14    4.09    0.77
  -1  14  14    4.37    0.77
   1  14 -14    5.86    0.94
   1  14 -13   14.33    1.39
   1 -14 -13   14.27    1.36
   1 -14 -13   12.63    1.33
  -1  14  13   13.15    1.31
  -1 -14  13   11.17    1.21
  -1  14  12    4.73    0.82
   1 -14 -12    3.96    0.75
   1 -14 -12    4.53    0.76
  -1 -14  12    4.19    0.72
   1  14 -12    5.04    0.84
  -1 -14  11   12.05    1.18
  -1  14  11   12.34    1.21
   1 -14 -11   11.48    1.18
   1 -14 -11   11.54    1.18
   1  14 -11   11.41    1.20
  -1 -14  11   11.83    1.23
   1 -14 -10   14.53    1.30
  -1  14  10   16.86    1.38
   1 -14 -10   14.48    1.29
   1  14 -10   13.48    1.29
  -1 -14  10   16.00    1.37
  -1 -14  10   15.14    1.32
   1  14  -9    3.71    0.70
  -1 -14   9    2.72    0.59
   1 -14  -9    3.84    0.69
  -1  14   9    4.01    0.68
   1 -14  -9    3.49    0.65
  -1 -14   9    3.57    0.66
   1  14  -8    5.48    0.79
   1 -14  -8    4.41    0.72
  -1  14   8    4.55    0.71
   1 -14  -8    3.72    0.64
  -1 -14   8    4.36    0.72
  -1 -14   8    3.92    0.67
  -1  14   7   10.15    0.99
   1 -14  -7   10.91    1.05
   1  14  -7    9.61    0.99
   1 -14  -7    9.25    0.94
  -1 -14   7    9.66    1.01
   1  14  -6    6.63    0.84
  -1 -14   6    4.82    0.72
  -1  14   6    5.39    0.72
   1 -14  -6    5.25    0.68
   1 -14  -6    6.43    0.81
   1 -14  -5   15.34    1.12
  -1 -14   5   15.06    1.21
   1 -14  -5   17.45    1.28
  -1  14   5   16.37    1.21
   1  14  -5   14.46    1.19
   1 -14  -5   17.39    1.00
  -1 -14   4    0.55    0.30
   1 -14  -4    0.78    0.38
   1 -14  -4    0.86    0.28
  -1 -14   4    0.83    0.35
  -1  14   4    0.53    0.33
   1 -14  -4    0.64    0.30
   1  14  -4    0.57    0.33
  -1 -14   3   10.55    0.93
  -1  14   3   12.59    1.02
   1 -14  -3   11.35    0.91
   1 -14  -3   12.39    0.86
   1  14  -3   10.47    0.97
   1 -14  -3   12.21    1.05
  -1 -14   3   10.66    0.97
  -1 -14   2   -0.06    0.31
   1  14  -2    0.29    0.31
   1 -14  -2    0.11    0.17
  -1  14   2   -0.24    0.25
   1 -14  -2    0.17    0.22
   1 -14  -2   -0.08    0.25
  -1 -14   2    0.31    0.26
  -1 -14   1   23.00    1.37
  -1  14   1   22.51    1.39
   1  14  -1   24.16    1.45
   1 -14  -1   23.74    1.29
   1 -14  -1   23.92    1.29
  -1 -14   1   22.19    1.38
   1 -14  -1   22.72    1.43
   1 -14   0    6.67    0.69
  -1 -14   0    5.73    0.69
  -1  14   0    5.63    0.69
   1 -14   0    5.61    0.72
   1 -14   0    5.89    0.63
   1  14   0    5.95    0.74
  -1 -14   0    6.07    0.68
   1  14   1   24.58    1.47
   1 -14   1   25.38    1.32
  -1 -14  -1   24.71    1.38
  -1 -14  -1   24.36    1.46
  -1  14  -1   23.80    1.43
  -1 -14  -1   23.99    1.21
   1 -14   1   23.41    1.36
  -1 -14  -2    7.56    0.74
  -1 -14  -2    7.04    0.80
   1 -14   2    6.75    0.67
  -1  14  -2    8.06    0.83
   1 -14   2    7.61    0.77
  -1 -14  -2    6.20    0.62
   1  14   2    8.23    0.85
  -1 -14  -3   11.08    0.89
   1 -14   3   11.92    0.98
  -1 -14  -3   10.98    1.00
   1 -14   3   11.36    0.86
   1  14   3   11.38    1.01
  -1  14  -3   10.74    0.97
  -1 -14  -3   10.34    0.83
  -1 -14  -4    7.48    0.73
  -1  14  -4    6.54    0.80
   1 -14   4    7.27    0.69
  -1 -14  -4    6.04    0.77
   1 -14   4    6.17    0.74
  -1 -14  -4    5.57    0.63
   1  14   4    6.79    0.81
  -1  14  -5   14.68    1.18
   1 -14   5   15.52    1.23
  -1 -14  -5   14.88    1.20
   1 -14   5   14.93    1.00
   1  14   5   16.65    1.25
   1 -14   5   15.88    1.22
  -1 -14  -5   14.01    1.00
  -1 -14  -5   14.69    1.06
  -1 -14  -6    0.23    0.30
  -1 -14  -6    0.58    0.26
  -1  14  -6    1.01    0.32
   1 -14   6    0.66    0.36
   1 -14   6    0.59    0.29
   1  14   6    0.86    0.39
  -1  14  -6    0.54    0.36
  -1 -14  -6    0.50    0.32
   1  14   7   19.87    1.44
  -1  14  -7   18.33    1.39
  -1 -14  -7   18.07    1.38
   1  14   7   18.98    1.24
   1 -14   7   18.80    1.42
  -1 -14  -7   21.67    1.27
  -1 -14  -7   19.77    1.34
  -1 -14  -8    3.89    0.69
   1  14   8    4.49    0.74
  -1 -14  -8    4.60    0.68
   1 -14   8    5.77    0.79
  -1  14  -8    4.95    0.75
  -1 -14  -9   15.97    1.35
   1 -14   9   15.37    1.33
   1  14   9   16.67    1.36
  -1  14  -9   13.90    1.25
  -1 -14  -9   14.91    1.26
  -1  14 -10    0.56    0.37
  -1 -14 -10    0.10    0.32
  -1 -14 -10    0.67    0.39
   1  14  10    0.60    0.41
   1 -14  10    0.27    0.34
  -1  14 -11   13.80    1.30
  -1 -14 -11   11.16    1.16
   1 -14  11   14.53    1.33
   1  14  11   10.87    1.17
  -1 -14 -11   13.15    1.30
   1  14  12    0.75    0.47
  -1 -14 -12    1.28    0.48
  -1  14 -12    0.54    0.50
   1 -14  12    0.40    0.43
  -1 -14 -13    3.54    0.80
  -1  14 -13    2.46    0.70
   1  14  13    2.56    0.72
   1 -14  13    3.35    0.71
  -1  15  13   -0.18    0.49
   1 -15 -13   -0.03    0.42
   1  15 -13   -0.07    0.39
  -1 -15  13   -0.41    0.47
   1 -15 -13    1.17    0.51
  -1  15  12    8.04    1.04
   1 -15 -12    8.52    1.07
   1  15 -12    7.56    1.03
  -1 -15  12    7.20    0.99
  -1 -15  12    7.86    1.06
   1 -15 -12    8.86    1.10
  -1 -15  11    0.28    0.36
   1  15 -11    1.06    0.53
   1 -15 -11    0.08    0.38
   1 -15 -11    0.59    0.39
  -1 -15  11    0.58    0.46
  -1  15  11    0.65    0.37
  -1 -15  10    5.28    0.84
   1  15 -10    4.06    0.73
   1 -15 -10    4.74    0.77
  -1 -15  10    3.86    0.72
  -1  15  10    5.46    0.82
   1 -15 -10    4.89    0.83
   1 -15  -9    0.37    0.35
   1 -15  -9    0.40    0.33
   1  15  -9    0.05    0.36
  -1  15   9    0.03    0.35
  -1 -15   9    0.46    0.38
   1 -15  -8   13.97    1.22
  -1  15   8   16.14    1.32
  -1 -15   8   14.40    1.30
   1  15  -8   12.67    1.22
   1 -15  -8   14.86    1.30
   1 -15  -7    2.00    0.53
  -1  15   7    3.26    0.64
   1 -15  -7    3.93    0.68
   1  15  -7    2.02    0.53
  -1 -15   7    3.05    0.64
  -1 -15   6   25.99    1.72
   1 -15  -6   29.77    1.80
   1  15  -6   26.25    1.72
  -1  15   6   29.73    1.74
   1 -15  -6   28.59    1.66
   1 -15  -5    0.64    0.31
   1  15  -5    0.05    0.30
  -1  15   5    0.93    0.41
   1 -15  -5    0.39    0.33
  -1 -15   5    0.97    0.36
  -1 -15   5    1.33    0.43
  -1 -15   4    1.13    0.37
  -1 -15   4    0.35    0.29
  -1  15   4    1.52    0.43
   1 -15  -4    1.52    0.47
   1  15  -4    0.25    0.34
   1 -15  -4    0.74    0.29
   1 -15  -4    1.88    0.38
  -1 -15   3   -0.08    0.26
  -1  15   3   -0.01    0.25
  -1 -15   3    0.39    0.30
   1  15  -3   -0.01    0.28
   1 -15  -3   -0.20    0.32
   1 -15  -3    0.21    0.16
   1 -15  -3    0.05    0.25
   1 -15  -2    4.15    0.56
   1 -15  -2    4.88    0.68
  -1 -15   2    4.19    0.62
  -1 -15   2    5.09    0.66
   1  15  -2    4.79    0.71
   1 -15  -2    5.58    0.61
  -1  15   2    4.22    0.66
   1 -15  -1    1.46    0.35
  -1 -15   1    2.42    0.48
  -1  15   1    2.63    0.54
  -1 -15   1    2.23    0.49
   1 -15  -1    1.87    0.40
   1  15  -1    2.43    0.52
   1 -15  -1    2.07    0.51
   1  15   0   46.10    2.19
   1 -15   0   47.84    1.98
   1 -15   0   41.31    2.12
   1 -15   0   43.15    1.97
  -1  15   0   43.57    2.11
  -1 -15   0   43.28    2.12
  -1 -15   0   43.31    2.04
   1 -15   1    4.72    0.63
   1  15   1    5.00    0.71
   1 -15   1    3.76    0.53
   1 -15   1    4.79    0.71
  -1  15  -1    4.17    0.63
  -1 -15  -1    4.62    0.63
  -1 -15  -1    5.12    0.71
   1 -15   2   12.78    1.05
   1  15   2   13.63    1.14
   1 -15   2   13.18    0.94
  -1  15  -2   11.21    1.02
  -1 -15  -2   12.29    1.09
  -1 -15  -2   13.01    1.02
   1 -15   3    2.58    0.45
  -1 -15  -3    1.47    0.43
  -1 -15  -3    2.72    0.51
  -1  15  -3    2.55    0.52
   1  15   3    2.48    0.52
   1 -15   3    2.25    0.49
  -1  15  -4    2.26    0.51
  -1 -15  -4    1.91    0.49
   1  15   4    2.59    0.54
  -1 -15  -4    2.38    0.45
   1 -15   4    2.47    0.54
  -1 -15  -4    2.53    0.46
  -1  15  -5    7.72    0.91
  -1 -15  -5    8.01    0.78
   1  15   5    7.93    0.92
  -1 -15  -5    6.53    0.83
   1 -15   5    7.21    0.86
  -1 -15  -5    7.46    0.78
  -1 -15  -6    5.48    0.71
   1 -15   6    5.27    0.80
   1  15   6    7.83    0.92
  -1  15  -6    6.83    0.86
  -1 -15  -6    7.38    0.90
   1 -15   6    6.19    0.83
  -1 -15  -6    8.89    0.82
   1 -15   7    0.00    0.26
  -1 -15  -7   -0.20    0.34
   1  15   7    0.06    0.32
  -1  15  -7    0.46    0.34
  -1 -15  -7   -0.15    0.28
  -1  15  -8    1.28    0.46
   1  15   8    1.33    0.45
  -1 -15  -8    2.23    0.55
   1 -15   8    1.65    0.52
  -1 -15  -8    0.73    0.34
  -1 -15  -9   -0.30    0.45
  -1 -15  -9   -0.39    0.41
   1 -15   9    0.24    0.30
  -1  15  -9    0.25    0.30
   1  15   9   -0.10    0.33
  -1 -15 -10   11.35    1.17
  -1  15 -10   12.73    1.26
   1  15  10   13.95    1.31
   1 -15  10   11.87    1.21
  -1 -15 -10   12.30    1.23
  -1 -15 -11    0.23    0.41
  -1 -15 -11    0.27    0.41
   1 -15  11   -0.13    0.30
   1  15  11   -0.63    0.44
  -1  15 -11    0.17    0.37
  -1 -15 -12   20.73    1.65
   1  15  12   24.03    1.82
  -1  15 -12   23.89    1.82
   1 -15  12   20.81    1.72
  -1 -15 -13   -0.36    0.55
   1 -16 -12    1.27    0.50
   1 -16 -12    0.64    0.36
  -1  16  12    0.02    0.45
  -1  16  11    9.58    1.13
   1  16 -11    8.89    1.10
  -1 -16  11   10.90    1.28
   1 -16 -11   10.12    1.14
   1 -16 -11    9.09    1.14
  -1  16  10   -0.07    0.33
   1  16 -10   -0.10    0.37
   1 -16 -10    0.42    0.35
  -1 -16  10   -0.23    0.37
   1 -16 -10   -0.39    0.47
   1 -16  -9    3.76    0.73
   1  16  -9    4.28    0.74
   1 -16  -9    5.99    0.91
  -1  16   9    5.40    0.83
  -1 -16   9    3.81    0.71
   1 -16  -8    0.84    0.45
  -1 -16   8   -0.10    0.31
   1  16  -8    0.04    0.29
   1 -16  -8    0.17    0.37
  -1  16   8    0.45    0.33
   1 -16  -7   16.82    1.33
  -1  16   7   18.91    1.46
   1 -16  -7   19.50    1.50
  -1 -16   7   18.14    1.49
   1  16  -7   17.21    1.46
  -1 -16   7   16.74    1.30
  -1  16   6    0.21    0.39
   1 -16  -6   -0.25    0.34
   1  16  -6    0.21    0.36
   1 -16  -6    0.11    0.37
  -1 -16   6    0.43    0.36
  -1 -16   6    0.49    0.34
  -1  16   5   11.90    1.14
  -1 -16   5   13.65    1.22
  -1 -16   5   11.93    1.08
   1 -16  -5   10.48    1.11
   1  16  -5   11.81    1.16
   1 -16  -5   14.32    1.16
   1  16  -4    0.27    0.37
   1 -16  -4   -0.12    0.28
  -1 -16   4    0.28    0.26
  -1  16   4    0.13    0.29
  -1 -16   4    0.26    0.28
   1 -16  -4    0.51    0.35
  -1  16   3    1.28    0.45
  -1 -16   3    1.45    0.44
   1 -16  -3    1.30    0.42
   1 -16  -3    0.96    0.37
   1  16  -3    1.13    0.44
  -1 -16   3    0.67    0.32
   1 -16  -3    1.58    0.35
  -1 -16   2    0.10    0.28
   1 -16  -2    0.83    0.35
   1 -16  -2    0.58    0.35
  -1  16   2    1.06    0.39
  -1 -16   2    0.42    0.32
   1  16  -2    0.51    0.35
   1 -16  -2    0.45    0.28
  -1 -16   1   22.09    1.46
   1 -16  -1   21.65    1.53
   1 -16  -1   21.96    1.33
   1 -16  -1   22.71    1.36
   1  16  -1   22.55    1.55
  -1 -16   1   20.14    1.45
  -1  16   1   22.88    1.52
   1 -16   0    0.51    0.26
  -1 -16   0    0.33    0.32
  -1  16   0    0.85    0.36
   1  16   0    0.35    0.34
   1 -16   0    0.07    0.30
  -1 -16   0   -0.19    0.30
   1 -16   0    0.65    0.27
   1 -16   1   25.82    1.55
  -1  16  -1   26.34    1.65
   1 -16   1   28.31    1.73
   1  16   1   27.52    1.71
  -1 -16  -1   25.12    1.54
  -1 -16  -1   26.53    1.68
   1  16   2    0.22    0.33
   1 -16   2    0.05    0.26
   1 -16   2    0.37    0.30
  -1 -16  -2    0.56    0.30
  -1 -16  -2    0.11    0.29
  -1  16  -2    0.45    0.38
   1  16   3    7.74    0.91
  -1 -16  -3    8.27    0.84
  -1 -16  -3    7.76    0.94
  -1  16  -3    7.90    0.96
   1 -16   3    8.69    0.91
  -1 -16  -4   -0.09    0.29
  -1 -16  -4   -0.33    0.31
  -1  16  -4   -0.09    0.29
   1 -16   4    0.18    0.29
   1  16   4    0.16    0.30
   1 -16   5   18.10    1.40
  -1 -16  -5   20.84    1.55
   1  16   5   19.16    1.46
  -1  16  -5   18.64    1.45
  -1 -16  -5   21.38    1.33
   1 -16   6    2.91    0.62
  -1  16  -6    3.38    0.66
  -1 -16  -6    3.32    0.69
   1  16   6    3.04    0.64
   1  16   7   11.63    1.17
  -1 -16  -7    9.20    1.07
   1 -16   7    9.56    1.09
  -1 -16  -8    1.79    0.51
   1 -16   8    1.11    0.45
   1  16   8    0.85    0.37
  -1  16  -8    0.13    0.34
   1 -16   8    0.71    0.43
   1  16   9    4.07    0.72
  -1 -16  -9    2.87    0.69
  -1  16  -9    4.60    0.80
   1 -16   9    4.57    0.78
   1 -16   9    3.23    0.70
  -1 -16  -9    1.55    0.53
  -1 -16 -10    1.83    0.57
   1  16  10    2.57    0.64
  -1  16 -10    2.80    0.67
   1 -16  10    1.43    0.49
  -1 -16 -10    2.32    0.63
  -1 -16 -11   15.75    1.43
   1 -16  11   15.97    1.49
  -1 -16 -11   13.70    1.41
   1  16  11   16.78    1.54
  -1  16 -11   13.28    1.37
   1 -17 -11    1.68    0.58
   1 -17 -10    5.85    0.90
   1 -17 -10    5.39    0.88
  -1 -17  10    4.84    0.87
  -1  17  10    4.78    0.82
   1  17 -10    7.02    1.04
   1 -17  -9    0.19    0.30
   1  17  -9   -0.07    0.39
   1 -17  -9   -0.33    0.37
  -1 -17   9    0.33    0.44
  -1  17   9    0.28    0.40
  -1  17   8   14.37    1.34
   1  17  -8   12.77    1.28
  -1 -17   8   13.04    1.35
   1 -17  -8   14.76    1.30
   1 -17  -8   12.77    1.31
  -1 -17   7    1.35    0.48
   1 -17  -7    1.34    0.52
   1  17  -7    1.62    0.54
   1 -17  -7    1.28    0.43
  -1  17   7    0.81    0.40
  -1 -17   7    0.93    0.40
   1 -17  -6   18.40    1.50
  -1 -17   6   16.73    1.35
   1 -17  -6   16.58    1.33
  -1  17   6   16.78    1.42
   1  17  -6   17.06    1.47
  -1 -17   6   17.30    1.45
   1 -17  -5    0.17    0.39
  -1 -17   5    0.86    0.40
  -1 -17   5    0.74    0.39
   1 -17  -5    0.44    0.41
  -1  17   5    0.31    0.35
   1  17  -5    0.98    0.43
   1 -17  -4    3.53    0.68
  -1  17   4    4.04    0.70
  -1 -17   4    2.20    0.56
  -1 -17   4    3.26    0.66
   1  17  -4    3.04    0.63
   1 -17  -4    3.84    0.64
  -1 -17   3    0.06    0.30
   1 -17  -3   -0.05    0.30
  -1 -17   3   -0.29    0.31
   1  17  -3    0.02    0.33
  -1  17   3    0.37    0.39
   1 -17  -3   -0.33    0.37
   1 -17  -2    3.42    0.56
  -1  17   2    4.28    0.73
   1  17  -2    3.74    0.64
   1 -17  -2    3.36    0.69
  -1 -17   2    4.21    0.68
  -1 -17   2    2.30    0.56
   1  17  -1    0.16    0.38
  -1 -17   1    0.20    0.31
   1 -17  -1    0.73    0.43
  -1  17   1    0.27    0.33
   1 -17  -1    0.66    0.31
  -1 -17   1    0.71    0.32
  -1  17   0   17.72    1.38
   1 -17   0   15.76    1.34
  -1 -17   0   15.70    1.33
   1  17   0   17.20    1.39
   1 -17   0   17.10    1.23
  -1 -17   0   17.23    1.31
  -1 -17  -1   -0.41    0.39
   1 -17   1    0.51    0.32
   1 -17   1    0.15    0.31
  -1 -17  -1    0.27    0.37
   1  17   1   -0.05    0.38
  -1  17  -1   -0.08    0.33
   1 -17   2   10.82    1.05
  -1 -17  -2    8.87    1.02
  -1 -17  -2    9.89    0.96
  -1  17  -2   10.22    1.08
   1  17   2   10.67    1.11
   1 -17   2   10.81    1.12
  -1  17  -3    3.02    0.62
  -1 -17  -3    2.78    0.57
   1  17   3    2.57    0.60
   1 -17   3    2.49    0.55
   1 -17   3    4.28    0.75
  -1 -17  -3    3.12    0.67
   1 -17   4    7.13    0.92
  -1  17  -4    6.08    0.85
   1 -17   4    7.70    0.96
  -1 -17  -4    7.96    0.84
  -1 -17  -4    7.62    0.98
   1  17   4    6.85    0.93
  -1 -17  -5    1.81    0.56
   1 -17   5    1.82    0.53
  -1  17  -5    1.55    0.49
   1  17   5    2.37    0.58
   1 -17   6    8.99    1.03
   1  17   6    9.26    1.07
  -1 -17  -6    8.92    1.10
  -1  17  -6    8.51    1.05
   1 -17   7    4.33    0.73
  -1  17  -7    5.51    0.86
   1  17   7    4.21    0.74
  -1 -17  -7    4.04    0.75
  -1 -17  -8    2.00    0.60
  -1  17  -8    1.21    0.51
   1  17   8    3.53    0.79
   1 -17   8    2.69    0.66
  -1  17  -9    0.45    0.49
  -1 -17  -9    0.59    0.47
   1  17   9   -0.05    0.46
   1 -17   9   -0.17    0.45
  -1  17 -10    1.20    0.53
  -1 -17 -10    1.80    0.64
   1 -17  10    1.82    0.59
   1 -17  10    1.92    0.69
   1  17  10    1.52    0.58
  -1 -18   9    6.24    0.98
   1 -18  -9    8.92    1.11
  -1  18   9    7.56    1.05
   1  18  -9    7.75    1.06
  -1  18   8    1.89    0.58
   1 -18  -8    0.92    0.58
  -1 -18   8    1.63    0.56
   1  18  -8    1.23    0.50
  -1  18   7    2.46    0.64
  -1 -18   7    3.53    0.72
   1 -18  -7    2.87    0.74
   1  18  -7    2.69    0.67
  -1 -18   6    0.20    0.31
   1  18  -6    0.33    0.42
   1 -18  -6   -0.01    0.47
  -1 -18   6    0.16    0.44
  -1  18   6    0.65    0.37
  -1 -18   5    3.75    0.70
   1 -18  -5    3.08    0.69
   1  18  -5    4.22    0.78
  -1 -18   5    3.94    0.73
  -1  18   5    3.86    0.69
  -1 -18   4    1.52    0.49
   1 -18  -4    1.94    0.55
   1  18  -4    2.74    0.67
  -1  18   4    2.15    0.59
  -1 -18   4    1.14    0.37
   1  18  -3    7.77    1.00
  -1  18   3    7.87    1.01
   1 -18  -3    7.30    1.01
  -1 -18   3    7.85    1.00
  -1 -18   3    7.05    0.92
  -1 -18   2    0.63    0.38
   1 -18  -2    1.63    0.56
   1  18  -2    1.58    0.50
  -1  18   2    1.46    0.51
  -1 -18   2    1.25    0.46
  -1 -18   1    3.26    0.61
  -1  18   1    4.24    0.77
  -1 -18   1    3.99    0.73
   1 -18  -1    3.02    0.61
   1  18  -1    3.52    0.72
  -1 -18   0    0.01    0.30
   1 -18   0    0.13    0.28
  -1  18   0   -0.08    0.32
   1  18   0   -0.23    0.38
   1 -18   0    0.23    0.33
  -1 -18   0    0.31    0.32
  -1 -18  -1    7.20    0.94
  -1  18  -1    9.15    1.05
   1  18   1    8.02    1.02
  -1 -18  -1    8.26    0.95
   1 -18   1    7.12    0.95
   1 -18   1    7.55    0.90
   1 -18   2    1.96    0.58
  -1 -18  -2    1.18    0.50
   1  18   2    1.95    0.53
  -1  18  -2    1.32    0.49
  -1 -18  -2    2.41    0.56
   1 -18   2    2.29    0.53
   1 -18   3   16.49    1.35
   1 -18   3   14.35    1.33
  -1 -18  -3   14.64    1.20
   1  18   3   12.74    1.30
  -1  18  -3   13.67    1.32
  -1 -18  -3   15.12    1.37
  -1 -18  -4    0.68    0.45
   1  18   4    1.32    0.44
   1 -18   4    1.41    0.51
  -1  18  -4    1.92    0.61
   1 -18   4    1.76    0.48
   1  18   5    8.37    1.01
  -1  18  -5    6.87    0.98
   1 -18   5    6.74    0.94
   1 -18   5    6.74    0.93
  -1 -18  -5    6.51    0.91
   1 -18   6   -0.75    0.40
  -1  18  -6   -0.15    0.41
   1  18   6    0.09    0.36
  -1 -18  -6   -0.18    0.40
   1 -18   7    4.54    0.83
  -1 -18  -7    5.33    0.85
   1  18   7    5.52    0.90
  -1  18  -7    5.45    0.88
   1  18   8    1.20    0.51
   1 -18   8    1.18    0.52
  -1  18  -8    2.09    0.68
  -1 -18  -8    0.67    0.36
  -1  19   7   -0.45    0.55
  -1 -19   7    0.19    0.35
  -1  19   6    1.43    0.53
  -1 -19   6    1.18    0.50
   1  19  -6    1.73    0.52
   1 -19  -6    2.59    0.65
  -1 -19   5   -0.03    0.33
   1 -19  -5   -0.06    0.49
   1  19  -5   -0.72    0.45
  -1  19   5    0.11    0.34
  -1 -19   5   -0.31    0.36
   1 -19  -4   13.00    1.34
  -1  19   4   12.03    1.26
  -1 -19   4   11.53    1.24
   1  19  -4   11.42    1.26
  -1 -19   4   10.47    1.14
  -1  19   3    0.18    0.48
  -1 -19   3    0.29    0.38
   1  19  -3    0.39    0.33
   1 -19  -3    0.79    0.46
  -1 -19   3    0.21    0.35
   1  19  -2    9.40    1.16
  -1 -19   2   10.53    1.14
   1 -19  -2    9.77    1.17
  -1 -19   2    7.26    0.98
  -1  19   2   10.76    1.18
   1  19  -1    1.07    0.51
   1 -19  -1    0.27    0.33
  -1  19   1    1.01    0.50
  -1 -19   1    0.50    0.41
  -1 -19   1    0.61    0.39
  -1  19   0    0.50    0.27
  -1 -19   0    0.12    0.34
   1 -19   0   -0.14    0.50
  -1 -19   0    0.14    0.39
   1  19   0    0.73    0.42
  -1  19  -1    0.06    0.31
   1 -19   1    0.57    0.36
  -1 -19  -1    0.46    0.41
   1 -19   1    0.69    0.32
  -1 -19  -1   -0.12    0.32
   1  19   1    0.45    0.35
   1 -19   2   11.58    1.25
   1  19   2   13.81    1.35
   1 -19   2   11.73    1.17
  -1  19  -2   13.81    1.35
  -1 -19  -2   10.96    1.21
  -1 -19  -2   13.41    1.19
   1 -19   3    0.17    0.28
   1  19   3    0.61    0.41
   1 -19   3   -0.03    0.39
  -1 -19  -3   -0.02    0.41
  -1  19  -3    0.34    0.48
  -1  19  -4   18.52    1.62
   1  19   4   18.81    1.60
   1 -19   4   20.65    1.64
  -1 -19  -4   21.39    1.72
   1 -19   4   20.29    1.59
   1 -19   5    0.38    0.40
  -1  19  -5    0.48    0.41
   1 -19   5    0.54    0.47
  -1 -19  -5    0.16    0.43
   1  19   5    0.40    0.31
   1 -19   6    5.19    0.88
   1  19   6    5.27    0.91
  -1 -19  -6    4.84    0.84
  -1  19  -6    3.69    0.76
   1 -19   6    3.08    0.62
   1 -19   7   -1.39    0.53
   1 -19   7    0.70    0.39
  -1 -20   4   -0.23    0.37
  -1 -20   4   -0.41    0.47
  -1 -20   3    7.59    0.99
  -1 -20   3    6.36    0.94
   1  20  -3    7.49    1.05
  -1  20   3    8.62    1.07
   1 -20  -3    8.95    1.16
  -1  20   2    0.06    0.54
   1 -20  -2    0.01    0.48
  -1 -20   2   -0.25    0.30
  -1 -20   2   -0.06    0.49
   1  20  -2   -0.50    0.56
  -1 -20   1    0.90    0.49
   1  20  -1    0.64    0.35
   1 -20  -1    1.62    0.59
  -1 -20   1    0.45    0.37
   1 -20   0    0.44    0.44
  -1 -20   0   -0.02    0.41
  -1  20   0   -0.36    0.39
  -1 -20   0    0.00    0.37
   1  20   0   -0.26    0.46
  -1 -20  -1    4.62    0.77
  -1 -20  -1    3.42    0.68
  -1  20  -1    4.88    0.86
   1  20   1    4.60    0.83
   1 -20   1    4.28    0.82
  -1  20  -2   -0.50    0.57
   1 -20   2    0.40    0.43
   1  20   2    0.16    0.39
  -1 -20  -2   -0.12    0.46
   1 -20   3   12.43    1.34
   1 -20   3   13.41    1.29
  -1  20  -3   12.87    1.34
  -1 -20  -3   11.21    1.28
   1 -20   4    0.70    0.47
   1 -20   4    0.71    0.37
  -2   0  19   -0.88    0.48
   2   0 -19    0.30    0.44
   2   0 -19   -0.44    0.44
  -2   0  18   30.94    2.12
   2   0 -18   35.97    2.16
   2   0 -18   32.41    2.03
   2   0 -17    0.09    0.34
   2   0 -17   -0.02    0.28
  -2   0  17    0.09    0.25
  -2   0  16   11.71    1.20
   2   0 -16   11.67    1.10
  -2   0  16   11.19    0.95
   2   0 -16   11.36    1.10
  -2   0  15    0.23    0.24
   2   0 -15    0.02    0.25
  -2   0  15    0.43    0.29
   2   0 -15   -0.09    0.27
  -2   0  14    2.69    0.45
  -2   0  14    3.22    0.60
   2   0 -14    2.90    0.49
  -2   0  13    0.27    0.25
   2   0 -13    0.09    0.23
   2   0 -13    0.09    0.23
  -2   0  13    0.00    0.16
  -2   0  12    8.41    0.67
   2   0 -12    7.58    0.73
  -2   0  12    9.11    0.89
   2   0 -12    8.58    0.78
   2   0 -11    0.27    0.23
   2   0 -11    0.23    0.23
  -2   0  11   -0.05    0.14
   2   0 -10    2.24    0.38
  -2   0  10    2.31    0.32
   2   0 -10    2.78    0.40
  -2   0   9   -0.01    0.17
   2   0  -9   -0.10    0.20
  -2   0   9   -0.01    0.10
   2   0  -9    0.02    0.15
  -2   0   8  204.33    5.49
  -2   0   8  204.34    5.09
   2   0  -8  226.53    5.38
   2   0  -8  218.36    5.32
  -2   0   8  211.74    5.35
  -2   0   7    0.18    0.17
   2   0  -7    0.11    0.14
  -2   0   7   -0.09    0.15
  -2   0   7   -0.04    0.08
  -2   0   6  773.66   16.85
   2   0  -6  777.40   16.67
  -2   0   6  747.86   16.69
  -2   0   6  732.01   16.45
   2   0  -5   -0.06    0.10
  -2   0   5    0.03    0.10
  -2   0   5    0.03    0.05
  -2   0   5    0.00    0.10
  -2   0   4   51.51    1.48
   2   0  -4   54.80    1.49
  -2   0   4   50.36    1.32
  -2   0   4   55.25    1.60
   2   0  -4   57.93    1.32
   2   0  -3    0.17    0.04
  -2   0   3   -0.03    0.07
   2   0  -3    0.03    0.07
   2   0  -3    0.15    0.07
  -2   0   3    0.21    0.07
   2   0  -2   99.80    2.38
   2   0  -2  105.98    2.40
  -2   0   2  107.13    2.39
   2   0  -2  106.02    2.46
   2   0  -2  105.39    2.32
  -2   0   2  100.19    2.53
  -2   0   2  101.22    2.54
  -2   0   1    0.15    0.07
  -2   0   1    0.22    0.08
  -2   0   1    0.19    0.06
   2   0  -1    0.11    0.05
  -2   0   0   15.32    0.55
  -2   0   0   15.29    0.52
  -2   0   0   14.54    0.54
  -2   0   0   16.20    0.57
  -2   0  -1    0.06    0.07
   2   0   1    0.04    0.04
   2   0   1    0.10    0.06
  -2   0  -1    0.00    0.06
  -2   0  -1   -0.03    0.07
  -2   0  -1    0.02    0.06
   2   0   2  167.73    3.74
   2   0   2  157.29    3.62
   2   0   2  157.45    3.88
  -2   0  -2  168.07    3.86
  -2   0  -2  164.95    3.73
   2   0   3    0.05    0.04
  -2   0  -3    0.04    0.05
  -2   0  -3    0.15    0.11
   2   0   3    0.14    0.08
  -2   0  -3    0.16    0.11
  -2   0  -3   -0.02    0.03
  -2   0  -4  304.10    7.04
   2   0   4  310.60    6.96
  -2   0  -4  304.70    6.59
  -2   0  -4  286.26    7.06
  -2   0  -4  305.45    6.70
   2   0   5   -0.05    0.12
  -2   0  -5    0.04    0.04
  -2   0  -5    0.06    0.11
  -2   0  -5    0.02    0.11
  -2   0  -5    0.08    0.03
  -2   0  -6  154.89    3.87
   2   0   6  154.08    3.82
  -2   0  -6  150.56    3.30
  -2   0  -6  139.58    3.27
  -2   0  -6  139.89    3.89
  -2   0  -7   -0.05    0.16
  -2   0  -7   -0.06    0.13
   2   0   7    0.03    0.13
   2   0   8    1.44    0.29
  -2   0  -8    0.96    0.26
   2   0   8    1.86    0.33
  -2   0  -9    0.61    0.26
   2   0   9    0.13    0.20
   2   0   9    0.08    0.15
   2   0  10    5.07    0.58
  -2   0 -10    4.71    0.59
  -2   0 -10    5.23    0.58
   2   0  10    5.44    0.60
  -2   0 -11    0.02    0.24
  -2   0 -11    0.22    0.25
   2   0  11    0.10    0.20
  -2   0 -12   68.89    2.61
  -2   0 -12   64.76    2.66
   2   0  12   63.06    2.55
  -2   0 -13    0.15    0.31
  -2   0 -13    0.12    0.32
   2   0  13   -0.02    0.29
   2   0  14   14.29    1.19
  -2   0 -14   15.43    1.29
  -2   0 -14   17.28    1.30
   2   0  15   -0.02    0.25
  -2   0 -15   -0.05    0.28
  -2   0 -15   -0.10    0.32
  -2   0 -16   15.56    1.37
  -2   0 -16   12.41    1.22
   2   0  16   11.64    1.17
  -2   0 -17   -0.10    0.39
   2   0  17   -0.07    0.28
  -2   0 -17    0.43    0.44
  -2   0 -18   13.82    1.38
   2   0  18   14.30    1.37
   2   1 -20   -0.13    0.41
  -2  -1  19   22.51    1.81
   2   1 -19   21.63    1.66
   2  -1 -19   19.69    1.64
   2   1 -19   20.84    1.71
   2  -1 -19   23.40    1.78
  -2   1  19   20.84    1.76
   2   1 -18    3.66    0.71
  -2  -1  18    3.88    0.78
  -2   1  18    4.04    0.78
   2   1 -18    3.86    0.74
   2  -1 -18    3.34    0.68
   2  -1 -18    3.84    0.73
   2  -1 -17   47.23    2.45
  -2  -1  17   45.12    2.52
   2   1 -17   48.76    2.50
   2   1 -17   46.44    2.38
   2  -1 -17   51.42    2.54
  -2   1  17   48.96    2.62
  -2   1  16    0.44    0.36
  -2  -1  16   -0.17    0.28
   2  -1 -16    0.13    0.28
   2   1 -16    0.25    0.36
   2   1 -16    0.15    0.27
   2  -1 -16    0.05    0.32
  -2  -1  16   -0.17    0.39
  -2   1  16    0.17    0.23
   2   1 -15   21.96    1.43
   2  -1 -15   20.93    1.46
   2  -1 -15   21.60    1.47
  -2  -1  15   21.40    1.29
  -2   1  15   22.97    1.62
  -2  -1  15   19.61    1.50
   2   1 -15   23.49    1.54
  -2   1  15   21.92    1.29
   2   1 -14   25.68    1.28
   2   1 -14   24.67    1.47
  -2   1  14   25.98    1.65
  -2  -1  14   28.31    1.70
   2  -1 -14   24.95    1.53
  -2   1  14   26.25    1.36
   2   1 -14   25.91    1.54
   2  -1 -14   25.36    1.52
  -2  -1  14   25.16    1.36
  -2   1  13    8.67    0.91
   2   1 -13    6.87    0.62
  -2  -1  13    7.92    0.87
   2  -1 -13    8.63    0.82
   2   1 -13    7.50    0.75
  -2  -1  13    7.47    0.68
   2  -1 -13    8.26    0.81
   2   1 -13    9.30    0.85
  -2   1  13    7.45    0.67
  -2   1  12    0.21    0.25
   2   1 -12    0.65    0.25
  -2   1  12    0.48    0.30
   2   1 -12    0.46    0.26
   2  -1 -12    0.56    0.29
  -2   1  12    0.04    0.16
   2  -1 -12    0.16    0.22
  -2  -1  12    0.37    0.18
  -2  -1  12    0.86    0.35
   2   1 -11    0.01    0.20
  -2   1  11    0.41    0.26
  -2  -1  11    0.27    0.17
  -2   1  11    0.04    0.13
  -2  -1  11    0.40    0.26
  -2   1  11    0.37    0.25
   2  -1 -11    0.28    0.19
   2   1 -11    0.30    0.23
   2  -1 -10   38.79    1.60
   2   1 -10   39.49    1.57
  -2  -1  10   34.59    1.40
   2   1 -10   39.27    1.63
  -2   1  10   35.70    1.57
  -2   1  10   38.57    1.41
   2   1  -9   19.35    0.97
  -2   1   9   18.06    0.99
  -2  -1   9   17.61    1.07
   2  -1  -9   20.70    1.03
  -2   1   9   18.30    0.85
   2   1  -9   19.98    1.03
  -2   1   9   18.98    1.09
  -2  -1   9   18.62    0.88
   2   1  -8    0.68    0.20
  -2   1   8    0.34    0.12
  -2  -1   8    0.91    0.25
  -2   1   8    0.80    0.25
  -2   1   8    0.23    0.17
   2   1  -8    0.46    0.20
  -2  -1   8    0.50    0.15
   2  -1  -8    0.46    0.16
  -2   1   7  261.24    6.36
  -2  -1   7  244.74    6.00
   2  -1  -7  264.45    6.23
  -2   1   7  261.69    6.21
  -2  -1   7  266.18    6.39
   2   1  -7  268.56    6.26
  -2   1   7  248.56    5.94
   2   1  -7  261.76    6.14
   2  -1  -6    0.71    0.13
   2  -1  -6    0.70    0.17
   2   1  -6    0.66    0.16
   2   1  -6    0.77    0.18
  -2   1   6    0.70    0.17
  -2  -1   6    0.68    0.20
  -2   1   6    0.74    0.19
  -2  -1   6    0.35    0.11
  -2   1   5  107.58    2.79
   2  -1  -5  109.46    2.83
  -2   1   5  111.03    2.91
   2   1  -5  110.95    2.83
  -2   1   5  114.31    2.72
  -2  -1   5  102.32    2.65
   2   1  -5  111.06    2.74
   2  -1  -5  111.79    2.64
  -2  -1   5  110.33    2.92
   2  -1  -4   19.32    0.74
  -2   1   4   19.92    0.71
  -2   1   4   19.35    0.78
  -2  -1   4   20.08    0.52
   2  -1  -4   19.66    0.62
   2   1  -4   18.99    0.67
   2   1  -4   19.20    0.73
  -2  -1   4   18.22    0.62
  -2  -1   4   20.14    0.79
  -2   1   4   18.93    0.69
   2  -1  -3    8.28    0.40
  -2   1   3    7.51    0.41
  -2  -1   3    8.52    0.43
   2   1  -3    7.88    0.38
   2   1  -3    7.30    0.33
   2  -1  -3    8.49    0.32
  -2  -1   3    7.43    0.29
  -2   1   3    8.26    0.25
  -2   1   3    8.59    0.26
  -2  -1   3    7.61    0.36
  -2   1   3    7.73    0.35
  -2   1   3    8.07    0.40
  -2  -1   2  226.49    5.21
   2  -1  -2  250.10    4.98
   2   1  -2  232.75    5.13
  -2  -1   2  228.87    5.13
  -2   1   2  221.21    5.20
  -2   1   2  233.52    5.21
   2  -1  -2  225.84    5.18
   2  -1  -2  235.68    4.97
  -2   1   2  233.13    5.04
   2   1  -2  241.53    5.05
   2   1  -2  222.19    5.09
  -2   1   2  240.09    4.98
   2  -1  -1  179.71    4.02
  -2  -1   1  182.77    4.05
   2  -1  -1  171.38    3.91
   2   1  -1  178.60    4.05
   2   1  -1  181.23    3.94
  -2  -1   1  189.64    4.11
  -2   1   1  168.92    4.08
   2   1  -1  164.99    4.10
  -2  -1   1  183.72    4.06
  -2   1   1  188.29    3.95
  -2  -1   0    4.76    0.28
   2   1   0    4.95    0.20
  -2   1   0    4.20    0.27
  -2  -1   0    4.23    0.24
   2   1   0    4.31    0.26
  -2  -1   0    4.07    0.25
   2  -1   0    4.39    0.23
   2   1   0    3.99    0.25
  -2   1   0    4.47    0.27
  -2   1   0    4.49    0.24
  -2   1  -1  271.20    5.76
  -2   1  -1  253.31    5.88
   2  -1   1  254.07    5.88
  -2  -1  -1  273.12    5.86
   2   1   1  277.42    5.80
  -2  -1  -1  262.17    5.93
  -2   1  -1  269.39    5.91
   2   1   1  248.47    5.84
  -2   1  -1  264.69    5.93
  -2  -1  -1  267.55    5.93
  -2   1  -2   47.07    1.36
   2  -1   2   44.76    1.35
  -2  -1  -2   46.18    1.36
  -2   1  -2   47.42    1.26
  -2  -1  -2   47.26    1.36
   2   1   2   47.73    1.27
  -2   1  -2   47.03    1.27
   2  -1   2   46.69    1.35
   2   1   2   46.77    1.23
   2  -1   3  112.49    2.90
  -2  -1  -3  125.44    2.94
   2   1   3  114.62    2.67
  -2   1  -3  114.59    2.82
   2   1   3  120.34    2.84
   2  -1   3  110.37    2.81
  -2  -1  -3  105.09    2.90
  -2   1  -3  116.30    2.74
   2  -1   3  114.11    2.91
  -2   1  -3  112.89    2.91
  -2   1  -4   25.55    1.04
   2   1   4   27.99    0.98
  -2   1  -4   28.45    0.85
  -2   1  -4   27.42    0.98
  -2  -1  -4   26.58    1.04
  -2   1  -4   27.55    1.04
   2  -1   4   26.59    1.03
   2  -1   4   27.23    0.98
  -2  -1  -4   29.02    1.04
   2  -1   5  270.83    6.67
  -2   1  -5  288.11    6.70
  -2   1  -5  290.09    6.62
   2   1   5  286.69    6.62
  -2   1  -5  285.10    6.29
  -2  -1  -5  271.03    6.70
  -2  -1  -5  287.86    6.66
  -2   1  -5  264.98    6.70
   2  -1   5  278.20    6.60
   2  -1   6   16.54    0.86
  -2  -1  -6   16.16    0.87
  -2  -1  -6   16.09    0.82
  -2   1  -6   16.30    0.87
   2  -1   6   15.57    0.80
  -2   1  -6   16.67    0.57
  -2   1  -6   15.21    0.79
   2   1   6   16.22    0.80
  -2  -1  -7   65.06    2.06
  -2   1  -7   63.08    1.57
   2   1   7   62.71    2.03
   2  -1   7   60.72    2.07
  -2   1  -7   63.08    2.14
  -2  -1  -7   56.29    2.08
   2  -1   7   61.71    2.03
  -2   1  -7   62.38    2.03
  -2   1  -8    0.03    0.04
  -2  -1  -8    0.34    0.18
   2  -1   8    0.11    0.16
  -2  -1  -8    0.21    0.20
   2   1   8    0.05    0.16
  -2   1  -8   -0.04    0.12
  -2   1  -9    2.33    0.39
   2  -1   9    2.17    0.37
  -2  -1  -9    2.92    0.46
  -2   1  -9    2.55    0.43
   2   1   9    2.76    0.42
  -2  -1  -9    4.06    0.47
   2  -1  10    0.00    0.17
  -2   1 -10    0.00    0.21
   2   1  10    0.15    0.23
  -2   1 -10    0.30    0.24
  -2  -1 -10    0.33    0.28
   2   1  11   11.48    0.92
  -2  -1 -11   10.69    0.93
  -2   1 -11   13.81    1.03
   2  -1  11   12.44    0.96
  -2   1 -11   12.16    0.93
   2   1  11   12.89    0.95
   2   1  12    4.35    0.61
   2  -1  12    3.90    0.58
  -2   1 -12    3.80    0.60
  -2  -1 -12    4.27    0.64
  -2  -1 -12    4.54    0.61
  -2   1 -12    4.32    0.60
   2   1  12    4.26    0.60
   2   1  13   47.91    2.22
  -2  -1 -13   51.05    2.28
  -2  -1 -13   49.22    2.33
   2  -1  13   46.78    2.22
  -2   1 -13   49.39    2.32
  -2   1 -13   56.14    2.37
   2   1  14    0.40    0.30
  -2   1 -14   -0.07    0.28
   2  -1  14    0.12    0.23
  -2  -1 -14    0.47    0.35
  -2  -1 -14    0.27    0.32
  -2   1 -14   -0.02    0.32
   2   1  15   20.63    1.47
  -2  -1 -15   21.33    1.59
  -2   1 -15   19.30    1.50
   2  -1  15   18.90    1.43
  -2   1 -15   21.39    1.52
  -2  -1 -15   22.68    1.56
  -2   1 -16    4.22    0.75
  -2  -1 -16    3.35    0.72
   2  -1  16    3.25    0.63
  -2  -1 -16    3.96    0.73
   2   1  16    4.36    0.75
  -2   1 -16    4.82    0.81
  -2   1 -17    9.74    1.12
  -2  -1 -17   11.59    1.27
  -2  -1 -17    8.35    1.05
   2  -1  17    9.74    1.11
   2   1  17    9.15    1.08
  -2  -1 -18    0.36    0.51
  -2   1 -18   -0.07    0.43
   2   1  18    0.09    0.33
   2  -1  18    0.03    0.30
  -2  -1 -18   -0.49    0.46
   2   2 -20    5.73    0.89
   2   2 -19   -0.41    0.48
   2   2 -19    1.20    0.56
  -2  -2  19    0.08    0.46
   2  -2 -19    0.74    0.46
  -2   2  19    0.09    0.36
   2  -2 -19   -0.36    0.54
   2  -2 -18   14.54    1.35
   2   2 -18   13.09    1.23
   2   2 -18   13.62    1.32
   2  -2 -18   14.49    1.35
  -2   2  18   13.14    1.34
  -2  -2  18   15.83    1.45
  -2   2  17    1.29    0.47
  -2  -2  17    1.50    0.52
   2  -2 -17    1.09    0.46
   2   2 -17    1.26    0.47
   2  -2 -17    1.24    0.48
   2   2 -17    0.42    0.38
   2   2 -16   18.15    1.34
  -2  -2  16   15.78    1.37
  -2  -2  16   17.01    1.21
   2  -2 -16   16.99    1.36
  -2   2  16   16.48    1.41
   2   2 -16   17.35    1.38
   2  -2 -16   16.22    1.33
  -2   2  15   14.74    1.03
   2  -2 -15   14.12    1.18
   2   2 -15   14.18    1.13
   2   2 -15   14.07    1.19
  -2  -2  15   15.09    1.07
  -2  -2  15   13.55    1.22
  -2   2  15   13.47    1.22
   2  -2 -15   12.61    1.13
  -2   2  14   10.45    0.81
  -2   2  14   10.36    0.96
  -2  -2  14    8.29    0.77
   2   2 -14   10.97    0.99
   2  -2 -14    9.44    0.93
  -2   2  14   10.17    1.03
  -2  -2  14    9.95    1.01
   2   2 -14    8.71    0.84
   2   2 -14    8.65    0.71
   2  -2 -14   10.13    0.95
  -2  -2  13   16.50    1.05
  -2   2  13   18.12    1.05
   2  -2 -13   17.19    1.19
   2   2 -13   16.12    1.11
   2   2 -13   18.08    1.01
  -2  -2  13   17.03    1.26
  -2   2  13   16.35    1.26
   2   2 -13   18.78    1.23
  -2   2  13   17.49    1.20
  -2   2  12   12.35    1.05
   2  -2 -12   14.79    1.04
  -2  -2  12   13.19    0.88
   2   2 -12   14.64    1.04
  -2  -2  12   13.05    1.06
   2   2 -12   14.50    0.87
   2   2 -12   14.95    0.99
  -2   2  12   13.89    1.02
  -2   2  12   12.85    0.84
   2  -2 -11   27.69    1.39
  -2   2  11   25.35    1.16
   2   2 -11   25.52    1.18
  -2  -2  11   23.12    1.39
   2   2 -11   25.59    1.28
  -2   2  11   25.55    1.44
   2   2 -11   29.96    1.44
  -2   2  11   27.26    1.37
  -2  -2  11   26.07    1.23
  -2   2  10   27.34    1.46
  -2  -2  10   31.58    1.30
   2  -2 -10   30.90    1.43
  -2   2  10   29.56    1.21
  -2  -2  10   30.04    1.51
   2   2 -10   29.75    1.26
   2   2 -10   31.92    1.45
   2   2 -10   30.71    1.34
  -2   2  10   31.77    1.42
   2  -2  -9   22.61    1.13
   2   2  -9   24.15    1.07
   2   2  -9   21.43    1.00
  -2  -2   9   22.43    1.21
   2   2  -9   22.55    1.13
  -2  -2   9   19.39    0.95
  -2   2   9   20.82    1.16
  -2   2   9   20.45    1.07
  -2   2   8   64.20    2.05
   2  -2  -8   63.03    2.06
   2   2  -8   61.75    1.94
   2   2  -8   63.63    2.08
  -2  -2   8   64.15    2.18
  -2  -2   8   56.99    1.86
  -2   2   8   61.79    2.15
  -2   2   7   -0.04    0.11
  -2  -2   7    0.37    0.19
   2  -2  -7    0.27    0.15
   2   2  -7   -0.01    0.12
  -2  -2   7    0.09    0.10
   2   2  -7    0.42    0.15
   2  -2  -7    0.18    0.10
  -2   2   7    0.15    0.13
   2   2  -6  159.10    3.91
  -2  -2   6  160.34    4.15
  -2   2   6  166.02    4.15
   2  -2  -6  161.90    4.09
   2   2  -6  161.65    4.08
  -2  -2   6  147.25    3.88
  -2   2   6  168.28    3.86
   2  -2  -6  164.79    3.88
  -2   2   6  163.73    4.03
  -2   2   5    2.09    0.23
   2  -2  -5    2.72    0.28
  -2   2   5    2.21    0.27
   2   2  -5    2.35    0.22
   2  -2  -5    2.43    0.22
   2   2  -5    2.72    0.28
  -2  -2   5    2.50    0.28
  -2  -2   5    2.01    0.21
  -2   2   5    2.24    0.21
   2   2  -5    2.24    0.26
   2   2  -4  242.89    5.60
  -2   2   4  258.73    5.82
   2  -2  -4  266.71    5.83
  -2  -2   4  249.93    5.44
  -2  -2   4  252.56    5.82
   2   2  -4  239.91    5.81
  -2   2   4  255.99    5.71
  -2  -2   4  237.01    5.63
  -2   2   4  250.19    5.71
   2   2  -4  244.07    5.77
   2  -2  -4  252.99    5.65
  -2  -2   3  131.67    3.14
   2   2  -3  132.90    2.95
   2  -2  -3  128.08    3.06
  -2  -2   3  124.54    3.03
  -2  -2   3  130.17    3.17
   2   2  -3  127.85    3.13
   2   2  -3  125.48    3.21
  -2   2   3  130.37    3.14
  -2   2   3  131.42    3.06
  -2   2   3  130.84    3.16
   2  -2  -3  134.88    3.19
  -2  -2   2   44.45    1.24
   2   2  -2   41.58    1.19
   2   2  -2   44.67    1.03
  -2   2   2   44.02    1.13
  -2  -2   2   44.42    1.04
  -2  -2   2   41.59    1.22
   2  -2  -2   43.57    1.26
   2   2  -2   41.12    1.29
  -2   2   2   45.89    1.26
  -2   2   2   43.21    1.26
   2   2  -2   44.17    1.24
  -2   2   2   43.31    1.23
   2   2  -1   53.13    1.32
  -2  -2   1   50.23    1.39
  -2  -2   1   49.48    1.26
   2   2  -1   46.75    1.42
  -2   2   1   50.25    1.40
   2  -2  -1   50.36    1.37
   2   2  -1   52.03    1.40
  -2  -2   1   49.79    1.37
   2  -2  -1   48.73    1.26
  -2   2   1   49.86    1.36
  -2   2   1   55.63    1.24
   2   2  -1   51.51    1.19
  -2  -2   1   52.56    1.33
  -2  -2   0   27.04    0.84
  -2  -2   0   27.41    0.77
  -2   2   0   28.67    0.88
  -2   2   0   26.54    0.87
  -2  -2   0   26.65    0.80
   2  -2   0   25.01    0.80
   2   2   0   24.59    0.84
  -2  -2   0   27.01    0.86
  -2   2   0   26.59    0.83
  -2   2   0   28.61    0.72
   2   2   0   28.21    0.79
   2   2   0   28.33    0.88
   2  -2   0   26.01    0.86
   2   2   0   26.23    0.88
  -2  -2  -1  924.66   19.67
  -2  -2  -1 1000.00   19.73
   2   2   1  832.36   19.64
   2   2   1  987.54   19.61
   2  -2   1  895.44   19.66
  -2   2  -1  884.74   19.65
  -2  -2  -1  940.05   19.55
  -2   2  -1  852.66   19.66
  -2   2  -1  943.76   19.55
  -2  -2  -1  849.21   19.59
   2   2   1  822.22   19.70
   2  -2   2   31.82    1.05
  -2  -2  -2   33.76    1.05
  -2  -2  -2   30.39    1.01
   2  -2   2   32.11    1.01
   2   2   2   31.39    0.97
   2   2   2   33.35    0.99
  -2   2  -2   31.34    0.96
   2  -2   3   16.82    0.73
   2   2   3   16.78    0.67
  -2  -2  -3   15.62    0.70
  -2   2  -3   16.43    0.66
   2   2   3   16.43    0.61
  -2  -2  -3   17.15    0.71
   2  -2   3   15.95    0.67
   2  -2   4  174.47    4.43
  -2  -2  -4  170.98    4.41
   2   2   4  187.47    4.36
  -2  -2  -4  182.60    4.40
  -2   2  -4  180.27    4.35
  -2  -2  -5  129.44    3.35
   2  -2   5  126.03    3.41
  -2   2  -5  125.89    3.32
  -2  -2  -5  123.80    3.40
   2   2   5  132.61    3.33
   2   2   6  120.55    3.16
   2  -2   6  113.85    3.20
  -2  -2  -6  114.50    3.14
  -2   2  -6  115.03    3.25
  -2  -2  -6  109.57    3.20
  -2   2  -6  115.16    3.14
  -2   2  -6  113.43    2.81
  -2  -2  -7    0.31    0.18
   2  -2   7    0.70    0.22
   2   2   7    0.63    0.20
  -2   2  -7    0.62    0.19
  -2   2  -7    0.59    0.12
  -2   2  -7    0.57    0.22
  -2  -2  -8   57.58    1.97
  -2   2  -8   55.70    2.07
  -2  -2  -8   56.50    2.09
  -2   2  -8   58.50    2.03
   2  -2   8   55.36    2.04
   2   2   8   57.87    2.01
  -2   2  -8   55.97    1.53
  -2   2  -9    1.25    0.32
  -2   2  -9    1.23    0.14
  -2  -2  -9    1.20    0.28
   2  -2   9    1.42    0.32
  -2  -2  -9    1.38    0.34
   2   2   9    0.83    0.26
  -2   2  -9    1.29    0.32
  -2   2 -10   34.16    1.66
  -2  -2 -10   34.01    1.67
   2  -2  10   32.79    1.60
   2   2  10   34.94    1.61
  -2  -2 -10   34.05    1.55
  -2   2 -10   36.70    1.64
  -2   2 -11    1.21    0.34
  -2  -2 -11    0.94    0.35
   2  -2  11    0.90    0.32
  -2   2 -11    1.20    0.34
   2   2  11    1.36    0.37
  -2  -2 -12   16.94    1.25
  -2   2 -12   15.97    1.19
   2   2  12   16.03    1.16
   2  -2  12   15.73    1.14
  -2   2 -12   16.68    1.17
   2   2  12   16.90    1.17
   2   2  13   10.49    0.99
  -2  -2 -13   10.18    1.00
  -2   2 -13   10.31    0.99
   2   2  13   10.00    0.95
   2  -2  13   10.48    0.98
  -2   2 -13    9.41    0.94
   2   2  14   10.10    0.98
   2   2  14    9.18    0.97
  -2   2 -14   11.31    1.05
  -2   2 -14    8.03    0.93
   2  -2  14   11.09    1.05
  -2  -2 -14    9.46    1.03
  -2  -2 -14    8.87    0.95
   2  -2  15    1.19    0.49
  -2   2 -15    2.36    0.57
  -2  -2 -15    1.45    0.50
   2   2  15    1.20    0.43
  -2  -2 -15    1.91    0.52
  -2  -2 -16   14.54    1.30
  -2   2 -16   13.64    1.27
  -2  -2 -16   12.34    1.27
   2   2  16   11.78    1.18
   2  -2  16   12.47    1.20
  -2   2 -17    3.95    0.77
  -2  -2 -17    4.11    0.77
  -2  -2 -17    4.26    0.78
   2  -2  17    3.44    0.72
   2   2  17    4.42    0.77
  -2   2 -18   11.45    1.27
   2  -2  18   12.51    1.29
  -2  -2 -18   10.91    1.27
  -2  -2 -18   12.48    1.36
   2   2  18   10.68    1.18
   2  -3 -19    4.45    0.81
   2   3 -19    3.33    0.69
  -2   3  19    2.94    0.73
   2  -3 -19    3.35    0.69
   2   3 -19    2.82    0.67
  -2  -3  19    4.17    0.83
   2   3 -18    4.40    0.74
  -2   3  18    3.71    0.77
   2  -3 -18    3.87    0.77
  -2  -3  18    4.62    0.80
   2  -3 -18    3.28    0.67
   2   3 -18    4.49    0.78
   2  -3 -17    0.93    0.43
   2   3 -17    0.81    0.39
   2   3 -17    0.71    0.41
   2  -3 -17    0.46    0.33
  -2   3  17    0.38    0.29
  -2  -3  17    0.60    0.36
  -2  -3  16    0.81    0.35
   2   3 -16    1.56    0.47
  -2  -3  16    1.32    0.47
  -2   3  16    0.51    0.37
   2  -3 -16    1.42    0.45
   2   3 -16    1.45    0.50
   2  -3 -16    0.70    0.34
   2   3 -15   15.61    1.18
  -2   3  15   16.08    1.28
   2  -3 -15   19.85    1.40
  -2   3  15   17.14    1.40
  -2  -3  15   18.27    1.41
   2   3 -15   17.05    1.33
   2  -3 -15   17.47    1.36
  -2  -3  15   18.08    1.21
  -2   3  15   19.56    1.19
  -2   3  14   37.59    1.93
  -2  -3  14   33.27    1.91
   2  -3 -14   38.71    1.96
  -2   3  14   36.80    1.67
  -2   3  14   36.91    2.01
   2   3 -14   38.86    1.97
  -2  -3  14   35.05    1.71
   2   3 -14   35.21    1.77
  -2   3  13   26.21    1.50
  -2   3  13   21.38    1.47
  -2  -3  13   25.78    1.35
   2   3 -13   25.78    1.39
   2   3 -13   25.65    1.23
  -2  -3  13   25.38    1.56
   2   3 -13   25.21    1.49
  -2   3  13   24.98    1.27
   2  -3 -13   24.92    1.49
  -2   3  12    0.07    0.24
   2   3 -12    0.64    0.24
  -2  -3  12    0.21    0.25
   2   3 -12    0.12    0.22
  -2   3  12   -0.09    0.21
   2   3 -12    0.14    0.17
  -2   3  12    0.04    0.17
   2  -3 -12    0.22    0.23
  -2  -3  12   -0.03    0.19
  -2   3  11   52.03    2.21
   2  -3 -11   54.29    2.14
  -2  -3  11   52.37    1.96
   2   3 -11   52.04    2.11
   2   3 -11   51.97    1.97
  -2  -3  11   56.42    2.27
  -2   3  11   54.93    2.12
   2   3 -11   54.08    1.89
   2   3 -10   65.09    2.28
  -2   3  10   61.58    2.19
   2  -3 -10   59.43    2.21
  -2  -3  10   59.28    2.30
  -2   3  10   61.95    2.33
  -2  -3  10   59.61    2.05
   2   3 -10   57.98    2.04
   2   3 -10   59.97    2.01
  -2  -3   9   63.01    2.09
   2  -3  -9   66.94    2.27
   2   3  -9   65.06    2.08
  -2  -3   9   65.99    2.36
  -2   3   9   66.06    2.33
   2   3  -9   64.82    2.09
  -2   3   9   68.97    2.26
   2   3  -9   66.26    2.28
  -2   3   8    2.15    0.22
  -2  -3   8    1.19    0.23
  -2   3   8    2.14    0.32
   2  -3  -8    1.58    0.25
   2  -3  -8    1.66    0.32
   2   3  -8    1.91    0.27
   2   3  -8    1.82    0.32
   2   3  -8    1.65    0.27
  -2   3   8    1.84    0.32
  -2  -3   8    2.00    0.33
   2  -3  -7    2.11    0.30
   2  -3  -7    2.33    0.28
   2   3  -7    2.16    0.30
  -2  -3   7    2.70    0.34
  -2  -3   7    2.43    0.28
  -2   3   7    2.36    0.23
   2   3  -7    2.05    0.31
  -2   3   7    3.09    0.37
   2   3  -7    2.16    0.25
  -2   3   7    2.21    0.30
  -2   3   6   17.05    0.67
   2  -3  -6   17.18    0.83
   2   3  -6   15.28    0.66
   2   3  -6   15.60    0.76
  -2  -3   6   14.53    0.70
  -2  -3   6   15.78    0.81
   2   3  -6   15.16    0.79
   2  -3  -6   15.79    0.70
  -2   3   6   15.25    0.74
  -2   3   6   16.91    0.82
   2   3  -5   47.58    1.41
  -2  -3   5   50.11    1.33
  -2   3   5   51.36    1.56
  -2   3   5   52.19    1.49
  -2   3   5   55.19    1.24
   2   3  -5   48.37    1.61
   2  -3  -5   51.28    1.64
  -2   3   5   52.12    1.23
   2   3  -5   50.79    1.60
  -2  -3   5   48.00    1.50
   2  -3  -5   51.93    1.51
  -2   3   5   51.52    1.60
  -2  -3   5   53.65    1.64
  -2   3   4   38.64    1.18
  -2  -3   4   38.62    1.23
  -2   3   4   38.57    1.18
   2   3  -4   36.74    1.24
   2   3  -4   35.33    1.24
   2  -3  -4   37.24    1.16
  -2   3   4   39.26    1.22
   2  -3  -4   39.46    1.27
   2   3  -4   37.93    1.03
  -2  -3   4   35.69    1.15
  -2  -3   3  314.52    7.37
  -2   3   3  336.65    7.42
   2   3  -3  324.77    7.46
   2  -3  -3  335.94    7.52
  -2   3   3  346.79    7.45
  -2  -3   3  329.45    7.43
  -2   3   3  331.33    7.37
   2   3  -3  315.58    7.14
  -2   3   3  321.49    7.43
  -2  -3   3  328.69    7.48
  -2  -3   3  349.67    7.15
   2   3  -3  317.28    7.52
   2  -3  -2   76.89    2.05
   2  -3  -2   78.42    1.76
  -2   3   2   72.60    2.03
  -2  -3   2   79.34    1.84
   2   3  -2   75.17    1.98
   2   3  -2   72.88    2.07
  -2  -3   2   74.93    1.96
   2   3  -2   77.59    2.04
  -2   3   2   80.00    1.92
  -2  -3   2   75.06    2.03
  -2   3   2   78.06    2.00
  -2   3   2   74.68    1.95
   2   3  -1  126.06    2.90
   2  -3  -1  119.87    2.83
   2  -3  -1  117.17    2.94
  -2   3   1  122.03    2.86
  -2  -3   1  123.72    2.82
  -2  -3   1  115.61    2.94
  -2  -3   1  121.31    2.87
   2   3  -1  119.54    2.96
  -2   3   1  121.63    2.93
   2   3  -1  114.02    3.00
   2   3  -1  111.34    2.84
  -2   3   1  125.75    2.81
  -2  -3   0    1.03    0.11
   2  -3   0    1.03    0.14
   2   3   0    1.12    0.15
   2   3   0    1.10    0.17
  -2  -3   0    1.19    0.11
  -2   3   0    1.05    0.12
  -2   3   0    1.19    0.14
  -2  -3   0    1.19    0.15
  -2  -3   0    1.12    0.14
  -2  -3   0    1.05    0.15
   2  -3   0    1.49    0.19
   2   3   0    1.00    0.15
  -2   3   0    0.90    0.14
   2   3   1  179.52    3.95
   2  -3   1  158.27    3.97
  -2   3  -1  173.04    3.93
  -2   3  -1  171.28    4.00
  -2  -3  -1  162.56    3.86
  -2  -3  -1  171.31    3.97
   2   3   1  162.13    3.99
   2  -3   1  158.60    4.02
  -2   3  -1  166.83    3.87
  -2  -3  -1  160.28    3.91
  -2  -3  -1  173.95    3.77
  -2  -3  -1  165.43    4.00
  -2  -3  -2   47.34    1.42
   2  -3   2   46.46    1.44
  -2  -3  -2   45.28    1.36
  -2  -3  -2   48.33    1.43
   2   3   2   48.94    1.44
  -2   3  -2   43.88    1.33
   2   3   2   44.53    1.37
   2   3   2   50.77    1.39
  -2  -3  -2   48.43    1.24
   2  -3   3  155.56    3.96
  -2  -3  -3  151.31    3.89
   2  -3   3  157.33    3.83
   2   3   3  155.67    3.82
  -2  -3  -3  167.37    3.94
  -2   3  -3  155.55    3.86
  -2  -3  -3  164.72    3.96
   2   3   3  169.82    3.90
   2  -3   4    5.08    0.42
  -2  -3  -4    4.41    0.37
  -2  -3  -4    4.52    0.39
   2  -3   4    4.46    0.34
  -2   3  -4    5.04    0.39
   2   3   4    4.43    0.37
  -2   3  -5   13.31    0.70
   2   3   5   13.34    0.69
   2  -3   5   11.65    0.70
  -2  -3  -5   12.89    0.69
  -2  -3  -5   12.46    0.72
  -2  -3  -6   15.58    0.86
   2   3   6   15.26    0.44
  -2   3  -6   15.05    0.81
  -2  -3  -6   16.47    0.82
   2  -3   6   14.15    0.83
   2   3   6   16.21    0.82
  -2  -3  -7   38.82    1.60
  -2   3  -7   38.78    1.53
  -2  -3  -7   40.47    1.51
   2  -3   7   41.20    1.61
   2   3   7   42.13    1.56
   2  -3   8    5.91    0.59
  -2  -3  -8    7.37    0.60
  -2   3  -8    5.91    0.57
   2   3   8    6.30    0.57
  -2  -3  -8    6.53    0.63
   2   3   9   74.11    2.47
   2  -3   9   68.46    2.48
  -2  -3  -9   69.68    2.53
  -2   3  -9   69.30    1.93
  -2   3  -9   69.27    2.44
  -2  -3  -9   71.43    2.38
  -2  -3 -10    0.32    0.20
  -2   3 -10    0.67    0.26
  -2  -3 -10    0.16    0.26
   2  -3  10    0.48    0.24
   2   3  10    0.51    0.26
  -2  -3 -11    2.13    0.45
   2   3  11    2.41    0.45
   2  -3  11    2.08    0.43
  -2   3 -11    2.43    0.45
  -2  -3 -11    2.53    0.44
  -2   3 -12   19.62    1.29
  -2  -3 -12   17.62    1.28
   2  -3  12   17.44    1.23
   2   3  12   19.27    1.28
  -2  -3 -13    4.88    0.72
   2   3  13    4.22    0.65
  -2   3 -13    4.93    0.68
   2   3  13    4.72    0.66
   2  -3  13    4.57    0.68
   2  -3  14    3.52    0.61
  -2  -3 -14    4.51    0.76
   2   3  14    4.18    0.69
  -2   3 -14    3.85    0.67
   2   3  14    4.23    0.69
  -2  -3 -15   31.52    1.98
  -2   3 -15   30.32    1.88
   2   3  15   31.93    1.92
   2   3  15   31.04    1.87
  -2  -3 -15   30.58    1.88
   2  -3  15   30.85    1.89
  -2  -3 -16    9.06    1.07
   2  -3  16    7.45    0.95
  -2  -3 -16    9.14    1.04
  -2   3 -16    8.35    1.02
   2   3  16    7.35    0.93
   2   3  17   11.98    1.22
  -2   3 -17   13.63    1.33
   2  -3  17   10.47    1.18
  -2  -3 -17   12.08    1.31
  -2  -3 -17   13.38    1.31
  -2  -3 -18    2.06    0.67
  -2  -3 -18    1.97    0.69
   2  -3  18    0.25    0.43
   2   3  18    1.82    0.54
  -2   3 -18    2.00    0.61
   2  -4 -19   -0.25    0.34
  -2   4  19    0.93    0.49
  -2  -4  19    0.08    0.38
   2  -4 -19    0.58    0.45
   2   4 -18    0.19    0.40
   2   4 -18    0.67    0.36
   2  -4 -18   -0.43    0.36
  -2   4  18   -0.13    0.30
  -2  -4  18    0.17    0.42
   2  -4 -18   -0.04    0.33
   2   4 -17    0.74    0.39
   2  -4 -17    0.73    0.42
   2   4 -17    1.39    0.50
  -2  -4  17    0.34    0.39
   2  -4 -17   -0.47    0.39
  -2   4  17   -0.31    0.40
  -2   4  16   13.18    1.27
   2  -4 -16   13.18    1.21
   2   4 -16   12.25    1.17
  -2   4  16   11.87    1.16
  -2  -4  16   10.14    1.12
  -2  -4  16   12.44    1.06
   2  -4 -16   11.17    1.15
   2   4 -16   12.65    1.10
   2  -4 -15    1.04    0.44
  -2  -4  15    1.19    0.37
  -2   4  15    1.69    0.52
   2   4 -15    2.09    0.50
   2   4 -15    0.21    0.31
  -2  -4  15    1.47    0.44
  -2   4  15    0.82    0.30
  -2   4  15    0.67    0.41
  -2  -4  14   20.31    1.26
   2   4 -14   20.35    1.28
   2  -4 -14   20.94    1.45
  -2  -4  14   21.74    1.49
   2   4 -14   19.53    1.38
  -2   4  14   20.89    1.47
  -2   4  14   21.18    1.22
  -2   4  14   19.98    1.38
  -2   4  13    1.20    0.38
   2   4 -13    1.64    0.38
   2   4 -13    1.20    0.29
  -2   4  13    1.42    0.33
  -2  -4  13    1.37    0.40
   2   4 -13    0.93    0.33
   2  -4 -13    1.00    0.35
  -2   4  13    1.07    0.39
  -2  -4  13    1.08    0.33
   2   4 -12   30.25    1.34
   2  -4 -12   30.70    1.61
  -2   4  12   26.69    1.57
  -2   4  12   30.53    1.57
   2   4 -12   31.16    1.46
   2   4 -12   28.05    1.55
  -2  -4  12   27.18    1.57
  -2  -4  12   30.64    1.47
   2   4 -11    0.55    0.25
  -2  -4  11    0.49    0.21
   2   4 -11    0.45    0.19
   2   4 -11    0.40    0.28
  -2  -4  11    0.26    0.24
  -2   4  11    0.46    0.32
  -2   4  11    0.48    0.25
   2  -4 -11    0.79    0.29
   2   4 -10  143.07    3.92
   2  -4 -10  146.50    4.20
  -2   4  10  138.54    4.19
   2   4 -10  143.54    3.90
   2   4 -10  146.16    4.20
  -2  -4  10  140.71    3.98
  -2  -4  10  141.16    4.22
  -2   4  10  146.13    4.13
  -2  -4   9   14.09    0.82
   2  -4  -9   15.06    0.93
  -2   4   9   13.74    0.91
   2   4  -9   13.98    0.91
  -2  -4   9   12.90    0.89
   2   4  -9   12.26    0.74
   2   4  -9   13.54    0.79
  -2   4   9   13.99    0.63
   2  -4  -9   14.20    0.80
  -2   4   9   16.42    0.93
   2   4  -8   22.77    1.02
  -2   4   8   22.71    1.12
  -2  -4   8   20.36    1.09
  -2   4   8   22.59    0.84
  -2  -4   8   20.61    0.99
   2  -4  -8   23.75    1.02
   2   4  -8   21.29    0.94
   2   4  -8   22.67    1.13
  -2   4   8   21.13    1.05
   2  -4  -8   23.35    1.14
  -2   4   7    5.28    0.46
   2   4  -7    4.60    0.46
   2  -4  -7    4.89    0.48
  -2   4   7    5.49    0.37
  -2   4   7    4.42    0.44
  -2  -4   7    4.05    0.44
   2   4  -7    4.25    0.36
  -2  -4   7    4.81    0.33
   2   4  -7    4.91    0.44
  -2  -4   7    4.51    0.41
   2  -4  -7    4.90    0.41
   2  -4  -6   18.57    0.83
  -2   4   6   18.87    0.88
   2   4  -6   18.05    0.73
  -2  -4   6   16.39    0.81
  -2   4   6   18.78    0.76
  -2   4   6   18.84    0.86
   2   4  -6   18.05    0.86
   2  -4  -6   19.29    0.93
  -2   4   6   19.87    0.58
   2   4  -6   20.46    0.94
  -2  -4   6   18.64    0.89
  -2  -4   6   17.74    0.68
  -2   4   5   17.91    0.79
  -2   4   5   18.22    0.79
   2  -4  -5   17.29    0.84
  -2  -4   5   18.15    0.81
   2  -4  -5   17.62    0.51
  -2  -4   5   17.35    0.77
   2   4  -5   17.34    0.63
   2   4  -5   17.43    0.82
  -2   4   5   18.63    0.75
  -2   4   5   18.53    0.51
   2   4  -5   17.27    0.83
  -2  -4   5   16.81    0.62
   2  -4  -5   18.56    0.78
   2   4  -4  147.96    3.47
   2  -4  -4  156.94    3.77
   2   4  -4  155.82    3.85
   2   4  -4  148.11    3.85
  -2   4   4  153.15    3.74
  -2  -4   4  153.59    3.75
  -2  -4   4  144.67    3.73
   2  -4  -4  155.59    3.87
   2  -4  -4  153.72    3.36
  -2   4   4  154.04    3.73
  -2   4   4  160.16    3.76
   2  -4  -3   34.77    0.81
  -2   4   3   32.19    1.05
   2  -4  -3   32.94    1.14
   2  -4  -3   32.13    0.80
  -2  -4   3   31.45    1.12
  -2   4   3   31.62    1.01
  -2  -4   3   29.84    1.04
  -2   4   3   31.18    1.03
   2   4  -3   28.20    1.11
   2   4  -3   30.66    1.09
  -2   4   3   31.88    1.08
  -2  -4   3   32.02    0.78
  -2  -4   3   31.69    1.02
  -2  -4   2  417.62    9.41
  -2  -4   2  432.43    9.46
   2   4  -2  396.10    9.35
   2   4  -2  389.83    9.64
  -2  -4   2  436.32    9.64
   2   4  -2  437.46    9.64
  -2   4   2  446.45    9.49
   2   4  -2  440.06    9.59
  -2   4   2  451.62    9.54
  -2   4   2  446.34    9.45
   2  -4  -2  447.53    9.65
  -2  -4   1    0.00    0.09
  -2   4   1    0.19    0.09
   2   4  -1    0.24    0.10
  -2  -4   1    0.07    0.07
  -2   4   1    0.03    0.08
  -2   4   1    0.07    0.06
   2  -4  -1    0.06    0.10
   2   4  -1    0.01    0.09
   2  -4  -1    0.13    0.08
  -2  -4   1    0.11    0.07
   2   4  -1    0.25    0.09
  -2  -4   0   42.88    1.19
  -2   4   0   42.55    1.28
  -2  -4   0   44.24    1.34
  -2  -4   0   41.07    1.09
   2   4   0   40.75    1.35
   2  -4   0   43.46    1.35
  -2  -4   0   42.66    1.25
   2   4   0   44.74    1.29
  -2   4   0   42.38    1.21
  -2   4   0   41.90    1.18
   2  -4   0   42.01    1.27
  -2   4  -1    8.69    0.44
   2   4   1    9.80    0.48
   2  -4   1    8.47    0.50
  -2  -4  -1    8.31    0.40
  -2  -4  -1    8.34    0.48
  -2  -4  -1    8.58    0.47
  -2   4  -1    8.83    0.48
   2   4   1    8.57    0.51
  -2  -4  -1    9.31    0.31
   2  -4   1    8.42    0.47
   2   4   2   33.14    1.15
   2  -4   2   31.16    1.15
   2  -4   2   32.50    1.19
   2   4   2   35.53    1.18
  -2  -4  -2   35.14    1.17
  -2  -4  -2   30.44    1.06
  -2  -4  -2   34.99    0.90
   2   4   2   34.17    1.13
  -2  -4  -2   33.78    1.15
  -2   4  -2   34.12    1.10
  -2   4  -3   15.50    0.70
  -2  -4  -3   16.28    0.74
  -2  -4  -3   16.34    0.73
  -2  -4  -3   16.62    0.77
   2   4   3   15.10    0.70
   2  -4   3   15.27    0.64
   2   4   3   17.65    0.75
   2  -4   3   14.74    0.75
  -2  -4  -4   26.40    1.07
   2  -4   4   26.85    1.12
  -2   4  -4   28.10    1.07
   2   4   4   29.88    1.10
  -2  -4  -4   27.22    1.06
   2  -4   4   26.72    0.97
  -2  -4  -4   27.32    1.11
  -2  -4  -5    0.02    0.14
  -2   4  -5    0.00    0.12
  -2  -4  -5    0.33    0.15
   2  -4   5    0.15    0.13
   2   4   5    0.24    0.15
  -2   4  -6   29.49    1.23
  -2  -4  -6   27.27    1.24
   2   4   6   30.76    1.24
   2  -4   6   27.54    1.25
  -2  -4  -6   30.66    1.21
   2   4   7   17.80    0.94
  -2  -4  -7   15.37    0.94
  -2   4  -7   16.47    0.93
   2  -4   7   16.93    0.99
  -2  -4  -7   18.18    0.92
  -2  -4  -8  179.28    5.00
  -2  -4  -8  183.23    4.83
  -2   4  -8  184.46    4.94
   2  -4   8  181.43    5.00
   2   4   8  190.20    4.95
  -2  -4  -9   13.23    0.86
   2   4   9   13.41    0.91
  -2  -4  -9   12.42    0.93
  -2   4  -9   12.79    0.91
   2  -4   9   12.39    0.91
  -2   4 -10   57.44    2.24
   2   4  10   57.21    2.23
  -2  -4 -10   55.63    2.11
   2  -4  10   55.81    2.27
  -2  -4 -10   57.36    2.32
  -2  -4 -11    0.13    0.20
   2   4  11    0.28    0.28
   2  -4  11    0.28    0.20
  -2  -4 -11    0.08    0.28
  -2   4 -11    0.03    0.21
  -2  -4 -12   -0.14    0.32
  -2   4 -12    0.55    0.28
   2   4  12    0.57    0.33
   2  -4  12   -0.01    0.24
   2   4  13    2.97    0.56
  -2  -4 -13    2.08    0.50
   2  -4  13    2.50    0.53
  -2   4 -13    2.40    0.52
   2   4  14   13.57    1.19
   2   4  14   10.58    1.04
  -2  -4 -14   10.53    1.09
  -2   4 -14   11.30    1.08
   2  -4  14   11.69    1.10
   2   4  15    2.12    0.51
   2  -4  15    2.06    0.54
  -2  -4 -15    1.30    0.54
  -2   4 -15    1.80    0.52
   2   4  15    2.95    0.66
  -2  -4 -16   12.50    1.31
   2  -4  16   10.88    1.17
   2   4  16   12.29    1.24
   2   4  16   11.39    1.16
  -2   4 -16   12.60    1.24
  -2  -4 -16   12.71    1.25
  -2  -4 -17   -0.56    0.46
  -2  -4 -17   -0.10    0.38
  -2   4 -17   -0.68    0.40
   2   4  17    0.90    0.34
   2  -4  17    0.26    0.38
  -2  -4 -18    3.92    0.88
  -2   4 -18    2.32    0.67
  -2  -4 -18    4.23    0.81
   2  -4  18    3.87    0.79
   2   4  18    3.84    0.77
  -2   5  19    0.97    0.46
   2  -5 -19    2.49    0.69
  -2  -5  19    2.13    0.60
   2  -5 -19    1.11    0.53
  -2  -5  18    0.57    0.46
   2  -5 -18    0.26    0.37
  -2   5  18    0.63    0.41
   2  -5 -18    0.89    0.52
   2   5 -18    0.73    0.41
  -2   5  17   -0.24    0.42
  -2  -5  17    0.04    0.24
   2  -5 -17    0.42    0.37
  -2  -5  17    0.04    0.38
  -2   5  17    0.05    0.27
   2  -5 -17   -0.10    0.32
   2   5 -17    0.35    0.31
   2   5 -16    0.70    0.37
   2  -5 -16    1.18    0.46
  -2  -5  16    1.06    0.46
  -2   5  16    1.24    0.49
  -2   5  16    1.46    0.49
  -2  -5  16    1.30    0.41
  -2  -5  15   24.04    1.44
  -2   5  15   18.95    1.49
   2   5 -15   22.20    1.38
   2   5 -15   21.84    1.54
   2  -5 -15   20.51    1.51
  -2  -5  15   20.74    1.51
  -2   5  15   20.54    1.47
  -2   5  14    3.46    0.58
   2  -5 -14    3.23    0.63
  -2  -5  14    3.92    0.58
   2   5 -14    4.76    0.62
  -2   5  14    3.25    0.50
  -2  -5  14    2.85    0.55
  -2   5  14    2.36    0.54
   2   5 -14    3.82    0.64
   2   5 -13   36.01    1.69
  -2  -5  13   35.53    1.72
   2   5 -13   37.64    1.59
  -2  -5  13   37.88    1.94
  -2   5  13   37.32    1.88
   2   5 -13   38.70    1.93
   2  -5 -13   37.25    1.91
  -2   5  13   35.25    1.89
  -2  -5  12    2.38    0.42
  -2   5  12    1.56    0.41
   2  -5 -12    1.66    0.41
  -2  -5  12    1.33    0.36
  -2   5  12    1.73    0.41
   2   5 -12    1.51    0.31
   2   5 -12    2.05    0.45
   2   5 -12    1.99    0.38
  -2   5  11   39.58    1.75
  -2  -5  11   34.28    1.59
   2   5 -11   38.22    1.57
   2   5 -11   35.67    1.50
  -2  -5  11   32.51    1.69
  -2   5  11   37.73    1.77
   2   5 -11   38.22    1.77
  -2  -5  11   38.11    1.42
   2  -5 -11   36.76    1.75
   2  -5 -10    7.70    0.72
   2   5 -10    7.42    0.59
  -2  -5  10    6.88    0.63
  -2   5  10    7.46    0.68
  -2  -5  10    6.93    0.69
  -2   5  10    6.50    0.64
   2   5 -10    6.86    0.58
  -2  -5  10    7.15    0.52
   2   5 -10    7.04    0.70
  -2   5  10    8.30    0.46
   2  -5 -10    7.52    0.64
   2  -5  -9   35.34    1.58
   2   5  -9   33.24    1.33
   2   5  -9   36.96    1.61
   2  -5  -9   34.52    1.42
  -2  -5   9   33.13    1.44
  -2   5   9   38.35    1.15
  -2   5   9   34.50    1.51
  -2   5   9   33.41    1.52
  -2   5   9   38.79    1.22
  -2  -5   9   35.37    1.26
   2   5  -9   33.81    1.40
  -2  -5   9   33.04    1.53
   2   5  -8   19.80    0.89
  -2  -5   8   17.75    0.96
   2  -5  -8   19.60    1.07
  -2   5   8   19.71    1.02
  -2   5   8   20.30    0.82
  -2   5   8   20.22    1.05
   2   5  -8   19.04    0.96
   2   5  -8   20.92    1.10
  -2  -5   8   19.91    1.06
  -2  -5   8   18.91    0.82
   2  -5  -8   19.89    0.97
  -2   5   8   21.53    0.73
   2  -5  -7    1.93    0.34
   2  -5  -7    2.23    0.30
   2   5  -7    2.24    0.26
  -2  -5   7    2.06    0.31
  -2  -5   7    2.14    0.24
   2  -5  -7    2.19    0.19
  -2  -5   7    1.93    0.30
  -2   5   7    2.67    0.28
  -2   5   7    2.44    0.19
  -2   5   7    2.09    0.32
   2   5  -7    1.94    0.32
  -2   5   7    2.27    0.32
   2   5  -7    1.74    0.29
  -2  -5   6    4.97    0.43
  -2   5   6    4.96    0.42
   2   5  -6    5.58    0.49
   2   5  -6    4.45    0.44
  -2   5   6    5.49    0.27
   2  -5  -6    5.03    0.43
   2  -5  -6    5.99    0.50
  -2  -5   6    5.01    0.34
  -2  -5   6    4.90    0.43
  -2   5   6    5.62    0.40
   2  -5  -6    4.93    0.26
  -2   5   6    5.67    0.45
  -2   5   5   32.67    1.16
  -2   5   5   33.49    0.89
   2  -5  -5   32.52    1.28
   2  -5  -5   32.35    0.88
  -2  -5   5   32.39    1.22
  -2   5   5   33.46    1.16
   2   5  -5   32.77    1.26
  -2  -5   5   33.36    1.19
  -2   5   5   35.02    1.23
   2   5  -5   34.34    1.31
   2  -5  -5   34.59    1.23
   2  -5  -4    1.68    0.26
  -2  -5   4    1.27    0.18
  -2   5   4    1.07    0.18
  -2   5   4    1.48    0.22
   2  -5  -4    1.59    0.12
   2  -5  -4    1.27    0.21
  -2  -5   4    1.47    0.23
  -2   5   4    1.52    0.20
   2   5  -4    1.51    0.25
   2   5  -4    1.24    0.22
   2  -5  -3  199.12    4.32
   2   5  -3  200.85    4.72
  -2  -5   3  185.29    4.22
   2   5  -3  179.46    4.73
  -2  -5   3  197.64    4.52
  -2   5   3  201.58    4.62
  -2  -5   3  196.06    4.74
   2   5  -3  183.76    4.31
  -2   5   3  206.39    4.58
  -2   5   3  196.92    4.50
   2  -5  -3  196.89    4.73
  -2  -5   3  192.23    4.66
  -2   5   2    3.02    0.26
   2  -5  -2    2.93    0.31
  -2  -5   2    3.26    0.26
   2   5  -2    3.45    0.35
   2   5  -2    3.39    0.31
  -2   5   2    3.06    0.23
  -2  -5   2    2.93    0.23
  -2   5   2    2.90    0.26
   2  -5  -2    3.18    0.21
  -2  -5   2    3.38    0.32
  -2   5   1  153.30    3.55
   2   5  -1  133.85    3.68
   2   5  -1  148.96    3.63
   2  -5  -1  146.93    3.66
  -2  -5   1  146.01    3.41
  -2   5   1  148.99    3.40
  -2   5   1  151.52    3.55
   2  -5  -1  140.55    3.54
  -2  -5   1  140.58    3.23
  -2  -5   1  158.60    3.71
  -2  -5   1  143.64    3.52
   2   5   0    9.49    0.58
  -2  -5   0    9.58    0.38
  -2   5   0   10.04    0.49
  -2  -5   0    9.40    0.42
  -2   5   0   10.04    0.42
   2  -5   0    9.59    0.56
  -2  -5   0    9.46    0.50
   2   5   0   10.67    0.54
  -2  -5   0   11.03    0.57
  -2   5   0    9.97    0.51
   2  -5   0    9.58    0.52
  -2  -5  -1   96.31    2.55
  -2   5  -1   94.92    2.45
   2  -5   1   91.79    2.57
   2  -5   1   92.34    2.53
  -2  -5  -1   91.38    2.50
  -2  -5  -1   91.51    2.33
   2   5   1   90.35    2.57
  -2   5  -1   95.71    2.49
   2   5   1   98.85    2.52
  -2  -5  -2    1.20    0.20
   2  -5   2    1.21    0.21
  -2  -5  -2    1.01    0.17
  -2  -5  -2    1.28    0.09
   2   5   2    1.37    0.23
   2  -5   2    1.36    0.23
   2   5   2    1.41    0.21
  -2   5  -2    1.06    0.19
  -2  -5  -2    1.31    0.23
   2  -5   3   16.33    0.84
   2  -5   3   16.76    0.84
  -2  -5  -3   18.61    0.80
  -2   5  -3   17.25    0.79
  -2  -5  -3   17.47    0.83
   2  -5   3   17.59    0.69
  -2  -5  -3   17.47    0.81
   2   5   3   19.31    0.84
  -2  -5  -3   18.10    0.56
  -2  -5  -4   74.20    2.14
  -2  -5  -4   73.89    2.22
   2   5   4   73.85    2.15
   2  -5   4   69.97    1.95
  -2   5  -4   70.80    2.13
   2  -5   4   70.88    2.23
  -2  -5  -4   65.37    2.11
   2   5   4   75.84    2.18
  -2  -5  -5    0.07    0.13
  -2   5  -5    0.08    0.15
  -2  -5  -5    0.23    0.12
   2   5   5    0.11    0.14
   2   5   5    0.38    0.17
   2  -5   5    0.28    0.16
  -2  -5  -6    4.40    0.43
   2  -5   6    4.02    0.45
   2   5   6    4.52    0.46
  -2  -5  -6    4.42    0.47
  -2   5  -6    4.42    0.45
  -2  -5  -6    4.22    0.46
   2  -5   7   48.71    1.97
  -2  -5  -7   54.12    2.01
  -2   5  -7   54.91    1.98
  -2  -5  -7   54.35    1.88
   2   5   7   57.66    1.98
   2  -5   8    9.95    0.80
  -2  -5  -8    9.76    0.79
   2   5   8   10.76    0.80
  -2  -5  -8   10.58    0.73
  -2   5  -8   10.53    0.78
  -2  -5  -9  142.01    4.38
  -2   5  -9  152.21    4.36
   2  -5   9  143.36    4.36
  -2  -5  -9  153.26    4.19
   2   5   9  155.55    4.35
   2   5  10    0.39    0.25
  -2  -5 -10    0.68    0.31
  -2   5 -10    0.12    0.20
  -2  -5 -10   -0.15    0.21
   2  -5  10    0.00    0.21
  -2  -5 -11   25.01    1.34
   2   5  11   27.34    1.51
  -2   5 -11   23.87    1.42
  -2  -5 -11   23.41    1.47
   2  -5  11   28.21    1.56
  -2   5 -12   -0.09    0.27
   2   5  12    0.34    0.34
   2  -5  12    0.00    0.24
  -2  -5 -12   -0.08    0.27
  -2  -5 -12    0.34    0.27
   2  -5  13    5.33    0.75
  -2   5 -13    5.21    0.73
   2   5  13    5.62    0.75
  -2  -5 -13    4.95    0.76
  -2  -5 -14    1.86    0.57
  -2   5 -14    2.35    0.56
   2   5  14    1.36    0.43
   2  -5  14    1.62    0.45
   2   5  15   11.18    1.10
  -2  -5 -15   11.30    1.18
   2   5  15   11.00    1.12
   2  -5  15   11.36    1.14
  -2   5 -15   12.40    1.19
  -2  -5 -16    2.15    0.61
   2  -5  16    4.94    0.82
   2   5  16    3.17    0.64
  -2   5 -16    3.47    0.68
   2   5  16    3.50    0.70
   2   5  17    4.31    0.80
   2   5  17    4.52    0.74
  -2  -5 -17    5.80    0.94
   2  -5  17    4.37    0.77
  -2   5 -17    4.53    0.83
  -2  -5 -17    4.66    0.84
   2   5  18    2.15    0.55
   2  -6 -18    5.20    0.86
  -2   6  18    6.26    0.94
   2  -6 -18    3.86    0.75
   2   6 -18    3.78    0.77
  -2   6  18    4.12    0.78
  -2  -6  18    5.15    0.86
  -2   6  17    5.52    0.89
  -2  -6  17    5.04    0.72
  -2   6  17    5.13    0.84
   2  -6 -17    5.14    0.87
  -2  -6  17    5.17    0.83
   2   6 -17    5.35    0.83
   2  -6 -16    4.29    0.78
  -2  -6  16    4.24    0.65
  -2  -6  16    3.12    0.66
   2   6 -16    4.80    0.81
  -2   6  16    3.83    0.72
  -2   6  16    3.60    0.68
  -2   6  15    4.02    0.72
  -2  -6  15    2.80    0.52
   2  -6 -15    3.26    0.67
  -2  -6  15    2.21    0.56
  -2   6  15    2.56    0.56
   2   6 -15    3.64    0.67
   2  -6 -14   13.59    1.19
  -2  -6  14   13.34    1.05
  -2  -6  14   12.80    1.12
   2   6 -14   13.38    1.15
  -2   6  14   14.03    1.16
  -2   6  14   12.36    1.12
  -2  -6  13   16.74    1.14
  -2   6  13   16.12    1.20
   2  -6 -13   14.77    1.20
  -2  -6  13   13.92    1.14
  -2   6  13   16.28    1.22
   2   6 -13   14.39    1.17
   2  -6 -12   49.26    2.23
   2   6 -12   52.21    2.27
  -2   6  12   50.72    2.22
  -2  -6  12   47.12    2.05
   2   6 -12   51.96    1.94
  -2  -6  12   47.74    2.17
  -2   6  12   52.22    2.21
  -2  -6  11    9.95    0.66
   2  -6 -11    8.64    0.82
  -2  -6  11    6.97    0.69
   2  -6 -11    9.68    0.77
  -2  -6  11    8.48    0.79
  -2   6  11    9.61    0.84
   2   6 -11    8.34    0.81
  -2   6  11    8.56    0.79
   2   6 -11    8.96    0.70
  -2  -6  10   61.21    1.47
   2   6 -10   61.73    1.98
   2  -6 -10   59.70    1.74
  -2  -6  10   60.85    1.91
  -2   6  10   62.33    1.90
  -2   6  10   60.30    1.87
   2   6 -10   59.97    1.65
  -2  -6  10   56.17    1.74
   2  -6 -10   64.24    2.01
   2   6  -9    9.53    0.69
  -2   6   9    9.98    0.76
  -2  -6   9    9.68    0.74
  -2   6   9   11.36    0.52
  -2  -6   9    9.47    0.76
   2  -6  -9   11.33    0.85
   2  -6  -9   10.44    0.75
  -2  -6   9    9.90    0.60
  -2   6   9   11.63    0.82
   2   6  -9   10.92    0.84
  -2   6   8   22.76    1.12
  -2  -6   8   23.41    0.96
   2  -6  -8   23.55    0.82
   2  -6  -8   26.01    1.27
   2  -6  -8   24.73    1.15
   2   6  -8   21.76    1.08
  -2  -6   8   22.90    1.15
   2   6  -8   24.31    1.24
  -2   6   8   23.97    1.17
  -2  -6   8   23.38    1.15
  -2   6   8   25.57    0.83
  -2  -6   7    0.31    0.13
  -2   6   7    0.60    0.11
   2  -6  -7    0.34    0.16
  -2   6   7    0.32    0.15
   2   6  -7    0.84    0.24
   2  -6  -7    0.70    0.11
  -2   6   7    1.01    0.24
  -2  -6   7    0.34    0.14
   2   6  -7    1.21    0.26
  -2  -6   7    0.68    0.22
   2  -6  -7    0.77    0.23
   2  -6  -6    6.74    0.59
   2   6  -6    7.31    0.56
   2  -6  -6    7.90    0.36
  -2  -6   6    6.83    0.54
  -2   6   6    8.18    0.37
  -2   6   6    7.81    0.53
   2  -6  -6    8.07    0.59
  -2   6   6    8.16    0.58
  -2  -6   6    7.40    0.53
   2   6  -6    8.86    0.65
   2  -6  -5    8.27    0.56
   2   6  -5    8.40    0.60
  -2  -6   5    7.99    0.50
   2   6  -5    8.24    0.59
  -2   6   5    8.17    0.49
   2   6  -5    7.54    0.26
   2  -6  -5    8.35    0.60
   2  -6  -5    8.66    0.36
  -2   6   5    7.51    0.54
  -2  -6   5    7.76    0.56
  -2  -6   4   29.74    1.22
  -2  -6   4   29.22    1.16
  -2   6   4   30.01    1.01
   2  -6  -4   31.69    1.20
  -2  -6   4   30.13    1.04
   2   6  -4   27.23    1.18
   2  -6  -4   29.39    1.19
   2   6  -4   29.58    1.20
   2  -6  -4   30.12    0.87
  -2   6   4   29.81    1.13
  -2  -6   3   13.59    0.59
   2   6  -3   13.06    0.76
   2  -6  -3   15.16    0.54
  -2  -6   3   14.54    0.43
  -2   6   3   14.17    0.58
  -2   6   3   13.96    0.69
  -2  -6   3   14.99    0.78
   2   6  -3   15.12    0.77
   2  -6  -3   14.72    0.76
  -2   6   3   14.82    0.64
  -2  -6   2  159.79    3.66
  -2   6   2  170.20    3.85
   2   6  -2  156.27    4.22
   2  -6  -2  165.17    3.88
  -2  -6   2  159.51    3.86
  -2  -6   2  175.53    4.23
   2   6  -2  171.42    4.18
  -2   6   2  171.18    4.08
  -2  -6   2  166.81    4.02
  -2   6   2  172.37    3.99
   2  -6  -2  170.30    4.18
   2  -6  -1    1.58    0.24
  -2   6   1    1.81    0.21
  -2  -6   1    1.35    0.15
   2  -6  -1    0.98    0.18
  -2  -6   1    1.48    0.12
  -2   6   1    1.50    0.22
  -2  -6   1    1.31    0.20
  -2   6   1    1.47    0.15
   2   6  -1    1.50    0.23
   2   6  -1    1.27    0.24
  -2  -6   1    1.22    0.22
  -2  -6   0  243.72    5.92
   2  -6   0  244.31    5.94
   2   6   0  232.06    6.04
   2   6   0  255.81    5.99
  -2  -6   0  233.78    5.64
  -2   6   0  250.12    5.89
  -2   6   0  244.01    5.64
  -2  -6   0  261.36    6.03
  -2   6   0  251.41    5.85
   2   6   0  272.14    5.47
  -2  -6   0  230.71    5.63
  -2   6  -1   60.36    1.76
   2  -6   1   57.91    1.83
  -2   6  -1   60.97    1.78
  -2  -6  -1   61.65    1.85
  -2  -6  -1   57.92    1.80
   2   6   1   57.44    1.87
   2  -6   1   57.52    1.87
   2   6   1   61.69    1.83
  -2  -6  -1   56.66    1.61
  -2   6  -2  108.19    2.87
   2   6   2  109.05    2.93
  -2  -6  -2  102.93    2.76
   2  -6   2  102.73    2.98
  -2  -6  -2  109.47    2.94
   2   6   2  102.72    2.96
   2  -6   2  105.41    2.96
  -2  -6  -2  112.74    2.94
   2   6   2  112.98    2.94
   2  -6   3    7.02    0.54
   2  -6   3    6.55    0.39
  -2   6  -3    6.48    0.48
   2  -6   3    6.71    0.53
  -2  -6  -3    6.40    0.46
  -2  -6  -3    6.80    0.52
  -2  -6  -3    7.48    0.51
   2   6   3    6.70    0.50
   2   6   3    6.60    0.49
  -2  -6  -3    6.57    0.24
   2   6   4   23.11    1.00
   2  -6   4   20.58    1.03
  -2  -6  -4   21.73    0.98
   2  -6   4   21.61    1.05
  -2  -6  -4   22.48    0.99
   2   6   4   21.97    1.01
  -2  -6  -4   22.66    1.05
   2  -6   4   21.01    0.81
  -2   6  -4   22.22    1.00
   2  -6   5   16.66    0.94
  -2  -6  -5   18.95    0.98
  -2  -6  -5   18.36    0.90
  -2  -6  -5   16.83    0.90
   2   6   5   17.86    0.92
  -2   6  -5   16.66    0.90
   2  -6   5   15.93    0.93
   2   6   5   17.65    0.89
   2  -6   6   11.72    0.82
  -2  -6  -6   12.87    0.76
  -2  -6  -6   11.38    0.77
   2   6   6   12.32    0.79
   2   6   6   11.69    0.74
  -2  -6  -6   10.38    0.76
  -2   6  -6   11.78    0.77
   2  -6   7   28.38    1.39
  -2  -6  -7   26.76    1.33
   2   6   7   28.97    1.34
  -2  -6  -7   29.49    1.27
  -2   6  -7   27.31    1.32
  -2  -6  -7   29.07    1.37
   2   6   7   27.74    1.25
   2  -6   8   17.80    1.13
  -2  -6  -8   19.95    1.05
  -2   6  -8   18.13    1.09
   2   6   8   19.16    1.03
   2   6   8   21.24    1.15
  -2  -6  -8   16.91    1.09
  -2  -6  -9    3.81    0.55
   2   6   9    4.60    0.52
   2  -6   9    4.29    0.58
   2   6   9    4.03    0.53
  -2   6  -9    3.65    0.52
  -2  -6  -9    4.33    0.51
   2   6  10   45.39    1.98
   2  -6  10   41.50    1.97
  -2  -6 -10   43.11    1.99
  -2  -6 -10   43.83    1.82
  -2   6 -10   44.52    1.97
   2   6  11    0.43    0.27
  -2  -6 -11    0.51    0.27
  -2  -6 -11    0.29    0.32
  -2   6 -11   -0.09    0.30
   2  -6  11    0.41    0.32
  -2  -6 -12   32.46    1.64
   2  -6  12   32.61    1.83
  -2  -6 -12   31.34    1.83
  -2   6 -12   31.74    1.76
   2   6  12   34.43    1.82
   2  -6  13    2.55    0.54
  -2   6 -13    2.71    0.52
   2   6  13    2.89    0.59
  -2  -6 -13    2.40    0.58
  -2  -6 -13    1.81    0.44
  -2   6 -14    5.52    0.80
   2  -6  14    6.02    0.83
   2   6  14    5.51    0.80
  -2  -6 -14    4.68    0.76
  -2   6 -15    1.09    0.43
  -2  -6 -15    0.58    0.40
   2  -6  15    1.26    0.50
   2   6  15    0.99    0.39
   2   6  15    1.03    0.45
  -2  -6 -16    1.34    0.49
   2  -6  16    1.20    0.45
   2   6  16    0.98    0.44
  -2   6 -16    1.29    0.51
   2   6  16    1.14    0.51
   2  -6  17    1.69    0.59
   2   6  17    0.79    0.49
  -2  -6 -17    0.53    0.43
   2   6  17    1.27    0.52
  -2   6 -17    1.56    0.54
  -2   7  18    0.24    0.39
  -2  -7  18    0.38    0.40
   2   7 -18    0.58    0.55
   2  -7 -18   -0.28    0.50
  -2   7  18    0.60    0.42
  -2  -7  17    6.44    0.83
   2  -7 -17    5.54    0.92
  -2  -7  17    5.48    0.83
  -2   7  17    6.12    0.91
   2   7 -17    6.40    0.92
  -2   7  17    6.24    0.92
  -2   7  16    0.28    0.29
   2  -7 -16   -0.41    0.47
   2   7 -16    0.23    0.38
  -2  -7  16    0.43    0.35
  -2  -7  16    0.51    0.35
  -2   7  16   -0.01    0.33
  -2  -7  15    5.09    0.71
   2  -7 -15    5.38    0.81
  -2  -7  15    6.22    0.82
  -2   7  15    4.82    0.75
   2   7 -15    6.04    0.85
  -2   7  15    5.93    0.84
  -2  -7  14    6.67    0.78
  -2   7  14    7.51    0.89
   2   7 -14    9.46    1.00
   2  -7 -14    6.07    0.81
  -2  -7  14    7.97    0.88
  -2   7  14    5.92    0.79
   2   7 -13   40.07    2.03
  -2  -7  13   38.94    1.96
  -2   7  13   37.71    1.93
  -2  -7  13   36.63    1.85
  -2   7  13   36.72    1.92
   2  -7 -13   40.35    2.08
   2   7 -12    0.84    0.34
   2  -7 -12    0.79    0.34
  -2  -7  12    1.04    0.34
   2  -7 -12    1.32    0.35
  -2   7  12    1.24    0.40
  -2  -7  12    1.17    0.37
  -2   7  12    0.86    0.32
   2   7 -12    0.57    0.25
   2   7 -11   30.80    1.65
   2  -7 -11   30.58    1.66
  -2  -7  11   32.52    1.34
  -2  -7  11   30.98    1.59
   2   7 -11   31.60    1.45
  -2   7  11   31.52    1.59
   2  -7 -11   34.21    1.59
  -2   7  11   32.58    1.63
  -2  -7  11   31.46    1.56
  -2   7  10    9.55    0.81
  -2  -7  10    9.93    0.65
   2  -7 -10    8.97    0.76
   2   7 -10    8.98    0.71
  -2   7  10    9.30    0.78
   2   7 -10    9.78    0.85
  -2  -7  10    8.82    0.77
   2  -7 -10   10.09    0.87
  -2  -7  10    8.03    0.74
  -2   7   9   15.20    0.94
  -2  -7   9   14.56    0.94
  -2  -7   9   16.41    1.00
  -2   7   9   15.45    0.99
   2   7  -9   14.90    0.91
  -2  -7   9   14.26    0.78
   2   7  -9   15.43    1.04
   2  -7  -9   15.89    0.97
   2  -7  -9   14.72    1.00
   2  -7  -8    8.33    0.72
  -2  -7   8    8.21    0.56
   2  -7  -8    8.49    0.67
  -2   7   8    9.17    0.45
  -2   7   8    8.16    0.67
   2   7  -8    8.79    0.67
  -2  -7   8    7.03    0.61
  -2   7   8    8.73    0.56
  -2   7   8    7.98    0.62
   2   7  -8    6.80    0.67
   2  -7  -8    8.15    0.43
  -2  -7   8    7.29    0.65
   2  -7  -7   92.37    2.91
  -2   7   7   88.13    2.64
   2   7  -7   90.65    2.90
  -2   7   7   91.92    2.60
  -2  -7   7   85.70    2.80
   2  -7  -7   91.05    2.79
   2   7  -7   86.13    2.75
  -2   7   7   92.89    2.81
  -2   7   7   93.35    2.33
   2  -7  -7   95.21    2.31
  -2  -7   7   90.44    2.71
  -2   7   6   10.92    0.62
   2  -7  -6   11.94    0.79
   2  -7  -6   11.32    0.73
   2   7  -6   10.52    0.72
  -2  -7   6   10.67    0.73
  -2   7   6   11.35    0.49
   2   7  -6   10.23    0.75
  -2   7   6   11.14    0.71
  -2   7   6   10.73    0.65
   2  -7  -6   10.75    0.47
  -2  -7   6   11.02    0.66
   2  -7  -5   37.76    1.07
   2  -7  -5   38.97    1.46
  -2   7   5   37.57    1.24
   2   7  -5   34.62    1.43
   2   7  -5   36.72    1.48
  -2  -7   5   33.70    1.41
  -2   7   5   36.89    1.40
   2  -7  -5   34.67    1.44
  -2  -7   5   35.14    1.25
  -2  -7   4    0.88    0.16
   2  -7  -4    0.55    0.20
  -2   7   4    0.68    0.18
   2   7  -4    1.27    0.25
  -2  -7   4    1.06    0.22
   2  -7  -4    1.25    0.26
  -2   7   4    0.91    0.16
   2  -7  -4    1.14    0.15
  -2  -7   4    0.96    0.21
   2   7  -4    0.71    0.23
  -2   7   3    1.43    0.23
   2   7  -3    1.63    0.28
  -2  -7   3    1.74    0.19
  -2   7   3    1.70    0.22
  -2  -7   3    1.47    0.27
   2   7  -3    1.71    0.29
  -2   7   3    1.65    0.18
   2  -7  -3    1.81    0.29
  -2  -7   3    2.00    0.14
   2  -7  -3    1.48    0.18
   2  -7  -2    1.55    0.26
  -2  -7   2    1.83    0.14
   2   7  -2    1.87    0.28
   2  -7  -2    1.85    0.21
  -2  -7   2    2.02    0.18
   2   7  -2    1.71    0.28
  -2   7   2    2.22    0.18
  -2   7   2    2.04    0.23
  -2  -7   2    1.93    0.26
  -2   7   2    1.60    0.25
  -2  -7   2    1.62    0.27
   2   7  -1  132.71    3.70
  -2  -7   1  133.05    3.17
  -2   7   1  136.38    3.18
  -2  -7   1  135.04    3.19
   2   7  -1  142.89    3.64
  -2  -7   1  133.55    3.51
  -2   7   1  139.45    3.54
   2  -7  -1  131.87    3.54
  -2   7   1  141.98    3.42
   2   7  -1  144.44    3.68
   2  -7  -1  140.19    3.62
  -2  -7   1  140.61    3.66
   2   7   0   11.51    0.74
  -2  -7   0   12.04    0.52
  -2   7   0   13.33    0.69
  -2  -7   0   13.00    0.69
   2   7   0   13.08    0.73
  -2   7   0   13.47    0.64
   2   7   0   12.95    0.71
  -2  -7   0   12.40    0.70
   2  -7   0   12.81    0.70
  -2  -7  -1  131.67    3.43
   2   7   1  118.88    3.47
   2  -7   1  125.74    3.42
  -2  -7  -1  128.97    3.40
   2   7   1  135.19    3.45
  -2  -7  -1  121.13    3.14
   2  -7   1  126.20    3.49
  -2   7  -1  130.46    3.36
   2   7   1  130.89    3.44
   2  -7   2   19.01    0.95
  -2  -7  -2   19.36    0.83
   2  -7   2   19.17    0.98
   2   7   2   21.72    0.97
  -2  -7  -2   19.59    0.95
  -2  -7  -2   20.94    0.96
   2   7   2   22.88    1.00
   2   7   2   21.31    1.02
  -2   7  -2   20.17    0.92
   2   7   3   18.28    0.90
  -2  -7  -3   16.85    0.90
  -2  -7  -3   15.88    0.79
   2  -7   3   18.70    0.95
   2  -7   3   16.79    0.92
   2   7   3   17.04    0.87
  -2  -7  -3   16.53    0.85
  -2   7  -3   16.36    0.85
   2  -7   3   16.06    0.66
   2  -7   4    2.03    0.32
   2  -7   4    2.15    0.23
  -2  -7  -4    2.02    0.29
  -2  -7  -4    2.21    0.33
  -2   7  -4    2.09    0.33
  -2  -7  -4    2.27    0.35
   2  -7   4    1.95    0.32
  -2  -7  -4    2.16    0.12
   2   7   4    1.97    0.30
   2   7   4    1.83    0.30
   2  -7   5   33.10    1.48
  -2  -7  -5   38.46    1.43
   2  -7   5   33.57    1.48
  -2   7  -5   36.76    1.47
   2   7   5   35.51    1.41
  -2  -7  -5   35.04    1.48
  -2  -7  -5   32.92    1.40
   2   7   5   36.91    1.48
   2  -7   6    2.59    0.40
  -2  -7  -6    2.36    0.34
  -2  -7  -6    2.86    0.40
  -2  -7  -6    2.29    0.39
   2   7   6    2.35    0.38
   2  -7   6    2.59    0.40
  -2   7  -6    2.60    0.39
   2   7   6    2.64    0.37
   2   7   7   11.23    0.81
  -2  -7  -7   10.31    0.80
  -2  -7  -7    9.97    0.71
  -2   7  -7   10.91    0.80
   2   7   7   10.58    0.74
   2  -7   7   10.79    0.80
  -2  -7  -7   10.45    0.81
   2  -7   7   10.13    0.82
  -2   7  -8    0.54    0.26
  -2  -7  -8    0.95    0.29
   2  -7   8    0.52    0.26
   2   7   8    0.58    0.24
  -2  -7  -8    0.58    0.24
   2  -7   8    0.39    0.24
  -2  -7  -9    9.27    0.75
   2   7   9   10.22    0.77
  -2  -7  -9    8.43    0.81
  -2   7  -9    9.64    0.83
   2   7   9    9.56    0.81
   2  -7   9    8.56    0.82
   2   7  10    1.83    0.43
  -2   7 -10    1.07    0.34
   2   7  10    1.45    0.34
   2  -7  10    2.22    0.46
  -2  -7 -10    1.81    0.39
  -2  -7 -10    1.22    0.36
   2   7  11   93.75    3.32
  -2  -7 -11   90.21    3.36
   2   7  11   92.81    3.10
   2  -7  11   89.70    3.35
  -2   7 -11   91.06    3.29
  -2  -7 -11   92.20    3.08
   2   7  12    2.07    0.52
  -2  -7 -12    1.63    0.48
   2  -7  12    2.23    0.51
  -2  -7 -12    1.91    0.39
  -2   7 -12    2.43    0.53
   2   7  12    1.25    0.37
  -2  -7 -13   43.13    2.02
  -2  -7 -13   45.33    2.33
  -2   7 -13   43.41    2.21
   2   7  13   48.17    2.11
   2   7  13   43.36    2.22
   2  -7  13   42.53    2.23
   2   7  14    0.07    0.30
   2  -7  14   -0.03    0.30
   2   7  14    0.00    0.27
  -2   7 -14   -0.11    0.40
  -2  -7 -14    0.17    0.31
  -2  -7 -15    0.56    0.45
   2   7  15   -0.18    0.33
   2  -7  15    0.02    0.29
  -2   7 -15    0.75    0.45
   2  -7  15    0.67    0.37
   2   7  16    5.91    0.92
   2  -7  16    5.42    0.87
  -2  -7 -16    4.81    0.89
  -2   7 -16    3.37    0.70
   2  -7  16    4.19    0.69
  -2   7 -17    0.64    0.50
   2   7  17    0.94    0.52
   2  -7  17    0.66    0.38
  -2  -7 -17    1.56    0.57
   2   7  17    1.25    0.48
  -2   8  18   16.59    1.50
  -2  -8  18   16.01    1.46
  -2   8  17    0.50    0.44
  -2   8  17   -0.29    0.45
  -2  -8  17   -0.69    0.35
   2   8 -17   -0.24    0.41
   2  -8 -17   -0.43    0.52
  -2  -8  17   -0.23    0.33
  -2   8  16    3.55    0.69
   2  -8 -16    4.24    0.78
   2   8 -16    5.69    0.85
  -2  -8  16    3.01    0.62
  -2  -8  16    3.55    0.66
  -2   8  16    5.14    0.82
  -2  -8  15   -0.21    0.30
   2  -8 -15   -0.02    0.38
  -2  -8  15    0.15    0.26
  -2   8  15   -0.04    0.24
  -2   8  15    0.03    0.33
   2   8 -15   -0.36    0.47
  -2   8  14    9.60    1.02
  -2  -8  14    9.09    0.92
   2  -8 -14    9.07    1.01
  -2   8  14    7.44    0.86
  -2  -8  14   10.44    1.02
   2   8 -14    8.13    0.96
   2   8 -13    0.59    0.32
   2  -8 -13    0.44    0.38
  -2   8  13    0.08    0.25
  -2  -8  13    0.05    0.24
  -2  -8  13    0.08    0.21
  -2   8  13   -0.17    0.30
   2  -8 -12   40.29    1.89
   2  -8 -12   40.75    2.05
   2   8 -12   41.51    2.07
  -2  -8  12   41.50    1.95
  -2  -8  12   37.59    1.88
  -2   8  12   40.48    1.92
   2   8 -12   41.16    1.74
  -2   8  12   41.72    2.01
  -2   8  11    0.38    0.27
   2   8 -11    0.34    0.30
   2  -8 -11    0.27    0.25
   2  -8 -11    0.27    0.29
  -2  -8  11    0.70    0.27
   2   8 -11    0.27    0.17
  -2  -8  11    0.52    0.28
  -2   8  11    0.37    0.26
   2  -8 -10    2.65    0.48
  -2   8  10    1.77    0.38
   2  -8 -10    2.75    0.46
  -2  -8  10    1.89    0.32
  -2  -8  10    3.11    0.46
  -2   8  10    2.12    0.37
   2   8 -10    2.92    0.50
   2   8 -10    2.47    0.38
  -2  -8  10    2.51    0.45
   2   8  -9    2.95    0.51
  -2   8   9    2.89    0.45
  -2  -8   9    3.29    0.47
   2   8  -9    3.80    0.47
   2  -8  -9    3.32    0.51
  -2  -8   9    3.82    0.48
   2  -8  -9    3.40    0.49
  -2   8   9    3.18    0.42
  -2   8   9    4.16    0.40
  -2  -8   9    3.75    0.41
   2  -8  -8    5.49    0.63
   2   8  -8    5.87    0.58
   2  -8  -8    5.79    0.37
   2   8  -8    5.53    0.62
  -2   8   8    7.01    0.41
  -2  -8   8    5.35    0.59
  -2  -8   8    5.83    0.54
  -2   8   8    6.37    0.55
  -2   8   8    6.05    0.60
   2  -8  -8    7.06    0.63
  -2   8   8    6.46    0.50
  -2  -8   7   10.24    0.67
   2  -8  -7    9.89    0.78
   2   8  -7   10.06    0.79
  -2   8   7   10.16    0.50
   2  -8  -7    9.35    0.73
  -2   8   7    9.64    0.73
  -2  -8   7    9.49    0.75
   2   8  -7    8.70    0.69
  -2   8   7    9.48    0.62
   2  -8  -7   10.56    0.49
  -2   8   7   10.43    0.67
   2  -8  -6   75.27    2.43
   2   8  -6   72.42    2.48
   2  -8  -6   77.25    1.95
  -2   8   6   72.66    2.14
  -2  -8   6   67.07    2.38
  -2   8   6   73.40    2.28
  -2  -8   6   71.81    2.17
   2  -8  -6   72.23    2.46
  -2   8   6   73.13    2.39
   2   8  -6   69.65    2.38
   2  -8  -5    0.52    0.21
   2   8  -5    0.54    0.23
  -2   8   5    0.71    0.23
   2  -8  -5    0.61    0.13
  -2  -8   5    0.74    0.24
  -2  -8   5    0.35    0.13
  -2   8   5    0.59    0.16
   2   8  -5    0.92    0.26
   2  -8  -5    0.64    0.24
  -2  -8   5    0.63    0.20
  -2  -8   4   13.13    0.60
   2  -8  -4   12.46    0.79
  -2  -8   4   13.20    0.49
   2  -8  -4   12.99    0.80
   2   8  -4   13.98    0.85
  -2   8   4   13.48    0.58
  -2  -8   4   12.50    0.79
   2   8  -4   11.29    0.77
   2  -8  -4   13.60    0.59
  -2  -8   4   12.59    0.82
  -2   8   4   14.85    0.81
   2  -8  -3    6.23    0.54
  -2  -8   3    6.58    0.30
   2  -8  -3    6.85    0.56
  -2   8   3    6.16    0.34
  -2  -8   3    6.42    0.48
  -2  -8   3    6.35    0.36
   2   8  -3    6.80    0.56
  -2   8   3    6.12    0.50
  -2   8   3    7.26    0.44
  -2  -8   3    6.35    0.56
   2   8  -3    5.75    0.54
   2  -8  -3    6.05    0.39
  -2  -8   2   22.34    0.70
   2   8  -2   23.66    1.08
   2  -8  -2   20.40    0.85
  -2   8   2   22.48    0.87
  -2  -8   2   20.75    0.95
  -2   8   2   22.35    0.70
  -2  -8   2   21.70    0.72
  -2  -8   2   23.68    1.10
   2   8  -2   21.48    1.09
   2  -8  -2   23.61    1.06
  -2   8   2   22.56    1.00
  -2  -8   1    1.06    0.14
   2   8  -1    0.89    0.24
  -2  -8   1    1.20    0.24
  -2   8   1    1.09    0.12
   2  -8  -1    1.24    0.25
  -2   8   1    1.09    0.18
  -2   8   1    1.39    0.25
   2   8  -1    0.92    0.25
  -2  -8   1    1.07    0.12
   2   8  -1    1.26    0.28
  -2  -8   1    1.19    0.23
   2   8   0  136.31    3.88
   2   8   0  143.87    3.83
  -2  -8   0  142.70    3.82
  -2  -8   0  140.38    3.75
   2  -8   0  139.32    3.78
   2  -8   0  145.09    3.79
  -2  -8   0  136.88    3.41
   2   8   0  150.02    3.85
  -2   8   0  141.91    3.72
  -2   8  -1    0.91    0.22
  -2  -8  -1    0.57    0.14
  -2  -8  -1    0.58    0.19
   2   8   1    0.59    0.17
  -2  -8  -1    0.68    0.21
   2  -8   1    0.36    0.18
   2   8   1    1.15    0.25
   2   8   1    0.60    0.20
   2   8   2   88.09    2.56
  -2  -8  -2   80.56    2.51
  -2  -8  -2   85.66    2.51
  -2   8  -2   81.30    2.39
  -2   8  -2   85.53    2.50
   2  -8   2   80.63    2.58
   2   8   2   82.90    2.50
   2  -8   2   79.55    2.54
  -2  -8  -2   76.79    2.28
   2  -8   3    2.64    0.37
  -2  -8  -3    3.39    0.39
  -2  -8  -3    3.11    0.34
   2  -8   3    3.04    0.40
   2   8   3    3.14    0.39
  -2  -8  -3    2.96    0.39
  -2   8  -3    2.88    0.38
   2   8   3    3.61    0.42
  -2  -8  -4   47.23    1.70
  -2  -8  -4   42.54    1.63
   2  -8   4   47.90    1.37
   2   8   4   48.10    1.73
   2  -8   4   46.93    1.81
  -2   8  -4   46.43    1.74
  -2  -8  -4   47.67    1.80
   2  -8   4   44.34    1.79
   2   8   4   47.95    1.77
   2   8   5    0.70    0.23
  -2  -8  -5    0.26    0.18
   2  -8   5    0.48    0.22
  -2  -8  -5    0.32    0.20
  -2   8  -5    0.23    0.18
   2   8   5    0.49    0.23
   2  -8   5    0.63    0.23
  -2  -8  -5    0.37    0.19
   2  -8   6   24.02    1.32
   2  -8   6   25.57    1.31
  -2  -8  -6   23.05    1.22
   2   8   6   26.13    1.22
  -2  -8  -6   26.42    1.33
   2   8   6   27.25    1.32
  -2   8  -6   26.23    1.30
  -2  -8  -6   25.33    1.20
  -2  -8  -7   10.42    0.75
   2   8   7   10.93    0.83
   2   8   7   10.17    0.75
   2  -8   7   10.73    0.88
  -2   8  -7    9.01    0.77
   2  -8   7    9.37    0.79
  -2  -8  -7    9.99    0.84
  -2  -8  -7    9.52    0.79
  -2   8  -8    0.37    0.24
   2  -8   8    0.61    0.26
  -2  -8  -8    0.65    0.29
   2   8   8    0.22    0.21
  -2  -8  -8    0.56    0.23
   2   8   8    0.68    0.27
  -2  -8  -8    0.40    0.22
   2  -8   8    0.27    0.18
  -2  -8  -9    1.73    0.35
   2  -8   9    1.05    0.33
  -2  -8  -9    1.16    0.37
   2   8   9    1.76    0.35
   2   8   9    1.49    0.40
   2  -8   9    0.95    0.31
  -2   8  -9    0.95    0.32
   2   8  10   43.22    2.00
   2  -8  10   40.26    2.01
  -2  -8 -10   41.54    2.02
   2   8  10   42.76    1.83
  -2   8 -10   37.93    1.90
   2  -8  10   43.00    1.97
  -2  -8 -10   41.82    1.80
  -2  -8 -11    0.65    0.34
   2  -8  11    0.41    0.27
   2   8  11    1.22    0.41
  -2  -8 -11    0.92    0.31
   2   8  11    0.82    0.30
  -2   8 -11    1.22    0.43
   2  -8  11    1.17    0.36
   2   8  12   82.61    2.89
   2   8  12   77.62    3.08
  -2  -8 -12   71.79    3.07
  -2  -8 -12   76.40    2.81
   2  -8  12   72.37    3.06
  -2   8 -12   77.96    3.07
   2  -8  12   71.94    2.93
   2   8  13    1.94    0.49
   2   8  13    2.30    0.49
  -2  -8 -13    1.28    0.41
  -2   8 -13    1.85    0.47
   2  -8  13    2.14    0.54
   2  -8  13    1.60    0.44
  -2  -8 -13    1.94    0.46
   2  -8  14    1.77    0.49
   2   8  14    2.06    0.51
   2  -8  14    2.45    0.56
  -2   8 -14    2.30    0.55
  -2  -8 -14    2.45    0.47
   2   8  14    2.40    0.59
  -2  -8 -14    1.74    0.53
   2  -8  15    2.01    0.55
   2  -8  15    2.19    0.52
  -2  -8 -15    2.05    0.67
   2   8  15    1.33    0.48
  -2   8 -15    0.15    0.38
   2  -8  16    0.94    0.42
   2  -8  16    0.10    0.22
  -2   8 -16    0.36    0.39
  -2  -8 -16    0.40    0.34
   2   8  16    0.19    0.43
   2   8  17    0.82    0.38
  -2  -9  18    1.37    0.42
  -2   9  17    6.87    0.96
  -2  -9  17    6.20    0.86
  -2   9  17    5.65    0.85
  -2  -9  17    6.16    0.86
   2  -9 -17    8.18    1.09
   2   9 -17    8.01    1.07
  -2   9  16    1.55    0.54
   2  -9 -16    2.79    0.69
  -2  -9  16    1.47    0.51
  -2  -9  16    1.87    0.53
  -2   9  16    1.32    0.44
   2   9 -16    1.44    0.52
  -2   9  15    6.96    0.87
   2  -9 -15    8.06    1.04
   2   9 -15    8.40    1.03
  -2  -9  15    8.43    0.95
  -2   9  15    8.64    1.01
  -2  -9  15    8.05    0.92
  -2  -9  14    4.11    0.64
  -2   9  14    4.47    0.68
   2   9 -14    4.35    0.72
  -2   9  14    2.89    0.60
   2  -9 -14    3.21    0.69
  -2  -9  14    4.31    0.68
   2  -9 -13   17.91    1.29
   2  -9 -13   18.63    1.44
   2   9 -13   16.11    1.32
  -2  -9  13   15.55    1.23
  -2  -9  13   21.40    1.38
  -2   9  13   18.59    1.38
  -2   9  13   20.10    1.33
   2   9 -12   -0.51    0.36
  -2  -9  12    0.50    0.29
   2  -9 -12    0.38    0.31
  -2   9  12   -0.17    0.26
  -2  -9  12    0.12    0.26
  -2   9  12    0.43    0.36
   2  -9 -12    0.00    0.33
  -2  -9  11   17.57    1.14
  -2   9  11   16.99    1.20
  -2  -9  11   17.89    1.22
   2  -9 -11   15.76    1.13
  -2   9  11   17.50    1.12
   2  -9 -11   15.58    1.24
   2   9 -11   16.80    1.25
   2   9 -11   17.27    1.07
  -2   9  10    1.31    0.37
  -2   9  10    0.83    0.27
   2   9 -10    1.33    0.35
  -2  -9  10    1.64    0.38
   2  -9 -10    1.04    0.38
   2  -9 -10    1.18    0.36
   2   9 -10    1.05    0.29
  -2  -9  10    1.66    0.35
   2  -9  -9   27.23    1.42
  -2  -9   9   26.42    1.28
  -2   9   9   26.07    1.25
  -2  -9   9   22.92    1.35
  -2   9   9   28.10    1.45
   2   9  -9   27.01    1.50
   2  -9  -9   25.10    1.46
   2   9  -9   24.35    1.30
  -2   9   9   28.80    1.20
   2   9  -8   13.20    0.97
  -2   9   8   11.97    0.76
   2  -9  -8   13.45    0.97
  -2   9   8   12.95    0.92
  -2  -9   8   11.35    0.89
  -2  -9   8   13.20    0.82
   2  -9  -8   11.37    0.88
   2   9  -8   12.44    0.87
  -2   9   8   11.68    0.74
   2   9  -7   83.18    2.84
   2  -9  -7   90.63    3.01
   2  -9  -7   96.00    2.40
  -2   9   7   90.34    2.73
   2   9  -7   90.28    3.03
   2  -9  -7   91.88    2.95
  -2   9   7   90.81    2.93
  -2  -9   7   83.09    2.91
  -2  -9   7   87.96    2.65
  -2   9   7   91.60    2.62
   2  -9  -6    1.04    0.17
  -2  -9   6    0.66    0.27
  -2   9   6    1.18    0.21
  -2  -9   6    1.56    0.25
   2  -9  -6    1.11    0.29
  -2  -9   6    1.09    0.29
   2   9  -6    1.12    0.31
  -2   9   6    0.97    0.27
   2   9  -6    0.97    0.28
   2  -9  -6    0.94    0.28
  -2  -9   5   52.74    1.60
   2   9  -5   46.72    1.90
  -2   9   5   52.43    1.56
  -2  -9   5   48.15    1.93
  -2   9   5   51.83    1.90
   2  -9  -5   55.63    1.57
   2   9  -5   52.71    2.01
   2  -9  -5   54.34    1.98
   2  -9  -5   49.56    1.93
  -2  -9   5   50.20    2.01
  -2  -9   4    9.25    0.48
   2  -9  -4    9.69    0.72
   2   9  -4   10.04    0.74
  -2   9   4    9.02    0.67
   2  -9  -4    9.41    0.52
  -2   9   4    9.28    0.46
  -2  -9   4    8.95    0.72
  -2  -9   4    9.75    0.43
   2  -9  -4    9.56    0.72
   2   9  -4    9.10    0.72
   2  -9  -3   19.83    1.07
  -2   9   3   19.37    1.00
   2  -9  -3   19.86    0.84
  -2  -9   3   20.86    0.71
   2   9  -3   19.23    1.08
  -2  -9   3   20.51    0.69
  -2   9   3   21.13    0.69
  -2   9   3   18.10    0.79
   2  -9  -3   20.09    1.04
  -2  -9   3   21.04    0.99
  -2  -9   3   21.72    1.13
   2   9  -3   21.31    1.10
   2  -9  -2    1.55    0.23
   2  -9  -2    1.99    0.32
  -2  -9   2    1.49    0.14
  -2   9   2    1.13    0.18
  -2  -9   2    1.16    0.26
  -2   9   2    1.66    0.14
   2   9  -2    1.72    0.32
  -2  -9   2    2.30    0.37
  -2  -9   2    1.63    0.18
   2   9  -2    1.33    0.32
  -2   9   2    1.66    0.28
   2   9  -1   92.23    2.79
   2  -9  -1   91.02    2.56
  -2  -9   1   89.95    2.70
  -2  -9   1   93.85    2.80
   2   9  -1   85.14    2.84
  -2  -9   1   90.49    2.31
  -2   9   1   90.48    2.69
   2  -9  -1   91.14    2.73
   2   9   0    7.01    0.58
   2  -9   0    6.85    0.55
   2  -9   0    4.95    0.48
   2   9   0    6.87    0.58
  -2  -9   0    6.01    0.53
  -2  -9   0    6.35    0.55
   2   9   0    5.99    0.58
  -2  -9   0    5.92    0.39
  -2   9   0    6.16    0.52
  -2   9  -1   38.52    1.37
  -2   9  -1   39.70    1.52
  -2  -9  -1   35.59    1.28
   2   9   1   35.72    1.57
   2   9   1   40.64    1.56
  -2  -9  -1   39.47    1.54
  -2  -9  -1   38.42    1.52
   2  -9   1   41.96    1.54
   2   9   1   39.37    1.56
   2  -9   1   38.89    1.55
  -2  -9  -2    2.13    0.28
  -2   9  -2    2.36    0.31
  -2  -9  -2    2.61    0.38
   2  -9   2    2.78    0.38
   2   9   2    2.06    0.35
  -2   9  -2    2.12    0.35
  -2  -9  -2    2.56    0.36
   2   9   2    2.03    0.35
  -2  -9  -3    1.69    0.30
  -2   9  -3    2.53    0.34
   2  -9   3    2.33    0.38
  -2  -9  -3    2.22    0.38
   2   9   3    2.45    0.39
   2   9   3    1.74    0.32
  -2   9  -3    2.34    0.37
   2  -9   3    2.09    0.36
  -2  -9  -3    1.62    0.27
  -2  -9  -4   62.50    2.15
   2  -9   4   66.09    1.73
  -2  -9  -4   58.50    2.07
   2  -9   4   60.38    2.27
   2   9   4   66.02    2.19
   2  -9   4   61.98    2.28
  -2   9  -4   63.47    2.21
   2   9   4   65.20    2.26
  -2  -9  -4   62.83    2.26
  -2  -9  -5   39.61    1.58
  -2  -9  -5   38.90    1.70
  -2  -9  -5   39.11    1.61
   2  -9   5   40.58    1.73
   2   9   5   39.59    1.68
  -2   9  -5   38.09    1.65
   2   9   5   39.95    1.60
   2  -9   5   37.06    1.70
  -2  -9  -6    0.47    0.25
  -2  -9  -6    1.14    0.33
  -2   9  -6    0.83    0.28
   2  -9   6    0.60    0.25
   2   9   6    1.18    0.33
   2   9   6    0.55    0.23
   2  -9   6    1.00    0.30
  -2  -9  -6    0.98    0.29
  -2  -9  -7   38.83    1.79
   2  -9   7   43.52    1.94
   2   9   7   45.10    1.78
   2  -9   7   39.88    1.84
  -2  -9  -7   44.09    1.93
  -2  -9  -7   44.80    1.76
  -2   9  -7   44.26    1.89
   2   9   7   42.92    1.87
   2   9   8   15.69    1.08
  -2  -9  -8   14.04    0.93
   2  -9   8   13.45    1.01
  -2  -9  -8   14.62    1.06
  -2  -9  -8   15.81    1.12
   2   9   8   14.71    0.96
  -2   9  -8   12.87    1.00
   2  -9   8   13.75    1.05
  -2   9  -9    8.66    0.85
   2   9   9    8.32    0.75
   2   9   9    9.44    0.87
   2  -9   9   10.02    0.92
   2  -9   9    8.95    0.84
  -2  -9  -9    9.86    0.92
  -2  -9  -9    7.73    0.81
  -2  -9  -9    9.11    0.76
   2   9  10   -0.03    0.25
   2  -9  10    0.28    0.26
   2  -9  10    0.00    0.25
   2   9  10    0.00    0.23
  -2  -9 -10    0.17    0.25
  -2   9 -10    0.19    0.27
  -2  -9 -10    0.46    0.28
  -2  -9 -11   16.65    1.11
  -2   9 -11   14.71    1.18
   2  -9  11   14.59    1.16
   2   9  11   16.39    1.12
  -2  -9 -11   15.20    1.23
   2  -9  11   16.78    1.30
   2   9  11   15.93    1.24
   2  -9  12   -0.08    0.28
   2   9  12   -0.09    0.35
  -2   9 -12   -0.03    0.30
   2   9  12   -0.23    0.32
  -2  -9 -12    0.03    0.24
   2  -9  12    0.03    0.27
  -2  -9 -12   -0.37    0.41
   2  -9  13   12.54    1.12
  -2  -9 -13   13.06    1.23
   2  -9  13   14.15    1.27
   2   9  13   13.77    1.08
  -2  -9 -13   13.48    1.07
  -2   9 -13   16.14    1.33
   2   9  13   14.28    1.26
   2   9  14    0.54    0.38
   2  -9  14    1.23    0.39
   2  -9  14    1.20    0.45
  -2  -9 -14    0.60    0.40
  -2   9 -14    0.68    0.38
   2  -9  15    3.43    0.71
  -2  -9 -15    1.87    0.55
   2  -9  15    1.92    0.51
  -2   9 -15    3.08    0.71
   2   9  15    2.79    0.65
  -2   9 -16    4.09    0.80
   2  -9  16    5.59    0.85
  -2  -9 -16    3.87    0.76
   2   9  16    5.63    0.91
  -2  10  17    4.23    0.81
  -2 -10  17    3.73    0.72
   2 -10 -17    3.93    0.81
   2  10 -17    2.98    0.71
   2  10 -16    7.22    0.98
  -2 -10  16    7.72    0.97
   2 -10 -16    6.48    0.97
  -2  10  16    7.71    1.03
  -2 -10  15    0.37    0.30
   2 -10 -15   -0.33    0.44
  -2 -10  15    0.32    0.27
   2  10 -15   -0.16    0.36
  -2  10  15    0.04    0.33
  -2  10  14   11.03    1.01
  -2  10  14   12.17    1.18
   2 -10 -14   12.84    1.26
   2  10 -14   13.60    1.26
  -2 -10  14   13.61    1.13
  -2 -10  14   11.35    1.09
  -2 -10  13   -0.22    0.35
  -2  10  13    0.07    0.27
   2 -10 -13   -0.18    0.27
  -2  10  13    0.19    0.32
  -2 -10  13    0.49    0.38
   2 -10 -13    0.61    0.44
   2  10 -13    0.00    0.34
  -2 -10  12   14.97    1.10
   2 -10 -12   15.95    1.20
  -2 -10  12   15.53    1.21
  -2  10  12   15.23    1.10
   2  10 -12   15.08    1.26
  -2  10  12   14.71    1.19
   2 -10 -12   14.65    1.24
   2  10 -11    6.30    0.78
   2  10 -11    6.11    0.68
   2 -10 -11    5.13    0.72
  -2 -10  11    6.48    0.68
  -2  10  11    7.07    0.69
   2 -10 -11    6.34    0.74
  -2  10  11    6.51    0.78
  -2 -10  11    5.76    0.72
  -2  10  10   20.42    1.33
   2 -10 -10   20.53    1.39
   2 -10 -10   22.65    1.37
  -2 -10  10   20.70    1.34
  -2 -10  10   21.79    1.21
  -2  10  10   20.24    1.14
   2  10 -10   21.45    1.40
   2  10 -10   23.13    1.28
  -2  10   9    0.54    0.28
   2 -10  -9    0.52    0.34
   2 -10  -9    0.51    0.27
  -2  10   9    0.42    0.19
  -2 -10   9    0.74    0.29
   2  10  -9    0.82    0.30
   2  10  -9    0.57    0.29
  -2 -10   9    0.75    0.26
  -2  10   9    0.79    0.24
  -2  10   8   10.18    0.73
   2  10  -8   10.15    0.81
  -2  10   8   10.70    0.69
  -2 -10   8   11.23    0.73
   2  10  -8   11.68    0.95
   2 -10  -8   10.81    0.91
  -2 -10   8    9.70    0.86
  -2  10   8    9.41    0.83
   2 -10  -8   11.79    0.91
  -2 -10   7    2.55    0.34
  -2  10   7    3.61    0.36
  -2 -10   7    2.02    0.42
  -2  10   7    2.85    0.45
  -2  10   7    2.92    0.40
   2 -10  -7    2.97    0.48
  -2 -10   7    2.40    0.44
   2  10  -7    2.58    0.42
   2  10  -7    2.68    0.47
   2 -10  -7    2.84    0.47
   2 -10  -6    8.17    0.74
  -2 -10   6    7.98    0.77
   2 -10  -6    8.62    0.75
  -2 -10   6    9.08    0.56
  -2  10   6    8.98    0.53
   2  10  -6    7.40    0.69
  -2 -10   6    6.53    0.67
  -2  10   6    9.10    0.75
   2  10  -6    7.51    0.74
   2 -10  -6    9.01    0.51
   2 -10  -5   11.83    0.86
   2 -10  -5   10.57    0.81
   2  10  -5   11.27    0.84
  -2 -10   5   11.11    0.57
  -2  10   5   10.99    0.54
  -2 -10   5   10.73    0.86
   2 -10  -5   10.93    0.59
  -2  10   5   10.86    0.80
   2  10  -5   10.89    0.85
  -2 -10   4   35.96    1.62
   2  10  -4   33.23    1.56
   2 -10  -4   34.32    1.53
   2 -10  -4   34.05    1.23
   2 -10  -4   34.16    1.56
  -2  10   4   35.32    1.05
   2  10  -4   32.22    1.54
  -2 -10   4   36.28    1.10
  -2 -10   4   37.22    1.09
  -2  10   4   34.65    1.51
   2 -10  -3    1.13    0.29
   2  10  -3    0.85    0.26
  -2 -10   3    1.17    0.28
  -2 -10   3    0.94    0.12
   2 -10  -3    1.32    0.32
   2  10  -3    0.42    0.25
  -2 -10   3    0.95    0.15
  -2 -10   3    0.93    0.29
   2 -10  -3    1.04    0.19
  -2  10   3    0.76    0.26
  -2  10   2   45.60    1.71
  -2 -10   2   42.10    1.74
   2  10  -2   43.34    1.75
   2 -10  -2   41.31    1.66
  -2 -10   2   42.95    1.65
  -2 -10   2   43.46    1.28
   2  10  -2   41.09    1.78
   2 -10  -2   43.63    1.51
   2 -10  -1    2.44    0.31
  -2 -10   1    2.16    0.35
  -2  10   1    2.83    0.39
  -2 -10   1    3.07    0.42
  -2 -10   1    1.98    0.23
   2  10  -1    2.13    0.38
   2  10  -1    2.52    0.39
   2 -10  -1    2.47    0.36
  -2 -10   0   36.74    1.55
   2 -10   0   35.40    1.47
  -2 -10   0   34.19    1.48
  -2 -10   0   34.92    1.21
  -2  10   0   35.96    1.49
   2  10   0   36.63    1.64
   2 -10   0   34.27    1.39
   2  10   0   39.52    1.60
   2  10   1   12.79    0.85
  -2  10  -1   11.65    0.80
  -2 -10  -1   11.57    0.80
  -2 -10  -1   11.99    0.80
   2  10   1   12.07    0.83
   2 -10   1   10.78    0.79
  -2  10  -1   11.84    0.68
   2 -10   1   12.02    0.79
  -2 -10  -1   11.42    0.63
   2 -10   2   58.98    2.21
   2  10   2   63.38    2.24
  -2  10  -2   62.80    2.01
  -2 -10  -2   60.57    2.20
  -2 -10  -2   63.19    2.17
  -2 -10  -2   60.69    1.95
   2  10   2   62.48    2.18
  -2  10  -2   61.57    2.16
  -2 -10  -3   11.13    0.72
  -2  10  -3   10.84    0.73
  -2 -10  -3   12.95    0.89
   2  10   3   13.22    0.86
  -2  10  -3    9.94    0.78
   2  10   3   12.47    0.86
   2 -10   3   11.16    0.85
  -2 -10  -3   12.42    0.82
  -2  10  -4   42.60    1.79
  -2 -10  -4   42.04    1.67
   2 -10   4   42.14    1.85
   2 -10   4   42.04    1.86
   2  10   4   47.81    1.82
   2  10   4   45.48    1.85
  -2 -10  -4   46.41    1.77
  -2 -10  -4   47.28    1.90
   2  10   5   12.98    0.93
   2 -10   5   12.95    0.96
  -2 -10  -5   10.20    0.79
   2  10   5   12.37    0.84
   2 -10   5   12.36    0.92
  -2  10  -5   11.34    0.87
  -2 -10  -5   11.10    0.88
  -2 -10  -5   12.62    0.85
  -2 -10  -6   17.98    1.17
  -2 -10  -6   18.29    1.06
  -2 -10  -6   17.97    1.09
   2  10   6   17.03    1.04
   2 -10   6   17.68    1.14
  -2  10  -6   18.17    1.14
   2 -10   6   16.79    1.15
   2  10   6   19.23    1.17
   2  10   7   31.67    1.50
  -2  10  -7   32.15    1.63
  -2 -10  -7   30.76    1.55
  -2 -10  -7   33.35    1.69
   2 -10   7   29.59    1.58
  -2 -10  -7   34.11    1.53
   2 -10   7   32.21    1.70
   2  10   7   34.64    1.69
   2 -10   8   20.03    1.29
  -2 -10  -8   21.32    1.36
   2  10   8   21.01    1.21
   2 -10   8   19.26    1.32
  -2 -10  -8   22.10    1.22
   2  10   8   21.49    1.33
  -2  10  -8   21.17    1.33
  -2 -10  -8   20.31    1.29
   2 -10   9    9.72    0.91
  -2 -10  -9   10.61    0.86
   2  10   9   10.28    0.94
  -2 -10  -9   10.82    1.00
   2 -10   9    9.31    0.94
  -2 -10  -9   10.10    0.94
   2  10   9   11.93    0.91
  -2  10  -9    9.70    0.93
   2  10  10   15.06    1.06
  -2 -10 -10   13.21    0.97
   2 -10  10   12.38    1.11
  -2 -10 -10   11.93    1.08
  -2  10 -10   12.82    1.10
   2 -10  10   13.19    1.08
   2  10  10   13.41    1.12
   2  10  11    2.64    0.54
  -2 -10 -11    1.33    0.47
  -2 -10 -11    2.09    0.43
   2 -10  11    0.60    0.29
   2 -10  11    1.29    0.39
  -2  10 -11    1.22    0.43
   2  10  11    2.10    0.46
   2 -10  12    5.29    0.75
  -2  10 -12    4.50    0.74
  -2 -10 -12    5.18    0.78
   2  10  12    6.70    0.85
   2 -10  12    5.14    0.77
   2  10  12    5.62    0.70
  -2 -10 -12    5.85    0.69
   2  10  13    0.78    0.43
   2 -10  13   -0.11    0.30
  -2  10 -13    0.23    0.35
   2 -10  13    0.13    0.34
  -2 -10 -13    0.44    0.41
   2 -10  14   10.79    1.18
  -2 -10 -14    8.76    1.10
   2 -10  14   10.10    1.07
  -2  10 -14   10.06    1.12
   2  10  14   11.52    1.21
  -2 -10 -15    1.35    0.52
   2  10  15    2.27    0.60
   2 -10  15    1.66    0.53
   2 -10  15    1.47    0.50
  -2  10 -15    1.66    0.49
  -2  10 -16   13.05    1.36
  -2 -10 -16   12.70    1.39
   2 -11 -16    0.23    0.43
  -2  11  16    0.22    0.30
   2  11 -16    0.19    0.41
  -2 -11  16    0.45    0.37
   2 -11 -15   12.42    1.29
   2  11 -15    9.58    1.13
  -2 -11  15   10.51    1.12
  -2  11  15   12.37    1.27
  -2  11  14    1.63    0.53
  -2 -11  14    0.44    0.27
   2  11 -14    0.63    0.38
   2 -11 -14    0.72    0.42
   2 -11 -13    3.00    0.65
  -2  11  13    3.82    0.69
   2 -11 -13    3.49    0.64
  -2 -11  13    2.39    0.54
   2  11 -13    3.68    0.70
   2 -11 -12    1.10    0.46
   2 -11 -12    1.43    0.46
   2  11 -12    0.43    0.37
  -2  11  12    0.42    0.32
  -2 -11  12    0.74    0.34
   2 -11 -11    9.09    0.92
  -2 -11  11    8.80    0.91
   2  11 -11    9.00    0.83
  -2  11  11    9.67    0.96
   2  11 -11   11.59    1.10
   2 -11 -11    7.29    0.91
  -2  11  10    2.07    0.51
   2 -11 -10    0.98    0.40
   2 -11 -10    1.42    0.41
  -2 -11  10    1.66    0.44
   2  11 -10    1.37    0.39
   2  11 -10    0.63    0.32
   2 -11  -9   32.15    1.76
   2  11  -9   27.93    1.66
   2 -11  -9   33.30    1.72
  -2 -11   9   28.83    1.65
   2  11  -9   33.03    1.61
  -2  11   9   34.94    1.49
  -2  11   9   30.94    1.67
   2 -11  -8    9.59    0.88
  -2 -11   8    8.65    0.85
  -2 -11   8    9.64    0.93
  -2  11   8    9.38    0.86
   2  11  -8    9.75    0.84
   2 -11  -8    9.87    0.91
   2  11  -8    9.56    0.90
  -2  11   8    9.85    0.75
  -2 -11   7    6.75    0.73
  -2  11   7    7.32    0.73
  -2 -11   7    7.54    0.80
   2  11  -7    6.94    0.76
   2 -11  -7    7.01    0.74
  -2  11   7    8.39    0.71
   2 -11  -7    7.93    0.78
   2  11  -7    8.07    0.76
  -2 -11   6    0.93    0.33
   2  11  -6    0.85    0.33
   2  11  -6    0.92    0.30
  -2 -11   6    0.46    0.27
   2 -11  -6    0.72    0.33
  -2  11   6    1.00    0.30
   2 -11  -6    0.45    0.25
   2  11  -5   29.35    1.52
   2 -11  -5   29.75    1.50
   2 -11  -5   28.81    1.50
  -2 -11   5   30.81    1.60
   2  11  -5   30.46    1.55
   2 -11  -5   33.80    1.21
  -2  11   5   32.70    1.52
   2 -11  -4   16.65    0.80
   2 -11  -4   15.14    1.04
  -2  11   4   16.53    1.02
  -2 -11   4   14.26    1.02
   2 -11  -4   14.50    0.97
   2  11  -4   15.35    1.03
  -2 -11   4   13.61    0.89
   2  11  -4   14.80    1.02
   2 -11  -3   86.62    2.86
   2 -11  -3   87.56    2.94
  -2 -11   3   86.71    2.78
   2  11  -3   81.19    2.93
  -2 -11   3   88.56    2.97
  -2  11   3   87.85    2.85
   2  11  -3   91.31    2.97
   2 -11  -3   89.36    2.56
   2  11  -2   -0.01    0.18
  -2 -11   2    0.14    0.11
   2 -11  -2    0.07    0.13
   2  11  -2    0.14    0.26
  -2 -11   2    0.20    0.23
  -2 -11   2    0.36    0.28
   2 -11  -2   -0.19    0.20
  -2  11   2    0.18    0.18
   2  11  -1    5.99    0.63
  -2 -11   1    6.39    0.43
   2 -11  -1    7.09    0.57
  -2 -11   1    5.92    0.59
   2  11  -1    6.48    0.67
  -2  11   1    6.28    0.60
  -2 -11   1    6.41    0.63
   2 -11  -1    6.85    0.62
   2  11   0    1.03    0.33
  -2 -11   0    0.61    0.24
  -2  11   0    0.93    0.20
  -2 -11   0    0.71    0.18
  -2  11   0    0.32    0.22
  -2 -11   0    1.12    0.29
   2 -11   0    0.62    0.24
   2 -11   0    1.22    0.29
  -2  11  -1    1.80    0.36
   2 -11   1    1.09    0.30
   2  11   1    2.12    0.39
  -2 -11  -1    1.37    0.32
  -2 -11  -1    1.97    0.37
  -2  11  -1    1.84    0.28
  -2 -11  -1    1.75    0.26
   2  11   1    1.64    0.36
   2 -11   1    2.19    0.37
  -2 -11  -2    0.77    0.23
  -2  11  -2    0.87    0.28
   2 -11   2    0.54    0.24
   2  11   2    0.90    0.30
  -2 -11  -2    0.65    0.26
   2  11   2    0.71    0.28
   2 -11   2    1.06    0.32
  -2  11  -2    1.15    0.24
  -2 -11  -2    0.97    0.28
  -2 -11  -3   23.59    1.21
  -2  11  -3   23.67    1.14
  -2 -11  -3   21.36    1.07
   2  11   3   23.52    1.24
  -2 -11  -3   21.77    1.26
   2 -11   3   21.68    1.27
  -2  11  -3   21.87    1.24
   2  11   3   25.08    1.33
  -2  11  -4    3.70    0.51
  -2 -11  -4    4.11    0.49
  -2 -11  -4    3.77    0.46
   2 -11   4    4.42    0.57
   2  11   4    4.39    0.54
   2  11   4    4.13    0.55
  -2  11  -4    3.85    0.47
  -2 -11  -4    3.71    0.52
  -2 -11  -5   23.37    1.24
   2  11   5   24.50    1.38
   2 -11   5   23.69    1.37
   2  11   5   24.11    1.29
   2 -11   5   23.55    1.40
  -2  11  -5   25.05    1.37
  -2 -11  -5   24.73    1.40
  -2 -11  -5   24.18    1.27
  -2  11  -6    0.86    0.34
  -2 -11  -6    0.65    0.33
   2 -11   6    0.52    0.27
  -2 -11  -6    0.45    0.26
  -2 -11  -6    1.02    0.33
   2 -11   6    0.88    0.37
   2  11   6    0.73    0.28
   2  11   6    0.64    0.28
  -2 -11  -7   72.80    2.70
  -2 -11  -7   74.21    2.59
   2 -11   7   67.87    2.78
  -2 -11  -7   68.50    2.76
   2  11   7   74.11    2.61
   2 -11   7   70.82    2.76
  -2  11  -7   71.19    2.75
   2  11   7   78.08    2.83
  -2  11  -8    1.74    0.43
  -2 -11  -8    1.78    0.44
   2 -11   8    1.09    0.40
   2 -11   8    1.20    0.44
   2  11   8    2.19    0.44
  -2 -11  -8    1.96    0.41
  -2 -11  -8    1.96    0.50
   2  11   8    1.35    0.41
  -2 -11  -9   59.74    2.27
   2  11   9   55.31    2.44
   2 -11   9   49.41    2.41
  -2 -11  -9   54.98    2.48
  -2  11  -9   54.09    2.41
   2 -11   9   53.39    2.38
   2  11   9   56.27    2.26
  -2 -11  -9   52.24    2.38
   2 -11  10    1.18    0.42
   2  11  10    1.42    0.49
  -2 -11 -10    1.39    0.45
  -2 -11 -10    1.46    0.37
  -2  11 -10    1.03    0.41
   2 -11  10    0.32    0.24
   2  11  10    1.05    0.36
   2 -11  11   -0.13    0.31
  -2 -11 -11    0.08    0.29
   2 -11  11   -0.34    0.26
  -2  11 -11    0.42    0.38
   2  11  11   -0.31    0.34
   2  11  11    0.21    0.26
  -2 -11 -11    0.05    0.26
  -2 -11 -12    0.83    0.42
   2 -11  12    0.59    0.43
   2 -11  12    0.85    0.37
  -2  11 -12    0.71    0.43
   2  11  12    0.65    0.40
   2 -11  13    0.33    0.34
  -2 -11 -13    0.10    0.32
  -2  11 -13    0.48    0.39
   2  11  13    0.53    0.41
   2 -11  13   -0.03    0.28
   2  11  14    1.30    0.52
  -2 -11 -14    0.95    0.45
   2 -11  14    0.39    0.32
  -2  11 -14    0.69    0.40
   2 -11  14    1.08    0.41
   2  11  15   20.93    1.71
   2 -11  15   19.49    1.64
  -2 -11 -15   17.51    1.61
  -2  11 -15   22.27    1.72
  -2 -12  16   13.94    1.32
   2 -12 -15    4.24    0.83
  -2 -12  15    2.60    0.60
  -2  12  15    2.68    0.63
   2  12 -15    2.75    0.68
  -2  12  14    6.03    0.89
   2  12 -14    6.00    0.93
  -2 -12  14    7.77    0.97
   2 -12 -14    7.37    0.94
   2 -12 -14    7.33    1.01
   2  12 -13    2.84    0.62
   2 -12 -13    2.93    0.65
   2 -12 -13    2.57    0.56
  -2 -12  13    2.01    0.51
  -2  12  13    2.48    0.62
  -2  12  12    1.66    0.52
   2 -12 -12    2.28    0.54
  -2 -12  12    0.99    0.36
   2  12 -12    1.69    0.50
   2 -12 -12    2.16    0.57
   2  12 -11    1.79    0.51
   2 -12 -11    1.36    0.45
   2 -12 -11    0.85    0.38
  -2 -12  11    1.77    0.49
  -2  12  11    1.72    0.49
  -2  12  10   31.39    1.76
   2  12 -10   30.36    1.60
   2 -12 -10   31.21    1.77
  -2 -12  10   28.27    1.71
   2 -12 -10   30.36    1.79
   2  12 -10   27.78    1.73
  -2 -12  10   28.55    1.81
  -2 -12   9    2.10    0.48
  -2  12   9    2.47    0.41
   2 -12  -9    1.82    0.47
   2  12  -9    2.51    0.48
  -2  12   9    1.75    0.44
  -2 -12   9    3.08    0.56
   2 -12  -9    2.05    0.49
   2  12  -9    2.19    0.52
  -2 -12   8   20.68    1.38
   2 -12  -8   22.63    1.43
  -2 -12   8   20.65    1.43
   2  12  -8   21.55    1.32
   2 -12  -8   20.62    1.36
  -2  12   8   22.39    1.23
   2  12  -8   21.51    1.43
  -2  12   8   21.12    1.34
   2 -12  -7    0.67    0.31
   2 -12  -7    0.42    0.26
  -2 -12   7    0.30    0.28
   2  12  -7    0.39    0.31
  -2  12   7    0.06    0.22
   2  12  -7    0.31    0.27
  -2 -12   7    0.50    0.28
   2  12  -6    8.96    0.83
  -2 -12   6    9.23    0.90
   2 -12  -6    9.83    0.87
   2  12  -6    8.59    0.87
   2 -12  -6    9.04    0.88
  -2  12   6   10.50    0.88
  -2 -12   5    0.71    0.29
   2 -12  -5    0.88    0.21
  -2 -12   5    0.60    0.25
   2 -12  -5    0.79    0.30
   2  12  -5    0.91    0.34
   2  12  -5    0.33    0.25
   2 -12  -5    1.00    0.32
  -2  12   5    1.06    0.31
   2 -12  -4   97.80    2.73
   2 -12  -4   89.66    3.06
  -2 -12   4   89.24    2.98
   2 -12  -4   93.54    3.19
   2  12  -4   86.15    3.12
  -2  12   4   93.00    3.08
   2  12  -4   93.11    3.18
  -2 -12   4   91.29    3.20
   2 -12  -3    0.14    0.20
  -2 -12   3    0.06    0.23
   2 -12  -3   -0.15    0.32
  -2 -12   3    0.03    0.21
   2 -12  -3    0.14    0.14
   2  12  -3    0.18    0.27
  -2  12   3    0.70    0.31
   2  12  -3    0.06    0.21
  -2 -12   2   48.32    1.98
   2 -12  -2   51.29    2.14
   2  12  -2   46.18    2.08
   2 -12  -2   51.93    1.82
  -2 -12   2   50.74    2.10
  -2  12   2   50.12    2.01
   2  12  -2   54.34    2.15
   2 -12  -2   49.75    2.00
  -2 -12   1    1.38    0.35
   2 -12  -1    1.42    0.36
   2 -12  -1    1.66    0.32
  -2  12   1    1.58    0.34
  -2 -12   1    1.06    0.31
   2  12  -1    1.03    0.33
  -2 -12   0    0.15    0.18
  -2 -12   0   -0.06    0.19
   2  12   0    0.69    0.26
   2 -12   0    0.09    0.16
   2 -12   0    0.07    0.18
  -2 -12   0    0.29    0.16
  -2  12   0   -0.04    0.12
  -2  12   0    0.08    0.20
   2 -12   1    6.17    0.60
  -2 -12  -1    5.19    0.58
  -2 -12  -1    5.09    0.46
  -2 -12  -1    4.68    0.58
  -2  12  -1    5.78    0.49
  -2  12  -1    5.25    0.60
   2  12   1    6.45    0.68
   2 -12   1    5.05    0.57
   2 -12   2   26.73    1.35
  -2 -12  -2   25.99    1.20
  -2 -12  -2   26.69    1.44
   2  12   2   26.69    1.41
   2  12   2   28.71    1.49
   2 -12   2   27.89    1.48
  -2  12  -2   30.62    1.27
  -2  12  -2   28.97    1.46
  -2 -12  -2   27.97    1.41
  -2 -12  -3   -0.16    0.24
  -2 -12  -3    0.15    0.23
  -2  12  -3   -0.24    0.26
  -2 -12  -3   -0.14    0.19
  -2  12  -3    0.02    0.14
   2  12   3    0.09    0.24
   2  12   3    0.04    0.24
   2 -12   3    0.07    0.24
   2 -12   3    0.33    0.22
  -2 -12  -4   43.21    1.79
  -2 -12  -4   43.96    2.01
  -2 -12  -4   46.74    1.92
  -2  12  -4   46.43    1.82
   2 -12   4   43.92    2.04
  -2  12  -4   43.18    1.96
   2  12   4   48.87    2.07
   2  12   4   46.48    1.93
   2 -12   5    1.40    0.39
  -2 -12  -5    1.45    0.35
  -2 -12  -5    2.29    0.42
  -2  12  -5    1.49    0.35
  -2  12  -5    1.31    0.38
   2  12   5    2.33    0.43
  -2 -12  -5    1.30    0.42
   2  12   5    2.36    0.46
   2  12   6   11.59    0.99
  -2 -12  -6   11.43    0.91
  -2 -12  -6   12.48    1.04
   2  12   6    9.20    0.84
   2 -12   6    9.83    0.94
  -2  12  -6   10.75    0.93
  -2 -12  -6   10.45    0.84
   2  12   7    1.09    0.38
   2 -12   7    0.80    0.33
  -2 -12  -7    1.06    0.40
  -2 -12  -7    1.36    0.37
  -2  12  -7    0.51    0.34
  -2 -12  -7    1.61    0.45
   2 -12   7    0.27    0.32
   2  12   7    1.13    0.36
   2 -12   8   18.35    1.36
   2  12   8   18.85    1.22
   2  12   8   17.16    1.28
   2 -12   8   17.56    1.28
  -2 -12  -8   19.34    1.29
  -2 -12  -8   16.42    1.28
  -2  12  -8   18.79    1.32
  -2 -12  -8   18.61    1.18
  -2 -12  -9    0.72    0.32
  -2  12  -9    0.69    0.38
  -2 -12  -9    0.33    0.32
   2  12   9    0.06    0.29
   2 -12   9    0.08    0.29
  -2 -12  -9    0.44    0.35
   2  12   9    0.81    0.38
   2 -12   9    0.65    0.35
   2  12  10    3.61    0.64
  -2 -12 -10    3.09    0.59
   2 -12  10    3.10    0.62
  -2 -12 -10    3.25    0.64
  -2 -12 -10    3.73    0.55
  -2  12 -10    3.28    0.64
   2  12  10    3.45    0.54
   2 -12  10    2.67    0.54
   2 -12  11   -0.37    0.40
   2 -12  11   -0.16    0.29
  -2 -12 -11   -0.08    0.31
  -2  12 -11   -0.33    0.40
   2  12  11    0.40    0.40
  -2  12 -12    0.15    0.33
  -2 -12 -12    0.00    0.35
   2 -12  12    0.07    0.31
   2 -12  12    0.17    0.33
   2  12  12   -0.05    0.35
  -2 -12 -13    0.66    0.37
   2 -12  13    1.29    0.53
  -2  12 -13    0.74    0.42
   2 -12  13    1.22    0.48
   2  12  13    1.81    0.58
   2 -12  14   10.63    1.12
   2  12  14   13.44    1.36
  -2  12 -14   10.58    1.20
  -2 -12 -14   13.19    1.37
   2 -12  14   11.86    1.27
   2 -13 -15    7.44    1.06
  -2  13  15    6.10    0.97
   2  13 -15    9.30    1.17
  -2 -13  15    7.91    1.06
  -2 -13  15    5.99    0.91
  -2 -13  14    5.48    0.87
  -2  13  14    5.81    0.89
   2 -13 -14    5.45    0.92
   2 -13 -14    6.28    0.90
  -2 -13  14    4.64    0.79
   2  13 -14    6.47    0.94
  -2  13  13    1.73    0.55
   2 -13 -13    2.85    0.65
   2 -13 -13    1.50    0.52
  -2 -13  13    1.97    0.55
  -2 -13  13    1.04    0.48
   2  13 -13    1.61    0.60
   2 -13 -12    0.02    0.41
  -2  13  12   -0.27    0.38
   2 -13 -12    0.33    0.35
  -2 -13  12   -0.23    0.36
  -2 -13  12   -0.11    0.26
   2  13 -12    0.30    0.41
   2 -13 -11    2.41    0.62
   2  13 -11    3.52    0.64
   2 -13 -11    4.34    0.70
  -2  13  11    3.74    0.66
  -2 -13  11    4.85    0.78
  -2 -13  11    3.15    0.63
   2  13 -10    2.79    0.62
  -2 -13  10    3.13    0.66
  -2  13  10    2.46    0.57
   2 -13 -10    3.30    0.61
   2 -13 -10    3.62    0.67
  -2 -13  10    2.40    0.53
   2  13 -10    3.82    0.60
  -2  13   9   18.96    1.35
   2  13  -9   19.76    1.45
  -2 -13   9   18.22    1.37
   2 -13  -9   18.87    1.38
   2  13  -9   20.96    1.34
   2 -13  -9   17.90    1.37
  -2 -13   9   18.82    1.44
  -2 -13   8    0.91    0.39
  -2  13   8    0.78    0.32
   2  13  -8    0.83    0.42
   2 -13  -8   -0.10    0.29
  -2  13   8    0.62    0.37
   2 -13  -8    0.73    0.36
   2  13  -8    0.91    0.37
  -2 -13   7   24.02    1.57
   2 -13  -7   24.60    1.50
   2  13  -7   23.82    1.53
   2  13  -7   22.15    1.41
   2 -13  -7   26.05    1.56
  -2  13   7   23.81    1.46
  -2  13   6    0.04    0.22
  -2 -13   6    0.04    0.29
   2  13  -6    0.14    0.27
   2 -13  -6   -0.01    0.30
   2  13  -6    0.07    0.24
  -2 -13   6    0.16    0.24
   2 -13  -6   -0.22    0.27
  -2  13   5   23.58    1.40
  -2 -13   5   25.54    1.37
   2 -13  -5   23.86    1.41
   2 -13  -5   24.64    1.49
   2  13  -5   25.65    1.49
  -2 -13   5   23.75    1.49
   2  13  -5   23.34    1.46
  -2  13   4    0.57    0.28
   2 -13  -4    0.27    0.26
  -2 -13   4    0.31    0.21
   2 -13  -4    0.36    0.28
  -2 -13   4    0.53    0.31
   2  13  -4    0.33    0.27
   2  13  -4    0.68    0.33
   2 -13  -4    0.41    0.19
   2 -13  -3   10.77    0.87
   2 -13  -3   10.64    0.73
  -2 -13   3    9.80    0.83
   2 -13  -3    9.08    0.86
   2  13  -3    9.39    0.89
   2  13  -3   10.12    0.91
  -2  13   3    9.13    0.82
  -2 -13   3    9.29    0.87
  -2  13   2   11.90    0.93
   2 -13  -2   11.84    0.91
   2 -13  -2   10.69    0.95
  -2 -13   2   10.26    0.88
   2  13  -2   14.27    1.05
  -2 -13   2   14.03    1.03
   2 -13  -2   13.54    0.85
   2 -13  -1    0.19    0.16
  -2 -13   1    0.44    0.28
  -2 -13   1   -0.08    0.24
   2  13  -1    0.01    0.22
  -2  13   1    0.20    0.23
   2 -13  -1    0.14    0.25
  -2 -13   0    3.76    0.55
   2  13   0    5.30    0.67
  -2  13   0    3.78    0.54
   2 -13   0    4.88    0.60
  -2 -13   0    5.53    0.63
   2 -13   0    4.76    0.55
   2 -13   1   12.07    0.90
  -2 -13  -1   11.71    0.93
  -2 -13  -1   11.59    0.95
  -2  13  -1   12.44    0.97
  -2  13  -1   13.78    0.78
   2  13   1   11.86    0.97
   2 -13   1   11.74    0.89
  -2 -13  -2    9.67    0.70
  -2  13  -2    9.74    0.69
  -2 -13  -2    9.41    0.86
   2 -13   2    9.67    0.82
  -2 -13  -2    8.18    0.78
   2  13   2   10.40    0.92
   2 -13   2    8.94    0.81
  -2  13  -2    9.35    0.83
  -2 -13  -3   64.48    2.46
   2 -13   3   63.35    2.40
  -2  13  -3   70.37    2.30
  -2 -13  -3   65.11    2.28
  -2  13  -3   64.33    2.54
   2  13   3   65.01    2.50
   2 -13   3   63.82    2.62
   2  13   3   65.72    2.59
  -2 -13  -3   61.98    2.55
   2 -13   4   11.57    0.90
  -2 -13  -4   11.54    0.85
   2  13   4   12.06    0.94
   2 -13   4   11.49    1.02
  -2 -13  -4   11.79    1.00
  -2  13  -4   11.65    0.98
  -2 -13  -4   12.27    0.94
   2  13   4   11.04    0.98
  -2  13  -4   12.28    0.87
  -2 -13  -5   40.14    1.79
   2  13   5   38.35    1.82
  -2 -13  -5   39.76    1.97
  -2  13  -5   39.87    1.76
   2 -13   5   37.98    1.97
  -2  13  -5   36.71    1.88
  -2 -13  -5   41.23    1.83
   2  13   5   38.84    1.95
  -2  13  -6    0.88    0.33
  -2 -13  -6    0.90    0.41
  -2 -13  -6    0.54    0.26
   2  13   6    1.71    0.45
   2 -13   6    0.93    0.39
   2  13   6    1.06    0.35
  -2 -13  -6    0.91    0.33
  -2  13  -6    1.16    0.37
  -2 -13  -7   20.61    1.26
  -2 -13  -7   17.42    1.35
   2 -13   7   19.46    1.42
  -2 -13  -7   20.69    1.34
  -2  13  -7   20.08    1.39
   2  13   7   19.48    1.39
   2  13   7   21.73    1.32
  -2 -13  -8    6.80    0.86
  -2 -13  -8    6.23    0.77
   2  13   8    5.45    0.70
  -2 -13  -8    8.39    0.81
   2 -13   8    7.68    0.89
  -2  13  -8    6.42    0.83
   2  13   8    7.79    0.91
   2  13   9   10.41    1.06
  -2 -13  -9   12.13    0.98
  -2  13  -9   10.03    1.02
   2 -13   9   10.03    1.06
  -2 -13  -9   10.72    1.10
  -2 -13  -9    9.67    1.00
   2  13   9   10.23    0.94
   2 -13  10   -0.08    0.31
  -2 -13 -10    0.19    0.35
   2  13  10    0.50    0.35
   2 -13  10    0.14    0.27
  -2 -13 -10    0.16    0.34
   2  13  10    0.08    0.33
  -2  13 -10    0.42    0.38
   2  13  11    0.86    0.37
  -2 -13 -11    0.66    0.33
   2 -13  11    0.86    0.37
   2 -13  11    1.18    0.43
  -2  13 -11    1.23    0.51
   2 -13  12   -0.25    0.38
  -2  13 -12   -0.42    0.41
  -2 -13 -12   -0.27    0.40
   2 -13  12   -0.28    0.42
   2  13  13    6.01    0.95
  -2 -13 -13    4.00    0.78
  -2  13 -13    4.36    0.79
   2 -13  13    3.42    0.69
   2 -13  13    5.21    0.84
  -2 -13 -14    0.92    0.52
  -2  13 -14    0.69    0.48
  -2 -14  14    2.23    0.63
  -2  14  14    2.51    0.68
  -2 -14  14    1.88    0.60
   2  14 -14    2.35    0.59
   2 -14 -14    1.09    0.50
   2 -14 -14    2.84    0.64
   2 -14 -13   -0.05    0.34
   2  14 -13   -0.47    0.34
   2 -14 -13    0.13    0.42
  -2 -14  13   -0.49    0.44
  -2 -14  13    0.21    0.42
  -2  14  13   -0.27    0.45
  -2 -14  12    0.81    0.48
  -2  14  12    0.99    0.42
   2  14 -12    0.87    0.46
   2 -14 -12    0.46    0.41
   2 -14 -12    1.06    0.49
  -2 -14  12    0.83    0.41
   2  14 -11    2.66    0.64
  -2  14  11    2.32    0.53
   2 -14 -11    2.67    0.60
   2 -14 -11    3.44    0.66
  -2 -14  11    3.22    0.62
  -2 -14  11    3.19    0.67
  -2 -14  10    4.47    0.76
   2 -14 -10    3.86    0.71
  -2  14  10    4.22    0.70
   2  14 -10    4.04    0.62
   2 -14 -10    4.77    0.76
   2  14 -10    3.97    0.71
  -2 -14   9    0.50    0.38
   2 -14  -9    0.80    0.41
   2  14  -9    1.03    0.37
   2 -14  -9    0.24    0.36
  -2  14   9    0.57    0.34
   2  14  -9    0.87    0.44
  -2 -14   8   30.35    1.88
   2  14  -8   29.79    1.71
  -2  14   8   30.04    1.60
   2 -14  -8   27.84    1.74
   2  14  -8   28.72    1.79
   2 -14  -8   30.65    1.79
  -2  14   8   29.74    1.75
  -2 -14   7    2.20    0.46
   2 -14  -7    1.97    0.49
   2  14  -7    2.98    0.57
  -2  14   7    3.07    0.59
   2  14  -7    2.52    0.55
  -2 -14   7    1.85    0.51
   2 -14  -7    1.98    0.47
   2  14  -6   42.22    2.16
   2 -14  -6   43.13    2.17
  -2 -14   6   47.87    2.07
   2  14  -6   45.60    2.16
  -2 -14   6   43.05    2.21
  -2  14   6   44.89    2.13
   2 -14  -6   43.28    2.11
  -2 -14   5    3.60    0.56
   2 -14  -5    4.19    0.65
   2  14  -5    2.71    0.53
   2 -14  -5    3.94    0.60
  -2 -14   5    3.64    0.62
  -2  14   5    3.62    0.59
   2  14  -4   10.74    0.99
  -2 -14   4    9.27    0.86
   2 -14  -4    9.00    0.86
   2 -14  -4   11.29    1.01
  -2  14   4   11.65    0.98
  -2 -14   4    9.75    0.95
   2 -14  -3    0.58    0.26
   2 -14  -3    0.08    0.24
   2 -14  -3    0.36    0.29
  -2 -14   3    0.23    0.25
   2  14  -3   -0.09    0.24
  -2 -14   3    0.10    0.22
  -2  14   3    0.13    0.20
  -2 -14   2    3.34    0.57
   2 -14  -2    2.80    0.49
   2 -14  -2    2.80    0.53
  -2 -14   2    2.06    0.45
  -2  14   2    3.37    0.55
   2  14  -2    2.41    0.48
   2 -14  -2    3.49    0.46
   2 -14  -1    0.32    0.21
  -2 -14   1    0.34    0.24
   2 -14  -1   -0.04    0.23
   2  14  -1    0.44    0.24
  -2 -14   1    0.13    0.26
   2 -14  -1    0.96    0.38
  -2  14   1    0.36    0.24
  -2 -14   0   10.24    0.91
   2 -14   0    9.49    0.84
  -2 -14   0   10.53    0.94
  -2  14   0   10.50    0.92
   2  14   0    9.38    0.91
   2 -14   0   11.88    0.89
  -2 -14  -1   10.42    0.91
  -2 -14  -1    9.98    0.91
   2 -14   1   11.13    0.89
  -2  14  -1   10.33    0.92
   2  14   1    9.46    0.93
   2 -14   1    9.78    0.84
   2 -14   2   17.74    1.15
   2 -14   2   17.80    1.18
  -2 -14  -2   16.61    1.15
  -2  14  -2   17.33    1.21
  -2 -14  -2   16.43    1.21
   2  14   2   17.81    1.26
   2  14   3    5.00    0.71
  -2  14  -3    3.71    0.59
  -2 -14  -3    4.59    0.62
  -2 -14  -3    3.52    0.60
   2 -14   3    4.17    0.56
   2 -14   3    4.01    0.60
  -2 -14  -4   30.83    1.62
   2 -14   4   29.56    1.56
   2  14   4   30.97    1.74
  -2 -14  -4   31.16    1.76
   2 -14   4   28.14    1.71
  -2  14  -4   31.41    1.74
  -2  14  -4   33.15    1.51
   2 -14   5    9.97    1.00
   2  14   5    9.27    0.88
  -2  14  -5    9.46    0.95
  -2  14  -5   11.43    0.89
   2 -14   5   10.45    0.89
  -2 -14  -5   10.57    1.02
  -2 -14  -5   11.46    0.90
  -2 -14  -5   11.11    0.93
   2  14   5   10.92    1.02
  -2 -14  -6   19.62    1.28
   2 -14   6   17.79    1.38
  -2  14  -6   20.02    1.25
  -2 -14  -6   20.74    1.29
  -2 -14  -6   17.70    1.37
   2  14   6   19.54    1.41
   2  14   6   18.23    1.27
  -2  14  -6   19.85    1.41
  -2  14  -7    4.31    0.67
  -2 -14  -7    5.56    0.67
  -2 -14  -7    4.06    0.65
   2  14   7    4.96    0.72
  -2 -14  -7    3.95    0.69
   2  14   7    4.24    0.63
   2 -14   7    4.32    0.70
  -2  14  -7    3.66    0.58
  -2  14  -8    0.80    0.33
  -2 -14  -8    1.94    0.44
  -2 -14  -8    1.09    0.41
   2  14   8    1.12    0.40
  -2 -14  -8    1.62    0.48
   2 -14   8    1.99    0.55
  -2  14  -8    1.29    0.42
   2  14   8    2.41    0.50
  -2 -14  -9    2.52    0.47
  -2 -14  -9    2.10    0.58
  -2  14  -9    1.75    0.52
   2 -14   9    2.25    0.60
   2  14   9    1.60    0.47
   2  14   9    1.38    0.45
  -2 -14  -9    1.60    0.44
  -2 -14 -10    2.65    0.55
  -2 -14 -10    2.33    0.63
   2  14  10    4.09    0.73
   2 -14  10    2.82    0.65
  -2  14 -10    1.69    0.51
  -2  14 -11    0.25    0.35
  -2 -14 -11    0.47    0.39
   2 -14  11    0.05    0.34
   2  14  11    0.36    0.36
   2  14  12   14.86    1.39
  -2 -14 -12   10.75    1.20
   2 -14  12   12.56    1.32
  -2  14 -12   14.16    1.35
  -2 -14 -13    1.32    0.50
   2 -14  13   -0.04    0.30
   2  14  13    0.83    0.48
  -2  15  13    6.94    0.98
   2 -15 -13    7.94    1.07
   2 -15 -13    5.85    0.95
  -2 -15  13    6.87    1.02
   2  15 -13    7.29    1.03
  -2  15  12    0.10    0.37
   2 -15 -12   -0.09    0.36
   2 -15 -12   -0.31    0.43
  -2 -15  12    0.02    0.44
   2  15 -12    0.02    0.42
   2 -15 -11    0.01    0.30
  -2  15  11    0.33    0.36
   2  15 -11    0.81    0.38
  -2 -15  11    0.00    0.32
  -2 -15  10    1.15    0.45
  -2  15  10    1.17    0.47
   2 -15 -10    0.96    0.43
   2 -15 -10    1.24    0.49
   2  15 -10    1.26    0.47
  -2  15   9    4.06    0.73
   2 -15  -9    3.47    0.71
   2 -15  -9    4.51    0.77
   2  15  -9    4.14    0.75
  -2 -15   9    3.97    0.73
  -2  15   8    2.70    0.57
   2 -15  -8    2.44    0.58
   2 -15  -8    1.82    0.52
  -2  15   8    2.09    0.47
  -2 -15   8    3.45    0.75
   2  15  -8    3.32    0.67
   2 -15  -7   62.48    2.74
  -2 -15   7   60.60    2.54
   2 -15  -7   61.50    2.79
  -2  15   7   64.55    2.76
  -2 -15   7   58.81    2.81
   2  15  -7   62.31    2.82
  -2  15   6    0.91    0.41
   2 -15  -6    0.55    0.35
  -2 -15   6    0.65    0.34
   2 -15  -6    1.17    0.44
  -2 -15   6    1.31    0.51
   2  15  -6    0.76    0.41
   2 -15  -5   27.55    1.73
  -2 -15   5   28.11    1.61
  -2 -15   5   28.32    1.76
   2  15  -5   28.83    1.76
   2 -15  -5   28.00    1.64
  -2  15   5   28.29    1.68
   2 -15  -4    6.33    0.75
  -2  15   4    6.34    0.78
   2 -15  -4    7.03    0.86
  -2 -15   4    7.52    0.88
   2  15  -4    6.13    0.79
  -2 -15   4    6.06    0.73
  -2  15   3    0.21    0.30
   2 -15  -3    0.19    0.26
  -2 -15   3    0.30    0.27
   2  15  -3    0.09    0.29
  -2 -15   3    0.03    0.23
   2 -15  -3   -0.34    0.40
  -2 -15   2    0.22    0.32
  -2  15   2   -0.06    0.26
   2  15  -2    0.03    0.23
   2 -15  -2    0.03    0.28
   2 -15  -2   -0.13    0.29
  -2 -15   2   -0.21    0.24
   2 -15  -2    0.13    0.18
  -2 -15   1   10.36    0.97
  -2 -15   1   10.35    0.97
   2  15  -1   10.21    1.00
   2 -15  -1   11.26    1.05
   2 -15  -1   11.78    0.97
  -2  15   1   10.53    0.99
   2 -15  -1   12.19    0.91
   2 -15   0    3.40    0.56
   2 -15   0    3.00    0.59
  -2 -15   0    3.15    0.57
   2 -15   0    4.16    0.55
  -2  15   0    3.49    0.61
  -2 -15   0    3.78    0.58
   2  15   0    3.53    0.61
  -2 -15  -1   24.34    1.54
  -2 -15  -1   25.76    1.54
   2 -15   1   27.19    1.50
  -2  15  -1   26.19    1.57
   2  15   1   24.98    1.58
   2 -15   1   26.72    1.50
   2 -15   2    2.28    0.45
   2 -15   2    1.89    0.42
  -2 -15  -2    1.69    0.38
  -2  15  -2    1.62    0.46
  -2 -15  -2    2.43    0.55
   2  15   2    2.07    0.49
  -2 -15  -3   13.37    1.07
  -2 -15  -3   14.09    1.18
  -2  15  -3   14.45    1.16
   2 -15   3   13.32    1.03
   2 -15   3   12.78    1.08
   2  15   3   13.09    1.17
  -2 -15  -4    1.03    0.41
   2  15   4    1.03    0.40
   2 -15   4    0.47    0.34
  -2 -15  -4    0.46    0.26
   2 -15   4    1.13    0.34
  -2  15  -4    0.49    0.34
   2 -15   5   31.19    1.64
  -2 -15  -5   32.63    1.89
   2 -15   5   26.97    1.78
  -2  15  -5   29.56    1.78
  -2 -15  -5   31.36    1.67
   2  15   5   31.21    1.84
  -2 -15  -6    1.94    0.46
  -2 -15  -6    2.06    0.54
  -2  15  -6    1.78    0.51
   2 -15   6    2.08    0.54
   2  15   6    1.85    0.51
   2 -15   6    1.74    0.43
  -2  15  -7    9.73    1.05
  -2 -15  -7    7.65    0.95
  -2 -15  -7    8.26    0.85
   2 -15   7    8.21    0.98
   2  15   7    8.87    0.91
   2  15   7    8.92    0.98
  -2 -15  -8    1.71    0.53
   2  15   8    2.57    0.57
   2  15   8    1.92    0.48
   2 -15   8    2.37    0.56
  -2 -15  -8    1.84    0.41
  -2  15  -8    2.06    0.57
   2  15   9   -0.25    0.39
  -2 -15  -9   -0.06    0.34
   2 -15   9   -0.75    0.41
  -2  15  -9    0.17    0.31
  -2  15  -9    0.06    0.29
  -2  15 -10    0.94    0.39
  -2  15 -10    0.04    0.30
  -2 -15 -10    0.81    0.45
   2 -15  10    0.20    0.33
   2  15  10    0.59    0.42
  -2  15 -11    5.79    0.85
   2  15  11    8.89    1.11
   2 -15  11    8.14    1.07
  -2 -15 -11    7.46    0.98
  -2  15 -11    6.49    0.94
   2  15  12    0.93    0.51
  -2 -15 -12    1.50    0.61
   2 -15  12    1.89    0.63
  -2  15 -12    1.29    0.50
  -2  15 -12    0.61    0.34
  -2  16  12   11.10    1.22
   2 -16 -12    9.67    1.18
   2 -16 -12    8.68    1.08
   2 -16 -11    1.42    0.53
   2  16 -11    2.86    0.66
   2 -16 -11    2.20    0.63
  -2  16  11    1.16    0.53
  -2 -16  11    2.96    0.75
   2  16 -10    2.46    0.68
  -2 -16  10    3.41    0.74
  -2  16  10    3.33    0.73
   2 -16 -10    2.46    0.62
   2 -16 -10    2.96    0.68
   2 -16  -9    0.93    0.39
  -2  16   9    1.60    0.52
  -2 -16   9    3.37    0.73
   2  16  -9    2.90    0.67
   2 -16  -9    2.38    0.62
  -2 -16   8    6.58    0.90
   2 -16  -8    5.81    0.85
   2 -16  -8    7.89    0.99
   2  16  -8    6.05    0.87
  -2  16   8    6.04    0.86
  -2 -16   7   -0.15    0.36
  -2  16   7   -0.34    0.42
   2 -16  -7   -0.09    0.36
   2  16  -7    0.05    0.37
  -2  16   7   -0.29    0.27
   2 -16  -7    0.27    0.32
  -2 -16   6   22.74    1.67
   2 -16  -6   25.04    1.63
   2  16  -6   21.86    1.63
   2 -16  -6   23.69    1.66
  -2 -16   6   23.53    1.51
  -2  16   6   22.75    1.57
  -2  16   5    0.56    0.40
  -2 -16   5    0.87    0.42
   2 -16  -5    0.08    0.28
   2 -16  -5    0.70    0.37
   2  16  -5    0.28    0.40
  -2 -16   5    0.29    0.30
  -2 -16   4    3.44    0.61
   2 -16  -4    3.43    0.62
   2 -16  -4    3.88    0.71
  -2  16   4    3.00    0.63
  -2 -16   4    3.30    0.62
   2  16  -4    3.73    0.67
  -2 -16   3    5.23    0.75
   2  16  -3    6.81    0.85
   2 -16  -3    6.41    0.85
  -2 -16   3    5.67    0.75
   2 -16  -3    5.12    0.71
  -2  16   3    5.48    0.77
   2 -16  -2    3.00    0.53
  -2  16   2    3.34    0.64
   2 -16  -2    4.52    0.72
  -2 -16   2    3.68    0.62
  -2 -16   2    3.80    0.64
   2  16  -2    4.49    0.70
  -2 -16   1    0.89    0.42
  -2  16   1    0.17    0.27
   2 -16  -1    0.08    0.28
   2 -16  -1    0.11    0.26
   2 -16  -1    0.36    0.40
  -2 -16   1   -0.14    0.27
   2  16  -1   -0.08    0.27
   2  16   0   20.19    1.48
  -2 -16   0   18.24    1.37
   2 -16   0   21.59    1.36
   2 -16   0   19.41    1.47
  -2 -16   0   18.36    1.34
  -2  16   0   20.23    1.43
   2 -16   0   21.34    1.32
   2 -16   1    9.24    0.88
  -2 -16  -1   10.22    0.99
   2 -16   1   10.31    1.05
  -2 -16  -1    9.79    1.02
   2 -16   1    9.96    0.92
   2  16   1   10.59    1.07
  -2  16  -1    9.32    0.96
  -2  16  -2    8.74    0.95
   2 -16   2    8.25    0.84
  -2 -16  -2    8.21    0.89
   2  16   2    7.80    0.92
  -2 -16  -2    7.45    0.91
   2 -16   2    7.76    0.83
   2 -16   3    0.12    0.27
  -2 -16  -3    0.38    0.33
   2 -16   3    0.02    0.31
   2  16   3    0.63    0.35
  -2 -16  -3    0.56    0.37
  -2  16  -3    0.84    0.39
  -2  16  -4   10.66    1.08
  -2 -16  -4   11.18    1.01
   2 -16   4   11.62    1.08
  -2 -16  -4   10.42    1.08
   2  16   4   10.38    1.09
  -2 -16  -5    7.58    0.83
   2  16   5    6.26    0.87
  -2 -16  -5    6.58    0.90
   2 -16   5    6.23    0.84
  -2  16  -5    6.56    0.87
   2 -16   6   14.16    1.26
  -2 -16  -6   14.37    1.31
  -2  16  -6   11.89    1.20
   2 -16   6   13.26    1.27
  -2 -16  -6   15.02    1.17
   2  16   6   14.54    1.30
  -2 -16  -7    4.52    0.81
  -2  16  -7    3.18    0.67
  -2 -16  -7    3.99    0.62
   2 -16   7    3.60    0.71
   2  16   7    2.69    0.63
   2  16   8    1.55    0.54
  -2  16  -8    2.30    0.63
  -2 -16  -8    1.42    0.52
   2 -16   8    1.63    0.53
   2  16   9    0.40    0.39
  -2  16  -9   -0.04    0.32
  -2 -16  -9   -0.05    0.43
   2 -16   9   -0.01    0.29
  -2 -16 -10    6.47    0.96
   2 -16  10    6.10    0.91
  -2  16 -10    6.83    1.00
   2  16  10    6.71    0.95
  -2  16 -11    0.82    0.43
   2 -17 -11    9.30    1.16
  -2 -17  10    5.09    0.87
   2 -17 -10    5.03    0.85
  -2  17  10    5.23    0.83
   2 -17 -10    6.63    0.99
   2  17 -10    3.64    0.74
   2 -17  -9    2.81    0.66
   2 -17  -9    2.87    0.65
  -2  17   9    2.99    0.68
  -2 -17   9    3.69    0.71
   2  17  -9    4.77    0.82
  -2 -17   8    0.31    0.35
   2 -17  -8   -0.12    0.36
   2  17  -8   -0.08    0.33
   2 -17  -8   -0.01    0.45
  -2  17   8   -0.21    0.36
  -2  17   7    3.85    0.66
  -2 -17   7    4.21    0.79
   2 -17  -7    5.49    0.88
   2 -17  -7    2.81    0.60
  -2  17   7    3.23    0.66
   2  17  -7    3.79    0.73
  -2  17   6    0.14    0.33
  -2 -17   6    0.94    0.41
   2 -17  -6    1.11    0.40
   2  17  -6    0.66    0.44
   2 -17  -6    1.49    0.52
  -2 -17   5    4.49    0.71
   2 -17  -5    3.63    0.73
  -2  17   5    4.02    0.70
   2 -17  -5    3.21    0.62
   2  17  -5    2.98    0.68
  -2 -17   5    3.40    0.69
  -2 -17   4    6.32    0.87
  -2  17   4    5.60    0.82
   2 -17  -4    4.99    0.73
  -2 -17   4    5.54    0.78
   2 -17  -4    5.52    0.83
   2  17  -4    5.64    0.84
   2 -17  -3    7.55    0.86
   2 -17  -3    6.34    0.91
  -2 -17   3    7.17    0.94
  -2 -17   3    5.76    0.80
  -2  17   3    6.91    0.90
   2  17  -3    7.44    0.94
  -2 -17   2    8.11    0.96
   2  17  -2    8.11    0.99
   2 -17  -2    7.30    0.83
  -2 -17   2    7.11    0.89
   2 -17  -2    6.76    0.91
  -2  17   2    6.76    0.87
   2 -17  -1   23.26    1.48
  -2 -17   1   20.52    1.50
   2  17  -1   22.54    1.61
  -2 -17   1   22.24    1.56
  -2  17   1   22.22    1.56
   2 -17  -1   21.42    1.61
   2 -17   0    5.25    0.79
   2 -17   0    5.43    0.68
   2 -17   0    4.87    0.68
  -2 -17   0    3.72    0.68
  -2 -17   0    4.96    0.74
  -2  17   0    3.61    0.66
   2  17   0    5.78    0.83
  -2 -17  -1   15.51    1.25
  -2 -17  -1   16.15    1.34
   2 -17   1   14.21    1.30
  -2  17  -1   14.26    1.25
   2  17   1   15.15    1.31
   2 -17   1   16.56    1.24
  -2 -17  -2   10.56    1.03
   2 -17   2   10.86    1.02
  -2 -17  -2    9.28    1.02
   2  17   2   10.61    1.12
  -2  17  -2   10.36    1.07
   2 -17   2    9.62    1.08
   2 -17   3    4.71    0.69
  -2 -17  -3    5.43    0.75
  -2 -17  -3    5.25    0.85
   2  17   3    4.44    0.75
  -2  17  -3    3.76    0.70
  -2 -17  -4    1.64    0.56
  -2 -17  -4    1.66    0.48
   2 -17   4    1.84    0.53
   2  17   4    2.38    0.61
  -2  17  -4    0.89    0.39
  -2 -17  -5    8.76    0.91
   2  17   5    7.45    0.97
   2 -17   5    6.32    0.85
  -2 -17  -5    6.25    0.88
  -2  17  -5    8.19    1.00
   2  17   6    0.83    0.40
  -2 -17  -6    1.71    0.43
   2 -17   6    1.68    0.56
  -2 -17  -6    1.34    0.46
  -2  17  -6    0.30    0.37
   2 -17   7    7.54    0.99
  -2 -17  -7    7.71    1.03
   2  17   7    8.04    1.04
  -2  17  -7    6.69    0.94
   2 -17   8   -0.02    0.30
  -2 -17  -8    0.96    0.50
   2  17   8    0.07    0.42
   2 -17   8    0.17    0.31
  -2  17  -8   -0.18    0.38
   2 -17   9    4.17    0.78
  -2 -17  -9    4.20    0.80
   2  17   9    4.17    0.80
  -2  17  -9    4.54    0.82
   2 -17   9    2.51    0.64
  -2  18   9    0.63    0.45
   2 -18  -9   -0.29    0.37
   2 -18  -9    0.79    0.51
  -2 -18   8    0.93    0.42
  -2  18   8    0.55    0.40
   2 -18  -8    0.80    0.44
   2 -18  -8    0.98    0.48
   2  18  -8    0.89    0.55
  -2 -18   7   -0.12    0.38
  -2  18   7   -0.13    0.27
   2 -18  -7    0.05    0.34
  -2  18   7   -0.24    0.31
   2 -18  -7   -0.26    0.41
   2  18  -7   -0.44    0.45
  -2 -18   6   -0.15    0.34
   2 -18  -6   -0.32    0.46
   2 -18  -6    1.78    0.56
  -2  18   6    1.53    0.54
   2  18  -6    0.35    0.39
  -2 -18   5    1.95    0.52
  -2  18   5    1.09    0.45
  -2 -18   5    0.56    0.39
   2 -18  -5    0.79    0.36
   2 -18  -5    0.64    0.42
   2  18  -5    1.32    0.54
   2 -18  -4   23.87    1.61
  -2  18   4   19.86    1.57
  -2 -18   4   21.92    1.57
   2 -18  -4   22.30    1.71
   2  18  -4   22.79    1.73
  -2 -18   4   23.03    1.71
   2 -18  -3    0.73    0.41
  -2 -18   3    0.08    0.36
  -2 -18   3    0.59    0.41
  -2  18   3    0.31    0.45
   2  18  -3   -0.59    0.44
  -2 -18   2   27.82    1.84
   2 -18  -2   29.50    1.97
  -2 -18   2   26.97    1.81
  -2  18   2   29.45    1.89
   2  18  -2   28.07    1.91
  -2 -18   1    0.19    0.39
  -2 -18   1    0.27    0.34
   2  18  -1    0.22    0.38
   2 -18  -1    0.46    0.40
  -2  18   1   -0.15    0.26
   2 -18   0    7.41    0.99
  -2 -18   0    6.83    0.92
  -2  18   0    8.53    1.01
  -2 -18   0    8.31    0.95
   2  18   0    7.92    0.97
  -2 -18  -1    5.58    0.80
   2 -18   1    5.03    0.82
   2 -18   1    5.61    0.73
   2  18   1    5.02    0.85
  -2 -18  -1    5.09    0.83
  -2  18  -1    5.52    0.83
   2 -18   2    2.95    0.61
  -2 -18  -2    2.08    0.49
  -2 -18  -2    2.84    0.66
   2 -18   2    2.30    0.60
   2  18   2    2.45    0.59
  -2  18  -2    2.20    0.58
   2  18   3   -0.35    0.44
   2 -18   3   -0.23    0.29
  -2  18  -3    0.01    0.33
   2 -18   3   -0.22    0.33
  -2 -18  -3   -0.67    0.42
  -2 -18  -3    0.07    0.29
   2 -18   4    0.93    0.44
  -2 -18  -4    0.22    0.36
  -2 -18  -4    0.64    0.36
   2  18   4    1.43    0.53
  -2  18  -4    1.28    0.49
   2  18   5    2.34    0.62
  -2  18  -5    1.44    0.55
  -2 -18  -5    2.12    0.55
   2 -18   5    2.52    0.58
   2  18   6    2.15    0.63
  -2 -18  -6    2.05    0.60
   2 -18   6    2.74    0.68
  -2  18  -6    2.22    0.66
   2 -18   7    0.81    0.46
   2  18   7    0.72    0.44
  -2 -18  -7    0.00    0.43
   2 -18   8   14.26    1.38
  -2  18  -8   13.34    1.35
  -2  19   7   -0.28    0.39
   2 -19  -6    0.74    0.46
  -2  19   6    0.56    0.33
   2  19  -6   -0.21    0.43
  -2 -19   6    0.36    0.38
  -2  19   5   -0.22    0.33
   2 -19  -5   -0.48    0.59
   2  19  -5    0.01    0.41
  -2 -19   5    0.82    0.42
   2 -19  -4   -0.58    0.55
  -2  19   4   -0.41    0.39
  -2 -19   4   -0.21    0.35
  -2 -19   4    0.25    0.36
   2  19  -4   -0.30    0.40
  -2 -19   3   19.17    1.60
   2 -19  -3   17.35    1.56
  -2 -19   3   17.74    1.49
  -2  19   3   15.69    1.40
   2  19  -3   18.01    1.56
  -2  19   2    0.62    0.37
   2 -19  -2    0.25    0.34
  -2 -19   2    0.30    0.40
  -2 -19   2    0.75    0.50
   2  19  -2    0.31    0.34
   2  19  -1   17.07    1.53
  -2 -19   1   14.37    1.34
   2 -19  -1   18.80    1.63
  -2 -19   1   14.72    1.38
  -2  19   1   16.89    1.44
  -2 -19   0    0.05    0.37
   2 -19   0    0.67    0.45
  -2  19   0   -0.14    0.42
  -2 -19   0   -0.14    0.31
   2  19   0    0.20    0.46
  -2 -19  -1    8.37    1.00
   2 -19   1    7.81    1.05
  -2 -19  -1    7.41    0.99
   2  19   1    8.05    1.06
  -2  19  -1    9.01    1.10
   2  19   2    0.39    0.51
  -2 -19  -2    0.31    0.34
   2 -19   2    0.01    0.46
  -2 -19  -2   -0.23    0.37
  -2  19  -2   -0.08    0.45
   2  19   3    3.54    0.75
  -2 -19  -3    2.61    0.62
  -2 -19  -3    2.64    0.56
   2 -19   3    3.55    0.65
   2 -19   3    1.87    0.59
  -2  19  -3    2.52    0.68
   2  19   4    0.01    0.42
   2 -19   4    0.67    0.40
   2 -19   4    0.11    0.30
  -2 -19  -4   -0.26    0.37
  -2  19  -4    0.28    0.31
   2  19   5    0.70    0.42
   2 -19   5   -0.05    0.39
   2 -19   5   -0.15    0.38
  -2  19  -5    0.63    0.47
   2 -19   6    0.38    0.41
  -2  19  -6    0.48    0.41
  -2 -20   3    2.23    0.62
  -2 -20   3    1.04    0.44
  -2  20   3    2.65    0.71
  -2 -20   2   11.73    1.25
   2 -20  -2   11.40    1.28
  -2 -20   2   10.25    1.19
  -2  20   2   11.50    1.25
  -2  20   1   -0.03    0.38
   2  20  -1    0.11    0.34
   2 -20  -1    0.35    0.46
  -2 -20   1   -0.15    0.55
  -2 -20   1    0.97    0.44
   2  20   0    5.83    0.96
   2 -20   0    4.09    0.82
  -2 -20   0    5.57    0.84
  -2 -20   0    4.75    0.87
  -2  20   0    4.22    0.83
   2 -20   1    2.19    0.71
  -2 -20  -1    1.83    0.57
  -2  20  -1    1.41    0.56
  -2 -20  -1    1.86    0.49
  -2  20  -2    6.20    0.97
  -2 -20  -2    7.07    0.92
  -2 -20  -2    6.75    0.98
   3   0 -20   -0.07    0.34
   3   0 -19   12.39    1.28
  -3   0  19   13.34    1.40
   3   0 -19   12.31    1.26
   3   0 -18    0.24    0.32
  -3   0  18   -0.59    0.42
   3   0 -18   -0.22    0.37
   3   0 -17   10.48    1.10
  -3   0  17    9.28    1.11
   3   0 -17    8.09    0.95
   3   0 -16   -0.07    0.26
   3   0 -16    0.02    0.29
  -3   0  16    0.22    0.35
   3   0 -15    3.13    0.53
  -3   0  15    2.70    0.56
   3   0 -15    2.63    0.52
   3   0 -14    0.08    0.27
   3   0 -14   -0.15    0.26
  -3   0  14   -0.07    0.15
  -3   0  14   -0.07    0.26
  -3   0  13   28.62    1.31
   3   0 -13   26.81    1.46
  -3   0  13   27.04    1.66
   3   0 -13   28.31    1.53
   3   0 -12    0.28    0.26
  -3   0  12   -0.13    0.27
  -3   0  12   -0.04    0.13
   3   0 -12    0.37    0.26
  -3   0  11    9.15    0.61
   3   0 -11   10.04    0.78
   3   0 -11   10.13    0.80
  -3   0  11   10.09    0.89
   3   0 -10   -0.08    0.19
   3   0 -10    0.12    0.15
  -3   0  10    0.05    0.18
  -3   0  10    0.16    0.12
   3   0  -9    4.54    0.46
  -3   0   9    4.84    0.54
   3   0  -9    4.56    0.47
  -3   0   9    4.38    0.36
   3   0  -8    0.12    0.15
  -3   0   8    0.31    0.18
   3   0  -8   -0.09    0.14
  -3   0   8    0.05    0.07
   3   0  -7  137.55    3.44
  -3   0   7  128.14    3.57
  -3   0   7  123.71    3.10
   3   0  -7  130.78    3.39
   3   0  -6    0.06    0.10
  -3   0   6    0.04    0.06
  -3   0   5   48.46    1.26
   3   0  -5   55.58    1.56
   3   0  -5   52.73    1.53
   3   0  -5   53.26    1.27
  -3   0   5   57.79    1.72
  -3   0   5   52.78    1.40
   3   0  -4    0.06    0.08
   3   0  -4    0.14    0.04
  -3   0   4    0.03    0.08
   3   0  -4    0.07    0.08
  -3   0   4    0.06    0.06
  -3   0   3    1.40    0.14
  -3   0   3    1.40    0.20
   3   0  -3    1.47    0.14
   3   0  -3    1.32    0.13
  -3   0   3    1.03    0.17
  -3   0   2    0.06    0.06
   3   0  -2    0.03    0.03
   3   0  -2   -0.01    0.07
  -3   0   2   -0.01    0.08
   3   0  -2    0.08    0.06
   3   0  -2    0.06    0.05
  -3   0   1  107.49    2.54
  -3   0   1  102.28    2.65
   3   0  -1  102.87    2.53
  -3   0   1  104.49    2.64
  -3   0   0    0.03    0.08
  -3   0   0    0.00    0.09
  -3   0   0   -0.03    0.09
  -3   0   0    0.04    0.08
  -3   0  -1  136.89    3.34
   3   0   1  129.62    3.24
   3   0   1  138.64    3.12
  -3   0  -1  137.46    3.41
  -3   0  -1  137.60    3.36
  -3   0  -1  145.30    3.39
   3   0   2    0.06    0.07
  -3   0  -2    0.15    0.09
  -3   0  -2    0.06    0.07
   3   0   2   -0.01    0.06
  -3   0  -2   -0.01    0.09
  -3   0  -3  157.92    3.68
  -3   0  -3  159.11    3.89
   3   0   3  151.99    3.69
   3   0   3  151.45    3.52
  -3   0  -4    0.11    0.08
  -3   0  -4    0.18    0.12
   3   0   4    0.05    0.10
   3   0   4    0.14    0.05
  -3   0  -5  284.84    6.76
  -3   0  -5  271.93    6.80
   3   0   5  282.49    6.61
  -3   0  -5  279.78    6.33
  -3   0  -6    0.09    0.06
  -3   0  -6    0.28    0.20
  -3   0  -6   -0.04    0.13
   3   0   6    0.18    0.17
  -3   0  -7    7.26    0.61
  -3   0  -7    5.42    0.57
   3   0   7    6.61    0.55
   3   0   8    0.13    0.17
  -3   0  -8    0.30    0.19
  -3   0  -8    0.20    0.22
   3   0   8   -0.20    0.19
   3   0   9   16.63    1.00
  -3   0  -9   15.07    1.05
   3   0   9   14.70    0.99
  -3   0 -10    0.02    0.22
   3   0  10   -0.08    0.24
   3   0  10   -0.11    0.19
  -3   0 -10   -0.21    0.23
  -3   0 -11   49.44    2.09
  -3   0 -11   50.21    2.24
   3   0  11   47.91    2.14
  -3   0 -12    0.01    0.29
   3   0  12    0.36    0.34
  -3   0 -12    0.16    0.27
  -3   0 -13   67.56    2.88
   3   0  13   65.30    2.80
  -3   0 -13   68.27    2.75
  -3   0 -14    0.33    0.40
  -3   0 -14   -0.19    0.37
   3   0  14   -0.11    0.26
  -3   0 -15    5.61    0.87
  -3   0 -15    5.99    0.84
   3   0  15    5.43    0.80
   3   0  16   -0.33    0.37
  -3   0 -16   -0.28    0.29
  -3   0 -17    3.92    0.75
   3   0  17    2.65    0.63
   3   1 -19    0.83    0.42
  -3  -1  19    0.96    0.52
  -3   1  19   -0.35    0.49
   3  -1 -19    0.67    0.34
   3  -1 -19   -0.03    0.43
   3   1 -19    0.43    0.46
   3   1 -18   16.43    1.37
  -3  -1  18   16.23    1.51
   3   1 -18   18.81    1.53
   3  -1 -18   17.84    1.50
   3  -1 -18   16.32    1.41
  -3   1  18   18.11    1.58
   3   1 -17    0.45    0.34
   3   1 -17    0.53    0.36
  -3   1  17    0.58    0.39
  -3  -1  17    1.01    0.49
   3  -1 -17    1.14    0.46
   3  -1 -17    0.56    0.45
  -3   1  16    2.24    0.58
   3  -1 -16    3.13    0.59
   3   1 -16    1.83    0.48
  -3  -1  16    2.46    0.59
   3   1 -16    3.14    0.59
   3  -1 -16    2.84    0.59
   3  -1 -15    3.76    0.61
   3   1 -15    3.35    0.51
  -3  -1  15    3.35    0.63
  -3   1  15    4.26    0.71
   3  -1 -15    3.59    0.61
   3   1 -15    4.36    0.66
   3   1 -15    2.44    0.50
  -3  -1  14   11.51    0.83
   3   1 -14   10.68    0.94
   3   1 -14   10.71    0.86
  -3  -1  14   10.41    1.05
   3  -1 -14   11.92    1.00
   3  -1 -14   10.53    0.96
   3   1 -14   11.62    1.00
  -3   1  14   10.93    1.07
  -3   1  13    3.35    0.42
   3  -1 -13    4.37    0.59
   3   1 -13    3.29    0.51
   3   1 -13    2.91    0.51
  -3  -1  13    2.31    0.51
  -3   1  13    2.67    0.56
   3  -1 -13    2.99    0.53
  -3  -1  13    2.99    0.40
  -3   1  12   67.80    2.19
   3  -1 -12   68.61    2.51
  -3  -1  12   68.21    2.74
  -3   1  12   64.60    2.67
  -3  -1  12   65.72    2.23
   3   1 -12   67.65    2.43
   3  -1 -12   69.59    2.52
   3   1 -12   67.22    2.51
   3  -1 -11   13.04    0.91
   3   1 -11   14.77    0.93
   3  -1 -11   14.46    0.95
  -3  -1  11   13.80    1.05
  -3   1  11   14.18    1.06
  -3   1  11   14.12    0.77
   3   1 -11   15.03    0.98
  -3  -1  11   13.74    0.79
  -3  -1  10   40.73    1.81
   3  -1 -10   41.97    1.68
   3   1 -10   42.88    1.62
   3  -1 -10   42.29    1.68
  -3   1  10   38.15    1.77
   3   1 -10   41.08    1.68
  -3   1  10   40.61    1.66
  -3   1  10   39.08    1.39
  -3  -1  10   40.17    1.45
   3  -1  -9    0.44    0.20
   3   1  -9    0.72    0.22
   3   1  -9    0.37    0.15
  -3   1   9    0.87    0.26
  -3  -1   9    0.39    0.18
  -3   1   9    0.43    0.22
  -3  -1   9    0.47    0.15
  -3   1   9    0.44    0.14
   3  -1  -8  100.77    2.82
  -3  -1   8   89.19    2.53
  -3   1   8   93.24    2.46
   3   1  -8   98.46    2.72
  -3  -1   8   99.32    2.98
   3   1  -8   98.69    2.82
  -3   1   8   98.42    2.79
  -3   1   8  100.50    2.97
  -3   1   7    6.94    0.37
  -3   1   7    7.23    0.51
   3  -1  -7    7.26    0.52
   3   1  -7    7.69    0.50
   3   1  -7    8.14    0.55
  -3  -1   7    7.03    0.57
  -3  -1   7    6.36    0.39
   3  -1  -7    7.11    0.39
  -3   1   7    7.53    0.59
   3   1  -6  204.61    4.74
  -3   1   6  189.07    4.76
   3  -1  -6  212.30    4.87
  -3   1   6  220.52    5.03
   3   1  -6  201.67    4.83
   3  -1  -6  201.64    4.53
  -3  -1   6  203.69    4.98
  -3   1   6  185.63    4.44
  -3  -1   6  191.30    4.54
  -3  -1   5    0.37    0.11
  -3   1   5    0.31    0.11
   3   1  -5    0.35    0.11
  -3   1   5    0.28    0.06
  -3  -1   5    0.31    0.07
   3  -1  -5    0.34    0.09
   3  -1  -5    0.41    0.15
  -3   1   5    0.35    0.11
  -3   1   5    0.33    0.05
  -3  -1   5    0.58    0.17
   3   1  -5    0.20    0.10
  -3   1   5    0.22    0.13
   3   1  -4   18.72    0.67
   3   1  -4   17.55    0.69
   3  -1  -4   18.72    0.60
  -3   1   4   19.66    0.79
   3  -1  -4   18.10    0.74
  -3  -1   4   19.36    0.82
  -3  -1   4   19.09    0.69
  -3   1   4   19.59    0.55
  -3   1   4   18.22    0.67
  -3   1   4   19.81    0.82
   3  -1  -3   12.68    0.56
   3   1  -3   12.80    0.49
   3   1  -3   12.03    0.48
  -3  -1   3   12.27    0.60
  -3   1   3   13.09    0.61
  -3  -1   3   12.92    0.52
  -3   1   3   13.18    0.42
   3   1  -3   12.85    0.52
  -3   1   3   11.98    0.59
   3  -1  -3   13.15    0.42
  -3   1   3   11.95    0.45
   3  -1  -2   17.05    0.58
   3  -1  -2   15.48    0.44
  -3  -1   2   17.21    0.62
   3  -1  -2   16.06    0.64
   3   1  -2   16.58    0.56
   3   1  -2   16.45    0.52
  -3   1   2   17.16    0.69
   3  -1  -2   16.68    0.53
  -3  -1   2   16.46    0.69
  -3   1   2   15.42    0.45
   3   1  -2   17.28    0.62
  -3  -1   2   16.52    0.67
   3  -1  -2   17.51    0.45
  -3   1   2   16.24    0.53
  -3   1   1    6.40    0.32
  -3  -1   1    5.95    0.35
   3  -1  -1    5.82    0.27
   3   1  -1    5.74    0.38
   3   1  -1    6.54    0.36
  -3  -1   1    7.12    0.41
  -3   1   1    6.51    0.39
  -3  -1   1    6.49    0.37
   3   1  -1    6.93    0.25
   3   1   0  198.75    4.27
  -3  -1   0  194.50    4.50
  -3  -1   0  200.45    4.57
  -3   1   0  190.04    4.54
  -3  -1   0  198.75    4.50
   3  -1   0  179.33    4.39
   3   1   0  181.14    4.49
  -3   1   0  195.39    4.55
  -3   1   0  186.56    4.44
  -3  -1  -1  111.65    2.83
  -3   1  -1  109.71    2.80
   3  -1   1  105.09    2.75
   3   1   1  103.06    2.74
  -3   1  -1  116.13    2.87
  -3   1  -1  111.84    2.86
  -3   1  -1  110.40    2.81
   3   1   1  115.96    2.62
  -3  -1  -1  120.08    2.88
  -3  -1  -1  114.65    2.79
  -3   1  -1  112.14    2.57
   3  -1   2  142.17    3.59
   3  -1   2  149.27    3.68
  -3  -1  -2  152.90    3.66
  -3   1  -2  148.04    3.55
   3  -1   2  144.62    3.37
   3   1   2  141.69    3.46
  -3   1  -2  149.79    3.66
  -3  -1  -2  146.26    3.57
  -3   1  -2  147.61    3.63
  -3   1  -2  142.87    3.41
   3   1   2  150.68    3.46
   3   1   3    3.56    0.28
  -3  -1  -3    3.18    0.32
  -3  -1  -3    2.67    0.31
   3  -1   3    3.31    0.18
  -3   1  -3    2.88    0.25
  -3   1  -3    3.19    0.27
   3  -1   3    3.77    0.33
   3   1   3    3.47    0.24
  -3   1  -3    3.74    0.34
   3   1   4   86.12    2.33
  -3  -1  -4   81.79    2.47
  -3   1  -4   85.62    2.31
  -3   1  -4   86.02    2.46
   3   1   4   85.11    2.11
   3  -1   4   87.37    2.47
  -3   1  -4   86.93    2.23
  -3  -1  -4   89.20    2.48
  -3   1  -5   52.50    1.76
  -3  -1  -5   50.71    1.73
  -3   1  -5   50.95    1.63
   3   1   5   51.59    1.63
  -3   1  -5   51.01    1.46
   3  -1   5   50.73    1.74
  -3  -1  -5   48.34    1.75
  -3   1  -6   34.43    1.40
  -3   1  -6   34.41    1.06
  -3  -1  -6   35.27    1.39
  -3  -1  -6   32.58    1.41
  -3   1  -6   33.38    1.30
   3  -1   6   34.59    1.40
   3   1   6   33.69    1.30
   3  -1   7    0.95    0.27
  -3   1  -7    0.73    0.12
  -3  -1  -7    0.90    0.26
  -3   1  -7    0.55    0.22
  -3  -1  -7    0.68    0.24
   3   1   7    0.59    0.21
  -3   1  -7    0.36    0.18
  -3   1  -8    0.20    0.06
  -3   1  -8    0.18    0.19
  -3  -1  -8    0.35    0.22
  -3  -1  -8    0.26    0.21
   3  -1   8    0.61    0.25
   3   1   8    0.10    0.16
  -3  -1  -9    0.46    0.28
   3  -1   9    0.72    0.25
  -3  -1  -9    0.64    0.26
   3   1   9    0.46    0.24
  -3   1  -9    0.39    0.23
  -3   1  -9    0.49    0.26
   3   1  10   34.90    1.63
  -3  -1 -10   33.70    1.72
  -3   1 -10   33.99    1.71
  -3   1 -10   35.88    1.64
   3  -1  10   33.87    1.67
   3   1  10   33.41    1.66
  -3  -1 -11    0.96    0.39
   3   1  11    0.69    0.28
   3  -1  11    0.38    0.27
   3   1  11    0.76    0.32
  -3   1 -11    0.57    0.32
  -3   1 -11    0.53    0.28
   3  -1  12   85.67    3.24
  -3   1 -12   90.34    3.23
  -3  -1 -12   89.45    3.37
  -3   1 -12   90.72    3.37
   3   1  12   89.08    3.22
  -3  -1 -12   94.06    3.26
   3   1  12   91.01    3.30
  -3   1 -13    6.16    0.77
   3  -1  13    6.29    0.80
  -3  -1 -13    6.90    0.87
  -3  -1 -13    4.99    0.69
   3   1  13    6.72    0.80
   3  -1  14   24.48    1.63
  -3  -1 -14   24.73    1.61
  -3  -1 -14   22.25    1.63
   3   1  14   25.02    1.64
  -3   1 -14   25.00    1.61
  -3   1 -15    2.20    0.51
   3  -1  15    2.86    0.63
   3   1  15    1.96    0.52
  -3  -1 -15    3.41    0.66
  -3  -1 -15    3.66    0.73
   3  -1  16    7.77    0.99
   3   1  16    7.82    1.00
  -3  -1 -16    8.14    1.01
  -3  -1 -16    7.80    1.02
  -3   1 -16    6.15    0.89
   3  -1  17    7.48    1.04
  -3   1 -17    6.84    0.96
   3   1  17    5.97    0.88
  -3  -1 -17    5.29    0.86
   3  -2 -19    6.91    1.01
   3  -2 -19    8.28    1.08
  -3  -2  19    8.69    1.11
   3   2 -19    5.93    0.92
  -3   2  19    6.41    0.98
   3   2 -19    7.63    0.96
   3   2 -18    2.87    0.61
   3  -2 -18    3.23    0.67
  -3  -2  18    2.61    0.60
  -3   2  18    2.99    0.68
   3  -2 -18    2.53    0.62
   3   2 -18    2.57    0.64
  -3  -2  17    6.34    0.93
   3  -2 -17    7.57    0.93
   3   2 -17    8.03    0.91
   3  -2 -17    5.88    0.83
   3   2 -17    6.70    0.89
  -3   2  17    7.31    1.01
   3   2 -16    7.69    0.84
  -3  -2  16    6.80    0.91
  -3   2  16    6.18    0.89
   3  -2 -16    7.61    0.90
   3   2 -16    8.63    0.97
   3  -2 -16    6.68    0.86
   3  -2 -15    5.45    0.73
   3  -2 -15    7.58    0.84
   3   2 -15    6.92    0.84
   3   2 -15    6.76    0.70
  -3  -2  15    8.11    0.95
  -3   2  15    7.16    0.92
   3   2 -15    7.02    0.78
  -3  -2  14    5.14    0.56
   3  -2 -14    4.64    0.64
   3  -2 -14    4.52    0.63
   3   2 -14    4.37    0.55
  -3  -2  14    5.22    0.75
  -3   2  14    5.98    0.80
   3   2 -14    5.45    0.65
   3   2 -14    6.18    0.75
  -3  -2  13   10.76    0.79
   3  -2 -13   10.91    0.93
   3   2 -13   10.66    0.86
  -3   2  13   11.71    0.77
   3   2 -13    9.38    0.88
   3   2 -13   10.51    0.82
  -3  -2  13    8.94    0.93
  -3   2  13    9.04    0.93
   3  -2 -13   10.80    0.92
  -3   2  13   11.78    0.96
  -3  -2  12    0.38    0.17
  -3   2  12    0.52    0.27
   3   2 -12   -0.02    0.19
   3   2 -12    0.36    0.24
   3   2 -12    0.10    0.18
  -3  -2  12    0.20    0.28
  -3   2  12    0.25    0.26
  -3   2  12    0.36    0.16
   3  -2 -12    0.49    0.25
  -3   2  11   46.78    2.07
  -3   2  11   46.54    1.90
   3   2 -11   47.54    1.83
  -3  -2  11   46.88    1.71
   3  -2 -11   48.07    1.94
   3   2 -11   48.07    1.83
  -3  -2  11   47.03    2.08
   3   2 -11   48.00    1.95
  -3   2  11   46.57    1.61
   3   2 -10    8.85    0.68
  -3  -2  10    7.61    0.56
   3  -2 -10    7.56    0.68
  -3   2  10    6.11    0.66
   3   2 -10    8.71    0.70
  -3   2  10    8.51    0.69
   3   2 -10    7.91    0.62
  -3  -2  10    8.29    0.76
  -3   2  10    7.64    0.51
   3  -2  -9  121.16    3.35
   3   2  -9  110.71    3.14
  -3  -2   9  111.42    3.04
   3   2  -9  117.17    3.34
  -3   2   9  112.59    3.27
  -3   2   9  110.82    3.42
  -3  -2   9  120.40    3.51
  -3   2   9  108.48    2.90
   3   2  -8   13.46    0.71
  -3  -2   8   12.90    0.66
   3  -2  -8   14.42    0.66
  -3  -2   8   14.58    0.89
  -3   2   8   15.65    0.90
   3  -2  -8   13.62    0.81
   3   2  -8   14.43    0.83
  -3   2   8   13.58    0.60
  -3   2   8   13.76    0.78
  -3   2   7   58.02    1.61
   3  -2  -7   62.92    1.99
   3   2  -7   63.39    1.83
  -3  -2   7   59.53    1.74
   3   2  -7   62.20    1.97
  -3  -2   7   63.86    2.08
  -3   2   7   65.09    2.08
   3  -2  -7   62.81    1.74
  -3   2   7   61.76    1.92
   3   2  -6    0.80    0.15
  -3  -2   6    0.62    0.13
   3  -2  -6    1.08    0.16
  -3  -2   6    0.67    0.18
   3   2  -6    0.98    0.20
  -3   2   6    0.71    0.20
  -3   2   6    0.79    0.08
  -3   2   6    0.88    0.17
   3  -2  -6    0.65    0.17
  -3   2   6    0.89    0.18
   3  -2  -5   10.35    0.58
  -3  -2   5    9.66    0.44
   3   2  -5    9.38    0.45
   3   2  -5    9.19    0.58
  -3   2   5    9.55    0.50
   3  -2  -5    9.98    0.45
  -3  -2   5   10.69    0.60
  -3   2   5    9.39    0.57
  -3   2   5    9.71    0.54
   3   2  -5    9.86    0.54
  -3  -2   5    9.17    0.50
   3   2  -4    0.84    0.11
  -3  -2   4    0.66    0.14
   3  -2  -4    0.52    0.14
   3   2  -4    0.51    0.16
  -3   2   4    0.62    0.13
  -3  -2   4    0.61    0.15
  -3   2   4    0.87    0.17
  -3   2   4    0.41    0.12
   3  -2  -4    0.70    0.12
  -3   2   3   22.03    0.70
  -3   2   3   22.46    0.59
   3   2  -3   22.76    0.78
   3   2  -3   21.45    0.91
   3   2  -3   23.08    0.82
   3  -2  -3   23.08    0.59
  -3   2   3   23.20    0.87
   3  -2  -3   23.15    0.87
  -3   2   3   22.69    0.88
   3   2  -3   23.60    0.68
   3  -2  -3   23.47    0.59
  -3   2   3   24.54    0.91
  -3  -2   3   22.80    0.82
  -3  -2   3   24.59    0.90
   3   2  -2   21.45    0.60
  -3   2   2   18.72    0.79
   3   2  -2   20.20    0.67
  -3   2   2   21.00    0.58
   3  -2  -2   20.84    0.79
   3  -2  -2   20.03    0.57
   3   2  -2   19.04    0.82
   3   2  -2   20.01    0.75
  -3  -2   2   19.47    0.78
  -3   2   2   20.85    0.79
   3  -2  -2   19.35    0.70
  -3  -2   2   20.41    0.75
  -3   2   2   21.34    0.81
  -3   2   2   19.97    0.59
   3  -2  -1  144.65    3.69
  -3  -2   1  155.66    3.74
   3   2  -1  160.62    3.57
  -3   2   1  161.40    3.43
  -3   2   1  148.70    3.58
   3   2  -1  148.22    3.79
   3   2  -1  154.93    3.74
  -3   2   1  155.85    3.76
   3  -2  -1  164.59    3.44
  -3  -2   1  153.15    3.68
  -3  -2   1  161.46    3.78
   3  -2  -1  144.90    3.56
  -3   2   0   71.29    1.86
   3  -2   0   67.52    1.84
   3   2   0   67.45    1.95
  -3  -2   0   69.77    1.86
  -3  -2   0   70.87    1.95
  -3   2   0   70.05    1.94
   3   2   0   67.72    1.97
  -3  -2   0   76.38    1.97
  -3   2   0   71.39    1.98
   3   2   0   72.58    1.78
   3   2   0   74.22    1.96
  -3   2   0   74.40    1.66
   3  -2   1  183.74    4.58
  -3   2  -1  199.44    4.63
  -3  -2  -1  201.05    4.69
   3   2   1  183.80    4.60
  -3  -2  -1  203.22    4.68
  -3   2  -1  193.96    4.65
   3   2   1  188.25    4.71
  -3  -2  -1  203.68    4.56
  -3   2  -1  195.93    4.40
  -3   2  -1  191.45    4.65
   3   2   1  202.72    4.49
  -3  -2  -2   31.70    1.11
   3  -2   2   33.56    1.14
   3  -2   2   32.84    1.15
  -3   2  -2   33.39    1.14
   3   2   2   34.33    1.04
  -3  -2  -2   35.64    1.08
  -3   2  -2   33.87    1.11
   3   2   2   30.04    1.04
  -3   2  -2   30.94    0.98
  -3  -2  -2   34.91    1.18
   3   2   3  151.24    3.58
  -3   2  -3  146.94    3.59
   3  -2   3  144.71    3.69
  -3  -2  -3  139.13    3.68
  -3   2  -3  149.81    3.73
   3  -2   3  142.75    3.27
   3   2   3  141.26    3.49
   3  -2   3  141.15    3.70
  -3   2  -3  146.29    3.54
  -3  -2  -3  153.03    3.74
  -3  -2  -3  152.63    3.59
  -3   2  -4   49.59    1.48
  -3  -2  -4   47.53    1.64
  -3  -2  -4   55.31    1.69
  -3   2  -4   48.39    1.52
  -3   2  -4   50.56    1.66
   3   2   4   51.65    1.56
   3   2   4   45.95    1.39
   3  -2   4   49.71    1.66
  -3  -2  -5   64.06    2.12
   3   2   5   68.30    2.02
  -3  -2  -5   69.93    2.13
  -3   2  -5   65.27    2.00
  -3   2  -5   66.24    1.86
   3  -2   5   64.43    2.11
   3   2   6    4.07    0.40
  -3  -2  -6    2.64    0.39
  -3  -2  -6    3.61    0.41
  -3   2  -6    3.22    0.36
   3  -2   6    3.29    0.40
  -3   2  -6    3.98    0.31
  -3  -2  -7   16.61    0.92
  -3  -2  -7   15.50    0.96
  -3   2  -7   16.15    0.90
  -3   2  -7   16.21    0.68
   3  -2   7   15.61    0.94
   3   2   7   16.18    0.89
  -3  -2  -8    5.15    0.57
  -3  -2  -8    6.26    0.59
   3   2   8    4.95    0.53
  -3   2  -8    5.86    0.55
  -3   2  -8    6.12    0.38
   3  -2   8    6.46    0.62
  -3  -2  -9    6.58    0.70
  -3  -2  -9    8.38    0.72
   3   2   9    7.55    0.68
  -3   2  -9    8.34    0.70
   3  -2   9    7.34    0.71
   3   2  10    2.63    0.44
  -3  -2 -10    2.80    0.52
  -3  -2 -10    2.95    0.46
  -3   2 -10    2.95    0.47
   3  -2  10    3.44    0.51
  -3   2 -11   14.51    1.04
  -3  -2 -11   13.83    1.12
   3  -2  11   11.35    0.97
   3   2  11   14.26    1.04
   3   2  12   21.62    1.38
   3   2  12   22.15    1.42
  -3   2 -12   20.69    1.35
  -3  -2 -12   19.33    1.39
   3  -2  12   22.50    1.44
  -3   2 -13   22.51    1.47
   3  -2  13   21.76    1.50
   3   2  13   20.76    1.44
  -3  -2 -13   20.89    1.50
   3   2  13   21.88    1.45
  -3  -2 -14   -0.22    0.33
  -3  -2 -14   -0.05    0.30
   3  -2  14    0.25    0.30
   3   2  14   -0.17    0.28
  -3   2 -14   -0.09    0.31
  -3  -2 -15   14.45    1.34
  -3  -2 -15   14.06    1.25
   3   2  15   13.02    1.23
   3  -2  15   14.16    1.27
  -3   2 -15   14.03    1.24
   3  -2  16   18.28    1.51
  -3  -2 -16   17.54    1.53
  -3  -2 -16   18.61    1.51
  -3   2 -16   20.21    1.56
   3   2  16   16.32    1.45
  -3  -2 -17    6.87    0.97
  -3  -2 -17    8.23    1.08
   3  -2  17    7.17    1.00
   3   2  17    6.24    0.91
  -3   2 -17    5.08    0.85
   3  -3 -19    1.72    0.61
   3   3 -19    1.84    0.59
   3  -3 -19    0.85    0.52
  -3  -3  19    1.25    0.46
  -3   3  19    1.41    0.66
   3   3 -18    3.68    0.71
   3  -3 -18    2.28    0.61
   3  -3 -18    2.16    0.61
  -3  -3  18    2.69    0.67
  -3   3  18    2.23    0.60
   3   3 -18    3.70    0.68
   3  -3 -17   -0.28    0.41
   3   3 -17    0.75    0.34
  -3  -3  17    0.10    0.27
  -3   3  17    0.17    0.32
   3   3 -17    0.08    0.43
   3  -3 -17    0.17    0.30
   3  -3 -16    8.12    0.94
   3   3 -16    9.31    0.93
  -3   3  16    9.06    1.06
  -3  -3  16    8.59    1.02
   3   3 -16   10.50    1.06
   3  -3 -16    9.09    1.00
   3  -3 -15    5.30    0.76
   3   3 -15    3.62    0.57
  -3  -3  15    4.34    0.72
  -3   3  15    3.77    0.68
   3   3 -15    3.70    0.65
   3  -3 -15    3.85    0.65
  -3   3  14    9.68    0.93
   3   3 -14    8.67    0.90
   3  -3 -14    9.18    0.93
   3   3 -14    9.71    0.86
  -3  -3  14    9.72    1.00
  -3   3  14    9.97    1.00
  -3  -3  14    8.69    0.76
   3   3 -14    8.70    0.78
  -3  -3  13    0.06    0.14
  -3   3  13   -0.01    0.22
   3  -3 -13    0.11    0.27
   3   3 -13    0.11    0.21
   3   3 -13   -0.02    0.20
  -3  -3  13    0.11    0.23
  -3   3  13   -0.43    0.33
  -3   3  13   -0.04    0.14
   3   3 -13   -0.19    0.23
   3   3 -12    9.91    0.87
  -3   3  12    9.26    0.89
   3   3 -12    9.29    0.76
  -3  -3  12   10.21    0.93
  -3  -3  12    9.73    0.72
   3  -3 -12   10.44    0.88
  -3   3  12    9.53    0.67
   3   3 -12    8.72    0.74
  -3   3  12   10.39    0.85
  -3   3  11   19.99    1.17
  -3  -3  11   20.18    1.03
   3   3 -11   21.80    1.10
   3   3 -11   18.69    1.07
  -3  -3  11   20.36    1.29
  -3   3  11   21.33    1.29
   3  -3 -11   19.80    1.18
   3   3 -11   19.43    1.19
  -3   3  11   21.03    0.96
  -3   3  10   66.21    2.00
   3  -3 -10   67.21    2.38
   3   3 -10   67.35    2.17
   3   3 -10   66.70    2.37
   3   3 -10   64.81    2.25
  -3   3  10   69.63    2.50
  -3  -3  10   67.59    2.50
  -3   3  10   65.04    2.30
  -3  -3  10   65.59    2.12
  -3  -3   9    0.19    0.13
   3   3  -9    0.15    0.20
  -3   3   9    0.12    0.15
   3  -3  -9    0.03    0.12
   3   3  -9    0.05    0.14
   3  -3  -9    0.00    0.19
   3   3  -9    0.14    0.18
  -3  -3   9   -0.05    0.17
  -3   3   9    0.27    0.24
  -3   3   8   31.17    1.29
   3  -3  -8   32.06    1.15
   3   3  -8   29.95    1.15
   3  -3  -8   32.66    1.37
   3   3  -8   31.86    1.32
  -3  -3   8   32.43    1.41
  -3   3   8   31.54    1.38
  -3  -3   8   28.81    1.14
   3   3  -8   33.27    1.37
  -3  -3   8   31.12    0.94
  -3   3   7    5.34    0.21
   3  -3  -7    6.01    0.51
   3  -3  -7    5.42    0.39
   3   3  -7    5.08    0.38
  -3  -3   7    5.10    0.38
   3   3  -7    5.44    0.48
  -3   3   7    5.69    0.46
  -3  -3   7    5.47    0.50
  -3   3   7    6.13    0.52
  -3  -3   7    5.16    0.25
   3   3  -7    5.50    0.48
  -3   3   6    0.99    0.20
   3   3  -6    1.34    0.18
   3   3  -6    1.01    0.21
  -3   3   6    1.29    0.23
  -3  -3   6    0.96    0.09
   3  -3  -6    1.05    0.17
  -3  -3   6    1.15    0.18
   3  -3  -6    1.56    0.26
   3   3  -6    1.10    0.23
  -3  -3   6    1.24    0.23
  -3   3   5    0.96    0.20
  -3   3   5    1.25    0.19
   3  -3  -5    0.92    0.20
   3   3  -5    1.24    0.14
   3  -3  -5    1.13    0.17
   3   3  -5    0.96    0.19
   3   3  -5    0.90    0.22
  -3  -3   5    0.89    0.18
  -3  -3   5    0.97    0.20
  -3  -3   5    0.90    0.15
   3   3  -4   90.72    2.56
  -3  -3   4   92.42    2.49
  -3   3   4   92.04    2.47
  -3   3   4   91.43    2.32
  -3  -3   4   89.62    2.44
   3  -3  -4   94.66    2.53
   3   3  -4   89.84    2.14
   3   3  -4   90.36    2.43
  -3   3   4   89.56    2.46
  -3   3   3   10.61    0.45
   3  -3  -3   10.88    0.58
   3   3  -3    9.76    0.59
   3   3  -3   10.38    0.33
  -3  -3   3   10.22    0.53
   3   3  -3   10.87    0.56
  -3  -3   3   10.15    0.34
  -3   3   3   10.34    0.55
  -3  -3   3   10.77    0.55
  -3   3   3   11.20    0.55
   3   3  -3   10.27    0.50
  -3   3   3   10.82    0.57
  -3  -3   2  126.80    3.17
  -3   3   2  130.43    3.15
   3   3  -2  126.39    2.80
  -3  -3   2  127.89    2.91
   3   3  -2  131.43    3.18
   3   3  -2  119.80    3.24
   3  -3  -2  119.48    2.91
  -3  -3   2  123.48    3.14
  -3   3   2  110.99    3.16
   3  -3  -2  126.88    3.21
   3   3  -2  126.80    3.05
   3   3  -2  128.68    2.79
  -3   3   2  134.62    3.22
   3  -3  -2  122.62    3.11
  -3   3   2  125.01    2.92
  -3  -3   1    0.34    0.12
   3  -3  -1    0.33    0.09
  -3  -3   1    0.34    0.09
   3   3  -1    0.49    0.12
   3   3  -1    0.52    0.11
   3  -3  -1    0.60    0.14
  -3   3   1    0.55    0.14
  -3   3   1    0.40    0.12
  -3   3   1    0.44    0.08
   3   3  -1    0.31    0.15
  -3  -3   1    0.44    0.12
   3   3  -1    0.48    0.14
   3  -3   0   92.79    2.53
   3   3   0   94.77    2.63
   3   3   0  103.47    2.51
   3   3   0  107.10    2.69
  -3   3   0  110.69    2.70
  -3  -3   0  102.72    2.62
  -3   3   0   99.42    2.67
   3  -3   0   99.30    2.66
  -3  -3   0  103.90    2.67
  -3  -3   0  102.66    2.49
  -3   3   0  104.77    2.39
  -3   3   0  105.10    2.61
   3   3   0   90.90    2.65
  -3  -3  -1   50.87    1.50
  -3  -3  -1   45.71    1.38
   3   3   1   48.17    1.55
   3   3   1   46.54    1.49
   3   3   1   51.11    1.41
  -3   3  -1   49.36    1.48
  -3  -3  -1   49.80    1.53
   3  -3   1   47.40    1.47
  -3  -3  -1   51.89    1.37
  -3   3  -1   49.61    1.32
  -3   3  -1   48.90    1.52
  -3  -3  -2  102.97    2.78
  -3  -3  -2  115.30    2.92
   3  -3   2  106.15    2.86
  -3  -3  -2  111.25    2.69
  -3   3  -2  111.65    2.86
  -3   3  -2  104.43    2.69
   3   3   2  116.44    2.78
   3   3   2  104.54    2.80
   3  -3   3   20.04    0.86
  -3  -3  -3   22.15    0.79
  -3  -3  -3   19.32    0.87
   3  -3   3   20.64    0.91
  -3  -3  -3   21.55    0.92
   3   3   3   20.18    0.81
  -3   3  -3   21.32    0.87
  -3   3  -3   20.08    0.80
   3   3   3   21.23    0.84
   3   3   4    1.23    0.21
  -3  -3  -4    1.36    0.25
  -3  -3  -4    1.74    0.27
  -3   3  -4    1.24    0.21
   3  -3   4    1.13    0.22
   3   3   4    1.26    0.19
  -3   3  -4    1.31    0.20
  -3   3  -5   61.85    1.97
   3  -3   5   63.85    2.11
  -3  -3  -5   60.91    2.06
  -3  -3  -5   66.65    2.07
  -3   3  -5   64.48    1.88
   3   3   5   66.23    2.00
   3  -3   6    4.49    0.47
   3   3   6    5.48    0.48
  -3  -3  -6    4.08    0.46
  -3  -3  -6    4.51    0.45
  -3   3  -6    4.71    0.44
  -3   3  -6    5.11    0.38
  -3   3  -7    0.48    0.14
   3   3   7    0.53    0.22
  -3  -3  -7    0.51    0.19
  -3   3  -7    0.44    0.20
   3  -3   7    0.42    0.20
  -3  -3  -7    0.37    0.20
  -3  -3  -8  159.90    4.38
  -3  -3  -8  151.23    4.47
   3   3   8  160.94    4.36
  -3   3  -8  158.86    4.34
   3  -3   8  156.25    4.46
  -3   3  -8  155.40    3.89
  -3  -3  -9    3.96    0.56
  -3  -3  -9    3.38    0.47
  -3   3  -9    3.88    0.32
  -3   3  -9    3.96    0.51
   3   3   9    4.05    0.51
   3  -3   9    3.21    0.49
   3  -3  10   74.72    2.82
  -3  -3 -10   80.50    2.77
  -3  -3 -10   78.57    2.90
   3   3  10   77.18    2.73
  -3   3 -10   77.52    2.74
   3  -3  11    1.29    0.40
  -3   3 -11    1.77    0.39
  -3  -3 -11    1.87    0.41
   3   3  11    1.75    0.38
  -3  -3 -11    1.51    0.41
  -3  -3 -12    3.91    0.67
   3   3  12    4.03    0.60
   3  -3  12    4.86    0.70
  -3   3 -12    4.03    0.61
   3   3  13    1.16    0.39
   3  -3  13    0.89    0.37
   3   3  13    0.89    0.35
  -3  -3 -13    0.93    0.38
  -3   3 -13    0.95    0.38
   3  -3  14   10.27    1.06
   3   3  14   12.14    1.14
  -3  -3 -14   11.08    1.16
  -3   3 -14   11.51    1.10
   3   3  14   11.37    1.09
  -3  -3 -15    4.48    0.76
   3  -3  15    4.13    0.74
  -3  -3 -15    3.05    0.65
   3   3  15    3.78    0.70
  -3   3 -15    4.23    0.70
   3   3  16    6.42    0.90
  -3  -3 -16    7.21    1.03
   3  -3  16    6.16    0.90
  -3  -3 -16    4.70    0.84
  -3   3 -16    6.88    0.93
   3  -3  17    1.97    0.59
  -3   3 -17    3.07    0.67
  -3  -3 -17    3.86    0.78
  -3  -3 -17    1.90    0.58
   3   3  17    1.03    0.48
  -3  -4  19    3.98    0.74
   3  -4 -19    4.93    0.86
   3   4 -19    3.44    0.73
  -3   4  19    4.36    0.83
   3  -4 -19    3.83    0.72
   3  -4 -18    3.57    0.76
  -3  -4  18    1.89    0.60
  -3   4  18    1.58    0.56
   3   4 -18    2.95    0.64
   3  -4 -18    4.16    0.73
   3  -4 -17   12.11    1.21
  -3  -4  17   13.53    1.31
  -3   4  17   12.26    1.27
   3  -4 -17   12.69    1.23
   3   4 -17   11.17    1.17
   3  -4 -16    0.61    0.29
   3  -4 -16    0.52    0.36
   3   4 -16    0.28    0.31
  -3  -4  16    0.16    0.31
  -3   4  16   -0.07    0.28
   3   4 -16    0.00    0.26
   3  -4 -15   26.74    1.69
  -3  -4  15   28.67    1.51
  -3   4  15   26.78    1.66
  -3  -4  15   24.56    1.69
  -3   4  15   25.73    1.73
   3   4 -15   27.63    1.54
   3   4 -15   25.56    1.66
  -3   4  14    7.96    0.84
   3  -4 -14    8.29    0.88
  -3  -4  14    7.77    0.75
   3   4 -14    9.15    0.81
   3   4 -14    8.09    0.73
  -3   4  14    9.32    0.98
   3   4 -14    8.74    0.92
  -3  -4  14    8.24    0.92
  -3   4  13    5.38    0.53
   3  -4 -13    5.25    0.69
   3   4 -13    5.92    0.62
   3   4 -13    4.90    0.58
  -3  -4  13    5.79    0.61
  -3  -4  13    5.58    0.72
   3   4 -13    5.87    0.71
  -3   4  13    5.75    0.71
  -3   4  13    6.37    0.79
  -3   4  12    7.35    0.59
  -3  -4  12    7.80    0.67
  -3   4  12    8.08    0.77
   3   4 -12    8.60    0.70
   3   4 -12    7.91    0.70
  -3  -4  12    7.60    0.80
  -3   4  12    8.36    0.84
   3  -4 -12    8.73    0.83
   3   4 -12    6.87    0.75
   3  -4 -11   64.53    2.43
   3   4 -11   64.36    2.16
   3   4 -11   62.39    2.24
  -3  -4  11   60.91    2.47
  -3   4  11   60.66    2.43
  -3  -4  11   61.72    2.17
   3   4 -11   64.24    2.42
  -3   4  11   65.93    2.37
  -3   4  10    3.82    0.49
  -3  -4  10    3.20    0.50
   3   4 -10    3.50    0.40
   3  -4 -10    4.04    0.51
  -3   4  10    3.61    0.51
  -3  -4  10    3.69    0.43
  -3  -4  10    3.55    0.30
   3   4 -10    3.29    0.44
   3   4 -10    4.50    0.53
   3  -4 -10    4.33    0.45
  -3  -4   9  140.57    3.43
  -3   4   9  141.86    3.95
   3  -4  -9  138.31    4.02
   3   4  -9  136.19    3.69
  -3  -4   9  129.24    3.75
   3   4  -9  141.59    4.04
   3  -4  -9  140.60    3.76
   3   4  -9  133.79    3.90
  -3  -4   9  140.70    4.12
  -3   4   9  136.71    4.04
  -3   4   8   35.39    1.48
  -3   4   8   37.86    1.45
  -3  -4   8   34.59    1.33
  -3   4   8   35.54    0.90
   3   4  -8   36.72    1.46
   3  -4  -8   38.46    1.53
  -3  -4   8   35.37    1.06
  -3  -4   8   37.14    1.54
   3   4  -8   36.30    1.25
   3   4  -8   35.04    1.47
   3  -4  -8   35.81    1.32
  -3   4   7    2.52    0.32
   3  -4  -7    2.30    0.28
   3   4  -7    1.84    0.22
  -3  -4   7    1.93    0.26
   3  -4  -7    2.20    0.33
   3   4  -7    2.16    0.32
  -3   4   7    2.26    0.32
   3   4  -7    2.91    0.37
  -3  -4   7    2.51    0.34
   3  -4  -6   28.74    1.19
  -3   4   6   28.99    1.15
   3   4  -6   27.14    0.89
   3  -4  -6   27.01    1.04
   3   4  -6   25.30    1.15
  -3   4   6   28.75    1.09
   3   4  -6   28.76    1.16
  -3  -4   6   27.01    1.03
  -3  -4   6   28.17    1.17
  -3   4   5   27.50    1.01
   3  -4  -5   28.63    1.15
   3   4  -5   27.15    0.81
  -3  -4   5   29.37    1.11
  -3  -4   5   27.23    0.75
   3  -4  -5   27.55    1.02
   3   4  -5   25.99    1.13
  -3   4   5   28.32    1.08
  -3  -4   5   26.76    0.99
  -3  -4   5   28.23    1.12
   3   4  -5   27.41    1.10
   3  -4  -4    3.44    0.35
   3   4  -4    2.76    0.15
   3   4  -4    2.83    0.30
   3   4  -4    3.34    0.37
  -3   4   4    3.24    0.30
  -3  -4   4    3.09    0.18
  -3   4   4    2.73    0.26
  -3  -4   4    3.21    0.33
  -3  -4   4    3.33    0.31
   3  -4  -3  328.50    7.55
  -3   4   3  318.98    7.29
   3   4  -3  322.71    7.43
   3   4  -3  331.81    7.53
   3  -4  -3  318.77    7.01
  -3  -4   3  325.07    7.43
   3   4  -3  305.91    7.59
   3  -4  -3  326.73    7.00
  -3   4   3  324.42    7.41
  -3  -4   3  315.93    7.15
  -3  -4   3  332.96    7.53
  -3   4   2   71.33    1.84
  -3  -4   2   68.63    1.81
   3   4  -2   75.41    2.08
   3  -4  -2   68.71    1.83
   3   4  -2   66.36    2.10
  -3  -4   2   72.81    1.97
  -3   4   2   74.13    1.96
  -3  -4   2   76.54    2.08
   3  -4  -2   71.65    2.07
   3   4  -2   75.69    1.98
   3   4  -2   68.14    1.92
  -3   4   2   72.72    2.03
   3   4  -1  106.55    2.90
   3   4  -1  104.34    2.96
  -3   4   1  114.22    2.80
   3  -4  -1  110.17    2.75
   3   4  -1  103.57    2.80
  -3  -4   1  109.94    2.80
  -3  -4   1  112.23    2.92
  -3   4   1  112.47    2.67
  -3   4   1  112.03    2.89
   3   4  -1  113.96    2.49
  -3  -4   1  106.65    2.73
   3   4  -1  114.57    2.80
   3  -4  -1  108.90    2.89
   3   4   0   48.95    1.59
  -3   4   0   55.23    1.56
   3  -4   0   51.64    1.55
  -3   4   0   53.59    1.44
  -3  -4   0   53.59    1.55
   3   4   0   49.99    1.67
  -3  -4   0   53.08    1.56
  -3  -4   0   54.97    1.43
   3  -4   0   52.83    1.66
  -3  -4   0   55.89    1.68
   3   4   0   56.21    1.55
   3  -4   1   58.52    1.84
  -3   4  -1   63.80    1.74
  -3  -4  -1   52.75    1.60
  -3  -4  -1   59.34    1.75
   3   4   1   56.85    1.80
  -3  -4  -1   62.30    1.84
  -3  -4  -1   59.05    1.73
  -3  -4  -1   62.32    1.57
  -3   4  -1   59.10    1.83
   3   4   1   63.68    1.73
  -3   4  -1   61.36    1.63
   3  -4   1   58.57    1.76
   3   4   2    0.49    0.13
  -3  -4  -2    0.57    0.18
  -3  -4  -2    0.69    0.18
  -3  -4  -2    0.48    0.13
  -3  -4  -2    0.57    0.10
   3   4   2    0.71    0.17
   3  -4   2    0.64    0.16
  -3   4  -2    0.54    0.13
  -3  -4  -3   82.13    2.39
   3  -4   3   86.07    2.50
  -3  -4  -3   90.56    2.21
  -3  -4  -3   92.11    2.52
   3   4   3   89.75    2.40
   3   4   3   84.88    2.38
   3  -4   3   82.81    2.37
   3   4   3   76.99    2.41
  -3   4  -3   86.55    2.35
   3  -4   4   18.57    0.92
  -3  -4  -4   17.47    0.72
  -3  -4  -4   20.02    0.92
   3   4   4   18.52    0.85
   3   4   4   17.21    0.79
  -3   4  -4   18.39    0.83
   3   4   5    5.96    0.49
  -3  -4  -5    5.43    0.49
  -3  -4  -5    4.97    0.48
  -3   4  -5    4.17    0.41
   3  -4   5    5.27    0.50
  -3  -4  -6   13.89    0.82
  -3  -4  -6   12.32    0.82
   3   4   6   14.54    0.82
  -3   4  -6   14.51    0.81
   3  -4   6   13.24    0.85
  -3   4  -6   13.35    0.71
   3   4   7   62.72    2.10
   3  -4   7   57.32    2.15
  -3  -4  -7   56.57    2.14
  -3  -4  -7   60.11    2.09
  -3   4  -7   58.00    2.05
  -3   4  -7   58.47    1.85
   3  -4   8    1.83    0.37
  -3   4  -8    2.65    0.41
  -3  -4  -8    2.70    0.45
  -3   4  -8    2.70    0.31
  -3  -4  -8    2.37    0.37
   3   4   8    2.59    0.41
   3   4   9  130.35    3.84
  -3   4  -9  118.30    3.77
   3  -4   9  124.11    3.93
  -3  -4  -9  131.73    3.83
  -3   4  -9  131.01    3.36
  -3  -4  -9  123.88    3.95
   3   4  10   12.46    0.93
   3  -4  10   11.95    0.97
  -3  -4 -10   11.48    0.89
  -3   4 -10   10.61    0.89
  -3  -4 -10   11.34    0.97
  -3  -4 -11    7.46    0.75
   3  -4  11    7.68    0.84
  -3  -4 -11    7.69    0.84
   3   4  11    7.83    0.78
  -3   4 -11    7.66    0.79
   3   4  12    0.02    0.26
  -3  -4 -12    0.03    0.33
  -3  -4 -12   -0.30    0.30
   3  -4  12    0.13    0.25
  -3   4 -12    0.19    0.26
  -3   4 -13    0.31    0.32
  -3  -4 -13    0.34    0.35
   3   4  13    0.34    0.27
   3  -4  13    0.49    0.35
   3   4  14    5.90    0.80
   3  -4  14    4.57    0.73
  -3  -4 -14    4.76    0.78
   3   4  14    4.74    0.75
  -3   4 -14    3.85    0.67
   3  -4  15    7.97    1.00
  -3  -4 -15    8.91    1.08
  -3   4 -15    8.02    0.97
   3   4  15    6.41    0.87
   3   4  15    9.51    1.06
   3  -4  16    1.67    0.48
  -3  -4 -16    1.88    0.55
  -3   4 -16    1.36    0.51
   3   4  16    1.63    0.53
  -3  -4 -16    1.39    0.48
  -3   4 -17    8.56    1.11
   3   4  17    9.82    1.13
  -3  -4 -17   10.69    1.26
  -3  -4 -17    9.71    1.18
   3  -4  17    9.43    1.14
  -3  -5  19    0.83    0.37
  -3   5  19    0.52    0.39
   3  -5 -19   -0.26    0.50
   3   5 -19    0.19    0.46
   3   5 -18    2.18    0.58
   3  -5 -18    1.85    0.57
   3  -5 -18    3.22    0.73
  -3  -5  18    2.49    0.64
  -3   5  18    3.26    0.70
  -3  -5  17   13.55    1.33
  -3   5  17   11.64    1.24
   3   5 -17   14.93    1.36
   3  -5 -17   14.80    1.32
   3  -5 -17   14.83    1.35
  -3   5  16   10.04    1.06
  -3   5  16    8.19    1.03
   3  -5 -16   11.14    1.15
  -3  -5  16   11.96    1.19
   3   5 -16   11.30    1.16
  -3  -5  15    0.38    0.27
   3  -5 -15   -0.06    0.38
   3   5 -15    0.21    0.33
   3   5 -15    0.38    0.29
  -3   5  15    0.24    0.36
  -3  -5  15    0.76    0.38
  -3   5  15    0.11    0.28
   3   5 -14   16.62    1.09
   3  -5 -14   17.68    1.32
  -3   5  14   15.06    1.19
  -3  -5  14   17.16    1.14
  -3  -5  14   16.80    1.29
  -3   5  14   13.23    1.18
   3   5 -14   15.87    1.25
   3   5 -14   15.97    1.08
   3   5 -13   15.13    1.03
   3   5 -13   19.37    1.12
   3   5 -13   18.07    1.28
  -3  -5  13   17.19    1.10
   3  -5 -13   17.05    1.25
  -3   5  13   15.77    1.17
  -3  -5  13   19.92    1.36
  -3   5  13   16.53    1.25
  -3   5  12   12.14    0.97
   3  -5 -12   12.58    1.01
  -3  -5  12   12.31    0.89
   3   5 -12   12.54    1.00
   3   5 -12   13.61    0.93
  -3  -5  12   12.47    1.03
  -3   5  12   13.07    1.04
   3   5 -12   12.70    0.85
   3   5 -11    1.13    0.32
   3  -5 -11    1.19    0.37
   3   5 -11    0.91    0.24
   3  -5 -11    1.45    0.30
  -3  -5  11    0.59    0.22
  -3  -5  11    1.04    0.31
  -3   5  11    1.09    0.33
   3   5 -11    0.69    0.26
  -3   5  11    0.84    0.31
   3  -5 -10   33.43    1.57
  -3   5  10   33.36    1.22
  -3  -5  10   31.31    1.08
   3   5 -10   30.22    1.50
  -3  -5  10   29.65    1.35
   3   5 -10   30.15    1.25
   3  -5 -10   30.59    1.33
   3   5 -10   28.70    1.37
  -3  -5  10   29.54    1.51
  -3   5  10   30.68    1.50
  -3   5  10   30.31    1.44
  -3   5   9    1.15    0.31
   3   5  -9    0.57    0.25
  -3   5   9    0.48    0.22
   3   5  -9    0.72    0.20
  -3  -5   9    0.58    0.19
   3  -5  -9    0.76    0.22
   3  -5  -9    0.85    0.30
  -3  -5   9    0.71    0.15
  -3  -5   9    0.64    0.26
   3   5  -9    0.59    0.23
  -3   5   9    0.69    0.18
  -3  -5   8   15.27    0.84
  -3  -5   8   15.13    0.92
   3   5  -8   16.19    0.95
   3  -5  -8   15.88    0.96
   3   5  -8   15.30    0.71
   3  -5  -8   16.50    0.85
   3   5  -8   15.55    0.91
  -3   5   8   15.74    0.91
  -3   5   8   15.98    0.79
  -3   5   8   16.71    0.91
   3  -5  -7    4.33    0.47
   3   5  -7    3.76    0.42
  -3  -5   7    3.21    0.36
  -3  -5   7    3.65    0.42
  -3   5   7    3.41    0.39
   3   5  -7    3.56    0.28
  -3   5   7    3.50    0.36
  -3   5   7    3.73    0.40
   3  -5  -7    3.88    0.38
   3   5  -7    2.84    0.38
  -3   5   6   29.36    1.17
   3  -5  -6   32.76    1.31
   3  -5  -6   29.88    1.15
  -3  -5   6   29.15    1.24
   3   5  -6   27.42    1.21
  -3  -5   6   27.26    1.12
  -3  -5   6   28.67    1.19
   3   5  -6   28.25    1.24
  -3   5   6   28.52    1.13
   3   5  -6   28.34    0.89
  -3   5   6   28.69    1.13
   3  -5  -5   24.86    1.10
   3   5  -5   23.42    1.10
  -3  -5   5   24.88    0.77
   3  -5  -5   24.53    1.00
  -3   5   5   25.35    1.01
  -3  -5   5   24.20    0.99
  -3   5   5   24.84    0.98
  -3  -5   5   24.22    1.01
   3   5  -5   25.13    1.08
  -3  -5   5   24.18    1.08
  -3  -5   4  190.11    4.65
  -3   5   4  198.24    4.65
   3   5  -4  195.75    4.75
   3  -5  -4  189.41    4.81
  -3  -5   4  189.54    4.38
   3   5  -4  183.77    4.85
  -3  -5   4  188.27    4.79
  -3   5   4  192.14    4.61
   3  -5  -3   27.70    1.12
  -3   5   3   26.64    0.96
   3   5  -3   29.58    1.12
  -3  -5   3   27.35    0.86
   3   5  -3   25.93    1.13
  -3  -5   3   26.65    0.97
   3   5  -3   25.37    0.88
   3  -5  -3   26.03    0.72
   3   5  -3   26.92    1.04
  -3   5   3   27.56    0.95
  -3  -5   3   26.31    1.08
   3  -5  -2   83.06    2.37
   3   5  -2   75.50    2.12
   3   5  -2   84.94    2.36
  -3  -5   2   80.52    2.11
   3   5  -2   73.58    2.37
  -3   5   2   85.77    2.18
   3  -5  -2   80.04    2.14
  -3   5   2   83.55    2.15
   3   5  -2   84.28    2.27
  -3  -5   2   80.33    2.18
  -3  -5   2   84.58    2.36
   3  -5  -1   19.51    0.88
  -3  -5   1   21.07    0.90
  -3   5   1   20.46    0.75
   3   5  -1   19.04    0.79
  -3  -5   1   19.70    0.77
   3  -5  -1   19.81    0.79
   3   5  -1   19.30    0.92
  -3  -5   1   19.85    0.77
  -3   5   1   21.08    0.78
   3   5  -1   21.51    0.84
  -3  -5   0    6.86    0.48
  -3  -5   0    5.42    0.28
  -3   5   0    6.64    0.38
   3  -5   0    5.38    0.44
   3   5   0    5.35    0.46
  -3   5   0    5.59    0.37
   3  -5   0    5.23    0.39
  -3  -5   0    5.41    0.39
   3   5   0    5.97    0.41
  -3  -5   0    5.96    0.38
  -3  -5  -1   82.24    1.92
  -3  -5  -1   82.40    2.31
  -3  -5  -1   71.65    2.01
   3  -5   1   75.38    2.22
  -3  -5  -1   77.19    2.21
   3   5   1   74.05    2.28
  -3  -5  -1   77.68    2.13
   3  -5   1   76.74    2.32
   3   5   1   81.81    2.21
  -3   5  -1   78.85    2.09
   3  -5   2   58.18    1.93
  -3  -5  -2   62.55    1.91
  -3   5  -2   60.59    1.74
   3   5   2   60.52    1.81
  -3  -5  -2   51.43    1.68
   3   5   2   51.91    1.81
  -3  -5  -2   60.21    1.86
  -3  -5  -2   63.20    1.53
   3  -5   2   57.04    1.86
   3   5   2   57.69    1.86
  -3   5  -2   64.00    1.91
  -3  -5  -3   13.50    0.71
   3   5   3   13.23    0.72
   3  -5   3   13.02    0.78
   3  -5   3   13.89    0.77
   3   5   3   15.64    0.80
   3   5   3   14.77    0.74
  -3  -5  -3   15.86    0.56
  -3  -5  -3   13.78    0.76
  -3   5  -3   14.14    0.70
  -3  -5  -3   14.26    0.77
  -3  -5  -4   38.44    1.43
   3  -5   4   36.41    1.45
  -3  -5  -4   33.06    1.35
   3   5   4   37.17    1.38
   3   5   4   38.79    1.44
  -3   5  -4   35.88    1.33
  -3  -5  -4   38.13    1.14
  -3  -5  -5    5.73    0.51
   3  -5   5    4.67    0.48
  -3  -5  -5    5.27    0.50
  -3   5  -5    4.53    0.45
   3   5   5    5.61    0.51
   3   5   5    4.86    0.45
   3  -5   6   24.71    1.24
  -3  -5  -6   23.88    1.15
  -3   5  -6   24.04    1.13
   3   5   6   25.68    1.17
  -3  -5  -6   21.87    1.15
   3   5   7    0.57    0.25
  -3  -5  -7    0.34    0.17
  -3  -5  -7    0.50    0.22
  -3   5  -7    0.91    0.26
   3  -5   7    0.21    0.19
   3   5   8   79.09    2.65
  -3  -5  -8   79.95    2.62
  -3  -5  -8   74.82    2.70
   3  -5   8   76.99    2.74
  -3   5  -8   76.70    2.61
   3   5   9    6.81    0.69
  -3  -5  -9    6.79    0.66
  -3  -5  -9    6.94    0.73
  -3   5  -9    6.45    0.67
  -3   5  -9    6.88    0.54
   3  -5   9    8.23    0.78
   3  -5  10   23.61    1.41
  -3  -5 -10   23.07    1.42
  -3  -5 -10   20.94    1.25
  -3   5 -10   23.52    1.35
   3   5  10   22.70    1.34
  -3  -5 -11    1.59    0.44
  -3  -5 -11    1.16    0.34
   3   5  11    1.52    0.45
  -3   5 -11    1.70    0.39
   3  -5  11    0.99    0.35
  -3   5 -12    0.26    0.26
  -3  -5 -12    0.09    0.26
  -3  -5 -12    0.00    0.28
   3   5  12    0.39    0.24
   3  -5  12    0.06    0.24
  -3  -5 -13    2.44    0.59
  -3   5 -13    3.53    0.63
   3   5  13    3.24    0.61
  -3  -5 -13    3.32    0.56
   3  -5  13    3.54    0.65
   3   5  14    6.39    0.87
   3  -5  14    6.73    0.90
  -3  -5 -14    7.47    0.94
  -3   5 -14    6.15    0.83
   3  -5  15    0.37    0.34
  -3  -5 -15    0.62    0.43
   3   5  15    0.73    0.37
   3   5  15    0.84    0.42
  -3   5 -15    0.73    0.43
   3   5  16   12.83    1.27
  -3  -5 -16   11.50    1.26
   3  -5  16   11.66    1.26
  -3   5 -16   11.29    1.21
   3   5  16   10.76    1.17
  -3  -5 -17    2.04    0.62
  -3  -5 -17    1.52    0.61
  -3   5 -17    2.24    0.68
   3   5  17    1.35    0.53
   3  -5  17    2.09    0.58
  -3  -6  18   -0.06    0.49
   3  -6 -18    0.92    0.50
   3  -6 -18    1.04    0.50
  -3   6  18    1.04    0.38
   3   6 -18    1.89    0.61
   3  -6 -17   20.19    1.63
   3   6 -17   22.37    1.66
  -3   6  17   18.27    1.57
  -3  -6  17   17.63    1.53
  -3   6  17   19.76    1.57
  -3   6  16    1.45    0.51
   3  -6 -16    0.86    0.45
  -3  -6  16    1.48    0.46
  -3   6  16    0.81    0.42
   3   6 -16    1.79    0.54
  -3   6  15   41.01    2.15
  -3  -6  15   42.32    2.00
   3   6 -15   41.79    2.20
  -3  -6  15   39.84    2.18
  -3   6  15   39.55    2.19
   3  -6 -15   42.30    2.26
  -3   6  14   10.80    1.02
   3  -6 -14   12.16    1.12
  -3  -6  14   10.77    1.03
  -3   6  14   10.26    1.04
   3   6 -14   11.55    1.08
  -3  -6  14   11.65    0.95
  -3   6  13   23.67    1.46
   3  -6 -13   23.09    1.51
   3   6 -13   24.13    1.33
   3   6 -13   24.63    1.26
  -3  -6  13   22.12    1.46
  -3   6  13   23.00    1.48
  -3  -6  13   24.59    1.37
   3   6 -13   24.12    1.51
  -3   6  12    0.52    0.33
  -3  -6  12    0.19    0.19
   3  -6 -12    0.45    0.26
   3   6 -12    0.67    0.24
   3  -6 -12    0.46    0.27
  -3  -6  12    0.54    0.28
  -3   6  12    0.34    0.30
   3   6 -12   -0.04    0.20
   3   6 -12   -0.01    0.24
   3  -6 -11    2.51    0.41
   3  -6 -11    1.86    0.42
   3   6 -11    2.13    0.33
  -3  -6  11    1.74    0.35
  -3  -6  11    2.72    0.47
  -3   6  11    2.17    0.43
   3   6 -11    2.00    0.37
   3   6 -11    1.58    0.37
  -3   6  11    1.87    0.40
  -3   6  10   11.86    0.88
   3   6 -10   13.98    0.99
   3  -6 -10   13.01    0.97
   3   6 -10   13.38    0.75
  -3  -6  10   12.65    0.86
   3  -6 -10   13.39    0.85
   3   6 -10   11.67    0.85
  -3  -6  10   11.83    0.91
  -3   6  10   11.60    0.89
  -3   6  10   14.27    0.75
  -3   6   9    2.60    0.40
   3  -6  -9    3.01    0.46
  -3   6   9    2.60    0.32
  -3   6   9    2.20    0.37
   3  -6  -9    2.97    0.40
  -3  -6   9    2.42    0.36
  -3  -6   9    2.45    0.39
   3   6  -9    1.90    0.36
   3   6  -9    1.71    0.35
  -3   6   8    2.38    0.30
   3   6  -8    2.31    0.39
   3  -6  -8    2.86    0.43
   3  -6  -8    2.23    0.34
  -3  -6   8    1.32    0.25
  -3   6   8    2.55    0.37
   3   6  -8    1.25    0.30
  -3   6   8    1.63    0.32
  -3  -6   8    2.01    0.34
   3  -6  -7   42.37    1.68
   3  -6  -7   40.52    1.53
  -3  -6   7   39.13    1.52
  -3   6   7   42.10    1.54
   3   6  -7   41.10    1.64
   3   6  -7   40.20    1.63
  -3  -6   7   41.05    1.57
  -3   6   7   40.85    1.55
  -3   6   7   39.53    1.46
   3  -6  -6   12.77    0.74
   3  -6  -6   13.50    0.84
   3   6  -6   12.95    0.80
   3   6  -6   12.19    0.80
  -3  -6   6   13.14    0.75
  -3  -6   6   12.30    0.72
  -3   6   6   13.13    0.72
  -3   6   6   13.57    0.75
  -3   6   6   12.75    0.73
  -3  -6   6   12.70    0.81
   3  -6  -5  104.72    2.94
  -3  -6   5  101.08    2.48
   3  -6  -5  104.59    2.82
  -3   6   5  104.54    2.70
   3   6  -5   97.91    2.92
  -3  -6   5   96.33    2.70
  -3  -6   5   91.15    2.19
  -3  -6   5  101.62    2.78
  -3   6   5  105.13    2.82
   3   6  -5   99.57    2.86
  -3   6   5  104.21    2.75
  -3  -6   5   99.61    2.90
   3   6  -4    5.65    0.32
  -3  -6   4    5.53    0.35
  -3  -6   4    5.43    0.40
  -3  -6   4    4.98    0.47
   3   6  -4    5.81    0.49
  -3   6   4    5.32    0.39
  -3   6   4    5.75    0.43
   3  -6  -4    5.19    0.22
   3  -6  -4    6.21    0.51
  -3   6   4    5.34    0.46
   3   6  -4    5.61    0.52
   3  -6  -3  111.90    3.06
   3   6  -3  102.43    2.67
   3   6  -3  110.93    2.98
  -3  -6   3  109.02    2.75
   3   6  -3  101.83    3.08
  -3  -6   3  112.41    2.83
  -3   6   3  110.18    2.80
  -3   6   3  108.66    2.84
  -3  -6   3  111.74    3.07
  -3   6   3  110.18    3.04
   3  -6  -3  108.84    2.57
  -3   6   2   98.88    2.55
  -3  -6   2  100.99    2.83
  -3  -6   2   97.53    2.58
   3   6  -2  102.41    2.84
  -3  -6   2   96.90    2.59
   3  -6  -2  101.51    2.84
   3   6  -2   94.70    2.87
  -3   6   2  101.24    2.63
   3   6  -2  105.56    2.78
  -3  -6   1   62.27    1.89
   3   6  -1   56.24    1.90
  -3  -6   1   59.29    1.71
   3  -6  -1   59.11    1.73
  -3  -6   1   58.99    1.63
  -3   6   1   60.43    1.62
  -3   6   1   58.28    1.67
   3   6  -1   62.63    1.81
   3  -6  -1   58.88    1.88
  -3  -6   0   17.05    0.84
   3   6   0   14.86    0.83
  -3  -6   0   16.19    0.67
  -3  -6   0   15.77    0.55
  -3  -6   0   15.88    0.74
   3  -6   0   15.54    0.75
  -3   6   0   17.84    0.69
   3  -6   0   17.15    0.85
   3   6   0   16.95    0.78
  -3   6   0   16.63    0.71
   3   6   1    3.96    0.36
  -3  -6  -1    3.17    0.26
   3  -6   1    3.41    0.36
   3  -6   1    3.34    0.38
   3   6   1    4.23    0.41
   3   6   1    3.39    0.40
  -3  -6  -1    3.45    0.37
  -3   6  -1    4.41    0.40
  -3  -6  -1    3.37    0.34
  -3   6  -1    3.50    0.32
   3   6   2   72.73    2.15
  -3   6  -2   70.56    2.06
  -3  -6  -2   63.64    1.98
   3  -6   2   68.81    2.19
  -3  -6  -2   71.55    2.18
   3   6   2   72.88    2.23
   3  -6   2   70.91    2.27
   3   6   2   68.24    2.20
  -3   6  -2   72.38    2.20
  -3  -6  -2   73.40    2.23
  -3  -6  -2   73.90    1.72
  -3   6  -3   13.05    0.68
   3  -6   3   12.82    0.76
  -3  -6  -3   12.04    0.67
  -3  -6  -3   14.16    0.46
   3  -6   3   12.58    0.78
  -3  -6  -3   13.65    0.77
  -3   6  -3   13.39    0.77
   3   6   3   13.16    0.76
   3   6   3   13.20    0.75
  -3  -6  -3   12.83    0.74
   3   6   3   12.51    0.71
   3   6   4    6.08    0.53
   3  -6   4    5.58    0.53
  -3  -6  -4    5.71    0.49
  -3  -6  -4    5.42    0.53
  -3  -6  -4    5.51    0.50
   3  -6   4    5.20    0.52
  -3  -6  -4    6.28    0.33
   3   6   4    6.02    0.51
  -3   6  -4    6.00    0.50
   3  -6   5  104.94    3.23
  -3  -6  -5   98.57    3.09
  -3  -6  -5  107.64    3.21
   3   6   5  109.64    3.16
  -3  -6  -5  108.86    3.14
  -3   6  -5  105.41    3.07
  -3  -6  -5  111.17    2.71
   3   6   5  109.01    3.12
  -3  -6  -6    2.07    0.35
   3  -6   6    1.86    0.35
  -3  -6  -6    1.27    0.31
   3   6   6    1.68    0.34
   3   6   6    2.43    0.37
  -3   6  -6    1.74    0.33
   3   6   7  112.40    3.30
  -3  -6  -7  109.65    3.26
  -3  -6  -7  101.01    3.29
   3   6   7  109.99    3.27
  -3   6  -7  104.09    3.23
   3  -6   7  103.82    3.38
   3   6   8    0.46    0.26
  -3   6  -8    0.14    0.17
  -3  -6  -8    0.05    0.20
  -3  -6  -8    0.02    0.22
   3  -6   8    0.24    0.22
   3   6   8   -0.03    0.19
   3  -6   9   33.33    1.74
  -3  -6  -9   37.17    1.66
  -3  -6  -9   33.86    1.72
   3   6   9   37.26    1.70
   3   6   9   35.53    1.64
  -3   6  -9   36.74    1.70
   3   6  10    0.55    0.30
  -3   6 -10    0.48    0.25
  -3  -6 -10    0.46    0.27
  -3  -6 -10    0.99    0.31
   3  -6  10    0.67    0.31
  -3  -6 -11   12.79    1.11
  -3  -6 -11   13.55    1.03
  -3   6 -11   14.10    1.10
   3   6  11   14.45    1.10
   3  -6  11   13.19    1.12
  -3  -6 -12   11.51    1.01
   3   6  12   14.56    1.16
  -3   6 -12   12.94    1.09
   3  -6  12   12.99    1.16
  -3  -6 -12   13.88    1.21
   3   6  13    7.92    0.91
   3  -6  13    6.09    0.86
  -3  -6 -13    7.06    0.90
  -3  -6 -13    6.36    0.77
  -3   6 -13    6.48    0.82
  -3  -6 -14    2.12    0.56
  -3   6 -14    3.45    0.66
   3   6  14    3.24    0.57
   3   6  14    3.21    0.66
   3  -6  14    2.95    0.68
  -3   6 -15    5.56    0.83
   3   6  15    5.59    0.85
   3   6  15    7.51    0.89
   3  -6  15    5.67    0.85
  -3  -6 -15    4.32    0.78
  -3   6 -16    5.25    0.84
   3   6  16    6.34    0.93
  -3  -6 -16    5.70    0.93
   3   6  16    6.90    0.95
   3  -6  16    5.38    0.85
   3   6  16    5.23    0.75
   3   6  17   11.24    1.22
   3  -6  17   10.61    1.22
  -3   6 -17    8.47    1.09
  -3  -6 -17    9.10    1.13
   3   6  17    7.70    1.06
   3   7 -18   11.53    1.28
  -3  -7  18   12.87    1.31
  -3   7  18   12.67    1.33
  -3   7  18   15.02    1.40
   3  -7 -18   13.78    1.34
   3  -7 -18   13.92    1.38
   3  -7 -17    3.65    0.78
  -3   7  17    2.27    0.58
  -3  -7  17    2.43    0.59
   3   7 -17    3.09    0.69
  -3   7  17    2.84    0.58
  -3   7  16   18.92    1.48
   3  -7 -16   17.96    1.51
   3   7 -16   18.54    1.49
  -3   7  16   16.28    1.41
  -3  -7  16   17.99    1.45
  -3   7  15    0.11    0.37
   3  -7 -15    0.04    0.31
  -3  -7  15    0.06    0.27
  -3  -7  15    0.27    0.32
  -3   7  15   -0.07    0.33
   3   7 -15    0.06    0.30
   3  -7 -14   39.25    2.14
  -3  -7  14   43.49    2.16
  -3   7  14   37.02    2.02
  -3  -7  14   41.00    1.95
  -3   7  14   39.39    2.05
   3   7 -14   38.22    2.09
  -3   7  13   -0.04    0.25
   3  -7 -13    0.25    0.29
  -3  -7  13    0.13    0.29
  -3   7  13    0.01    0.23
   3   7 -13    0.04    0.22
   3   7 -13    0.52    0.31
  -3  -7  13    0.07    0.23
  -3   7  12   21.51    1.36
   3  -7 -12   23.43    1.48
  -3  -7  12   21.91    1.29
   3  -7 -12   24.60    1.33
   3   7 -12   21.97    1.27
  -3  -7  12   23.40    1.43
  -3   7  12   22.71    1.38
   3   7 -12   21.84    1.41
   3   7 -11    0.67    0.31
   3  -7 -11    2.11    0.47
   3  -7 -11    1.89    0.37
  -3  -7  11    1.13    0.34
  -3   7  11    1.74    0.41
   3   7 -11    1.25    0.31
  -3  -7  11    1.33    0.36
  -3   7  11    1.86    0.41
  -3   7  10    5.41    0.60
   3  -7 -10    6.65    0.71
   3   7 -10    6.22    0.62
  -3  -7  10    6.15    0.62
   3  -7 -10    6.12    0.61
  -3  -7  10    6.14    0.63
  -3   7  10    5.73    0.62
   3   7 -10    6.25    0.69
  -3   7  10    7.20    0.54
  -3   7   9    3.17    0.47
   3  -7  -9    3.43    0.51
   3   7  -9    4.21    0.54
  -3   7   9    3.84    0.40
   3  -7  -9    3.49    0.46
  -3   7   9    4.02    0.48
  -3  -7   9    4.02    0.49
  -3  -7   9    3.47    0.45
   3   7  -9    3.80    0.48
  -3   7   8   11.36    0.78
  -3   7   8   11.72    0.71
   3   7  -8   10.52    0.80
   3  -7  -8   11.20    0.86
   3  -7  -8   12.14    0.80
  -3  -7   8   10.88    0.77
  -3   7   8   11.33    0.76
   3   7  -8   11.00    0.84
  -3  -7   8   11.15    0.78
  -3   7   7    4.58    0.48
   3  -7  -7    4.52    0.47
   3   7  -7    5.08    0.55
  -3   7   7    3.98    0.42
  -3  -7   7    4.57    0.48
   3   7  -7    4.38    0.51
   3  -7  -7    4.94    0.54
  -3  -7   7    4.76    0.47
  -3   7   7    4.78    0.46
  -3  -7   7    5.00    0.55
   3   7  -6  241.77    6.39
   3  -7  -6  270.90    6.50
   3  -7  -6  262.74    6.32
  -3  -7   6  249.59    6.16
  -3   7   6  261.30    6.14
  -3  -7   6  243.66    6.27
   3   7  -6  247.89    5.64
   3   7  -6  259.17    6.43
  -3   7   6  256.09    6.24
  -3  -7   6  260.39    6.48
  -3   7   6  253.40    6.25
   3   7  -5    5.14    0.27
   3  -7  -5    5.42    0.24
   3  -7  -5    6.11    0.56
  -3  -7   5    5.21    0.43
  -3   7   5    5.12    0.48
  -3  -7   5    5.69    0.39
   3  -7  -5    5.98    0.51
   3   7  -5    4.79    0.51
  -3   7   5    5.23    0.41
  -3  -7   5    5.23    0.52
   3   7  -5    5.80    0.53
  -3   7   5    4.59    0.44
   3  -7  -4  164.73    4.25
   3  -7  -4  161.09    3.68
   3  -7  -4  160.55    4.30
  -3   7   4  159.29    4.25
   3   7  -4  150.93    4.32
  -3  -7   4  158.99    3.99
  -3   7   4  166.11    3.97
  -3  -7   4  162.86    4.34
   3   7  -4  162.21    4.26
  -3  -7   4  158.07    3.94
  -3   7   4  161.06    4.11
  -3  -7   3    0.64    0.17
   3  -7  -3    0.52    0.10
   3  -7  -3    0.57    0.20
   3   7  -3    0.51    0.18
  -3  -7   3    0.63    0.20
  -3  -7   3    0.62    0.15
  -3   7   3    0.59    0.14
   3   7  -3    0.69    0.22
  -3   7   3    0.32    0.15
   3   7  -2   51.67    1.74
   3   7  -2   54.18    1.83
  -3  -7   2   48.62    1.60
  -3  -7   2   53.07    1.82
   3  -7  -2   53.25    1.81
  -3   7   2   50.90    1.49
  -3   7   2   51.80    1.64
   3   7  -2   48.57    1.82
  -3  -7   2   51.50    1.51
   3   7  -1    1.49    0.29
  -3  -7   1    1.44    0.10
  -3  -7   1    1.94    0.21
  -3   7   1    1.67    0.20
   3  -7  -1    1.62    0.24
   3   7  -1    1.77    0.31
  -3  -7   1    1.74    0.24
   3  -7  -1    2.02    0.31
  -3  -7   1    2.08    0.30
  -3   7   1    1.30    0.22
   3   7  -1    2.23    0.30
  -3  -7   0   22.52    1.05
  -3  -7   0   20.20    0.71
  -3  -7   0   21.89    0.97
   3  -7   0   21.89    1.06
   3   7   0   23.05    1.06
  -3  -7   0   21.41    0.83
  -3   7   0   22.73    0.82
   3  -7   0   21.03    0.96
   3   7   0   22.74    1.00
  -3   7   0   24.65    1.00
  -3   7   0   22.53    0.93
   3   7   0   19.69    1.03
  -3  -7  -1    7.79    0.45
  -3   7  -1    9.64    0.61
   3  -7   1    9.99    0.65
  -3  -7  -1    9.19    0.61
   3   7   1   10.32    0.68
   3   7   1    8.55    0.64
   3  -7   1    9.50    0.67
   3   7   1    9.67    0.62
  -3  -7  -1    9.13    0.64
  -3   7  -1    9.25    0.57
  -3   7  -2    2.32    0.29
   3  -7   2    2.66    0.37
  -3  -7  -2    2.29    0.27
   3  -7   2    2.42    0.33
  -3  -7  -2    2.13    0.32
   3   7   2    2.45    0.36
  -3  -7  -2    2.47    0.34
   3   7   2    2.50    0.36
  -3   7  -2    2.55    0.33
   3   7   2    2.58    0.35
  -3  -7  -3    4.15    0.44
   3  -7   3    2.92    0.38
   3  -7   3    4.15    0.47
  -3  -7  -3    3.42    0.37
  -3  -7  -3    5.36    0.50
   3   7   3    4.18    0.44
  -3   7  -3    4.05    0.40
   3   7   3    3.60    0.43
  -3  -7  -3    4.24    0.19
  -3   7  -3    4.20    0.44
   3   7   3    4.81    0.46
  -3  -7  -4   81.91    2.51
   3  -7   4   73.19    2.52
  -3  -7  -4   78.84    2.54
   3   7   4   82.75    2.53
  -3  -7  -4   73.12    2.38
   3  -7   4   76.77    2.58
   3   7   4   77.85    2.46
  -3  -7  -4   80.26    1.90
  -3   7  -4   75.42    2.41
  -3  -7  -5   15.44    0.57
   3  -7   5   14.43    0.94
  -3  -7  -5   15.63    0.91
   3  -7   5   13.48    0.91
  -3  -7  -5   12.74    0.83
  -3  -7  -5   13.91    0.91
   3   7   5   15.49    0.91
   3   7   5   14.38    0.89
  -3   7  -5   13.68    0.84
  -3  -7  -6  146.85    4.04
   3  -7   6  140.43    4.17
  -3  -7  -6  129.15    4.00
   3   7   6  145.81    4.05
  -3   7  -6  141.07    4.01
  -3  -7  -6  149.43    3.49
   3   7   6  141.67    4.04
   3  -7   6  135.73    4.14
   3   7   7    0.26    0.22
   3  -7   7    0.84    0.30
  -3   7  -7    0.83    0.30
  -3  -7  -7    0.02    0.18
   3   7   7    0.65    0.26
   3  -7   7    0.34    0.21
  -3  -7  -7    0.88    0.28
  -3  -7  -8   13.15    0.98
  -3   7  -8   12.03    0.91
   3   7   8   13.45    0.93
   3  -7   8   12.40    0.98
  -3  -7  -8   14.04    0.94
   3   7   8   13.33    0.96
  -3   7  -9    0.22    0.21
   3   7   9   -0.10    0.26
  -3  -7  -9    0.33    0.28
  -3  -7  -9    0.23    0.21
   3   7   9    0.29    0.23
   3  -7   9    0.12    0.22
  -3   7 -10    1.71    0.43
   3   7  10    3.26    0.50
  -3  -7 -10    2.49    0.47
  -3  -7 -10    1.96    0.46
   3   7  10    2.56    0.47
   3  -7  10    2.50    0.52
   3   7  11   -0.20    0.34
  -3  -7 -11    0.52    0.28
   3  -7  11    0.27    0.30
  -3  -7 -11   -0.04    0.27
  -3   7 -11    0.36    0.30
   3   7  11    0.23    0.24
   3   7  12    9.50    0.96
  -3  -7 -12    8.06    0.92
  -3  -7 -12    7.04    0.77
   3   7  12    7.36    0.79
   3  -7  12    8.24    0.93
  -3   7 -12    6.26    0.79
   3   7  13    1.15    0.42
  -3  -7 -13    0.25    0.27
  -3  -7 -13    0.74    0.46
   3  -7  13    0.44    0.31
   3   7  13    0.78    0.31
  -3   7 -13    0.94    0.41
  -3  -7 -14    4.00    0.75
   3  -7  14    4.87    0.81
   3   7  14    5.00    0.77
  -3   7 -14    3.40    0.67
   3   7  14    3.91    0.65
  -3  -7 -14    5.12    0.74
   3  -7  15    0.59    0.34
   3  -7  15   -0.44    0.39
  -3  -7 -15    0.22    0.40
   3   7  15    0.86    0.34
   3   7  15    0.46    0.41
  -3   7 -15    0.31    0.34
   3   7  16   14.22    1.34
   3  -7  16   13.76    1.38
  -3  -7 -16   15.04    1.48
  -3   7 -16   13.19    1.32
   3  -7  16   12.30    1.22
   3   7  16   11.63    1.25
   3  -7  17    0.70    0.42
  -3  -8  18    4.75    0.83
   3   8 -18    3.63    0.79
  -3   8  18    4.03    0.78
  -3   8  18    2.25    0.56
  -3   8  17   11.68    1.22
  -3  -8  17    8.17    1.03
   3  -8 -17   10.39    1.21
   3   8 -17   10.41    1.19
  -3   8  17    7.89    1.01
   3   8 -16    1.56    0.56
   3  -8 -16    1.32    0.50
  -3   8  16    0.55    0.38
  -3  -8  16    1.09    0.49
  -3   8  16    0.46    0.32
   3   8 -15   22.63    1.63
  -3  -8  15   20.37    1.39
  -3  -8  15   21.46    1.55
   3  -8 -15   22.88    1.68
  -3   8  15   23.69    1.62
  -3   8  15   20.85    1.53
   3  -8 -14    2.14    0.58
  -3   8  14    1.75    0.48
   3   8 -14    2.70    0.59
  -3  -8  14    1.90    0.43
  -3   8  14    1.37    0.47
  -3  -8  14    2.64    0.55
  -3   8  13   42.47    2.09
   3  -8 -13   39.08    2.11
  -3  -8  13   39.71    1.94
   3   8 -13   39.41    1.85
  -3  -8  13   44.22    2.10
  -3   8  13   41.69    2.05
   3   8 -13   40.55    2.11
   3  -8 -13   42.28    1.95
  -3   8  12    3.01    0.56
  -3  -8  12    2.46    0.48
   3  -8 -12    2.41    0.53
   3   8 -12    2.08    0.48
   3  -8 -12    2.59    0.47
  -3  -8  12    2.19    0.45
  -3   8  12    2.38    0.47
   3   8 -12    1.98    0.40
  -3   8  11    0.81    0.30
  -3   8  11    0.86    0.31
   3  -8 -11    1.12    0.40
  -3  -8  11    0.97    0.31
   3  -8 -11    1.38    0.37
  -3  -8  11    1.20    0.34
   3   8 -11    0.93    0.31
   3   8 -11    1.32    0.42
  -3   8  10    0.06    0.11
  -3  -8  10   -0.06    0.20
  -3  -8  10   -0.11    0.19
   3   8 -10   -0.03    0.20
   3  -8 -10    0.26    0.25
  -3   8  10    0.07    0.20
   3  -8 -10   -0.08    0.19
   3   8 -10   -0.09    0.23
  -3   8  10    0.13    0.18
  -3   8   9   -0.15    0.24
  -3  -8   9    0.06    0.18
   3  -8  -9    0.48    0.22
  -3   8   9    0.04    0.15
  -3   8   9    0.02    0.14
   3   8  -9    0.05    0.23
   3   8  -9    0.28    0.24
   3  -8  -9    0.15    0.23
  -3  -8   9   -0.09    0.18
  -3   8   8    1.20    0.32
   3  -8  -8    1.52    0.38
   3  -8  -8    1.66    0.32
   3   8  -8    1.20    0.36
  -3   8   8    0.94    0.25
  -3  -8   8    1.66    0.31
  -3  -8   8    1.25    0.31
   3   8  -8    1.48    0.35
  -3   8   8    1.41    0.26
  -3  -8   8    1.45    0.34
  -3   8   7  103.42    3.11
   3   8  -7  106.04    3.26
   3  -8  -7  104.33    3.28
  -3  -8   7  105.55    3.01
   3  -8  -7  105.37    3.15
   3   8  -7   96.92    3.17
  -3   8   7  100.19    2.92
  -3  -8   7  100.26    3.13
  -3   8   7  103.73    3.02
  -3  -8   7   99.67    3.28
  -3  -8   6    3.88    0.49
  -3   8   6    3.68    0.42
   3   8  -6    3.27    0.46
   3   8  -6    4.39    0.51
  -3   8   6    3.76    0.37
   3  -8  -6    3.45    0.48
   3  -8  -6    3.80    0.46
  -3  -8   6    3.37    0.43
  -3   8   6    3.62    0.44
  -3  -8   6    3.22    0.36
   3  -8  -5   87.26    2.79
   3  -8  -5   91.83    2.14
  -3   8   5   83.53    2.67
   3  -8  -5   90.93    2.75
   3   8  -5   85.06    2.80
  -3   8   5   85.63    2.62
  -3   8   5   88.63    2.43
  -3  -8   5   84.55    2.43
  -3  -8   5   84.67    2.79
   3   8  -5   88.94    2.78
  -3  -8   5   83.11    2.44
   3  -8  -4    0.35    0.09
   3   8  -4    0.70    0.23
  -3  -8   4    0.19    0.17
   3  -8  -4    0.64    0.21
  -3  -8   4    0.49    0.16
   3  -8  -4    0.29    0.19
  -3   8   4    0.48    0.18
  -3  -8   4    0.46    0.13
  -3   8   4    0.40    0.13
   3   8  -4    0.29    0.23
  -3   8   4    0.48    0.17
   3   8  -3    7.45    0.65
  -3   8   3    7.95    0.57
   3  -8  -3    7.97    0.63
  -3  -8   3    6.89    0.50
  -3  -8   3    7.62    0.46
  -3   8   3    7.96    0.45
  -3   8   3    7.90    0.53
   3   8  -3    7.08    0.59
   3  -8  -3    7.65    0.42
  -3  -8   3    8.25    0.67
  -3  -8   2   20.10    0.92
   3  -8  -2   22.32    1.08
   3   8  -2   19.00    1.06
   3   8  -2   21.03    1.02
  -3  -8   2   20.72    0.79
  -3   8   2   19.79    0.76
  -3   8   2   19.30    0.92
  -3   8   2   21.51    0.93
   3   8  -2   20.93    1.07
   3  -8  -2   19.97    0.81
  -3  -8   2   20.55    1.06
  -3   8   1   45.85    1.30
   3   8  -1   46.18    1.69
  -3   8   1   44.27    1.52
  -3  -8   1   39.87    1.10
  -3  -8   1   43.29    1.52
   3   8  -1   43.86    1.72
   3  -8  -1   44.09    1.65
   3  -8  -1   42.89    1.54
  -3  -8   1   43.83    1.31
   3   8  -1   45.16    1.63
  -3  -8   1   44.67    1.67
  -3   8   1   43.84    1.50
  -3  -8   0    0.87    0.14
  -3  -8   0    0.90    0.20
   3  -8   0    0.92    0.21
   3   8   0    0.66    0.22
  -3   8   0    0.70    0.20
   3   8   0    0.80    0.27
  -3   8   0    0.77    0.19
   3   8   0    0.96    0.21
  -3  -8   0    0.72    0.20
  -3  -8  -1    4.26    0.46
  -3   8  -1    4.07    0.39
  -3  -8  -1    4.06    0.33
  -3  -8  -1    3.65    0.42
   3   8   1    3.48    0.43
   3  -8   1    3.55    0.42
   3   8   1    4.34    0.48
  -3   8  -1    4.36    0.42
   3  -8   1    3.25    0.43
   3   8   1    4.17    0.43
  -3  -8  -2    4.85    0.48
  -3   8  -2    4.63    0.44
  -3  -8  -2    4.47    0.38
   3  -8   2    4.36    0.47
  -3  -8  -2    5.19    0.50
   3   8   2    5.10    0.51
   3   8   2    5.03    0.52
  -3   8  -2    4.62    0.46
   3  -8   2    5.18    0.54
   3   8   2    5.19    0.50
  -3  -8  -3    1.19    0.29
   3  -8   3    1.11    0.27
  -3  -8  -3    0.88    0.23
  -3   8  -3    1.10    0.27
   3   8   3    1.26    0.29
  -3  -8  -3    0.83    0.26
  -3   8  -3    1.14    0.26
   3   8   3    1.30    0.28
   3  -8   3    0.78    0.24
   3   8   4    0.98    0.27
  -3  -8  -4    0.68    0.23
   3  -8   4    0.20    0.15
  -3  -8  -4    0.49    0.17
   3   8   4    0.80    0.27
  -3  -8  -4    0.80    0.26
   3  -8   4    0.62    0.23
  -3   8  -4    0.96    0.26
  -3   8  -5  127.18    3.73
  -3  -8  -5  135.84    3.80
   3  -8   5  129.62    3.91
  -3  -8  -5  124.10    3.70
   3   8   5  136.92    3.82
   3  -8   5  128.71    3.91
  -3  -8  -5  132.23    3.88
   3   8   5  133.62    3.81
   3   8   6    0.36    0.18
   3  -8   6    0.23    0.19
  -3  -8  -6    0.20    0.21
  -3  -8  -6   -0.18    0.26
  -3  -8  -6    0.19    0.22
   3   8   6    0.26    0.20
  -3   8  -6    0.32    0.21
   3  -8   6    0.56    0.27
  -3  -8  -7   51.27    2.13
  -3  -8  -7   58.21    2.14
  -3   8  -7   53.86    2.13
   3   8   7   57.41    2.15
   3   8   7   55.88    2.18
   3  -8   7   57.34    2.26
   3  -8   7   53.33    2.23
   3   8   8    3.73    0.53
   3  -8   8    3.04    0.49
   3  -8   8    3.39    0.53
  -3  -8  -8    3.25    0.46
  -3  -8  -8    2.77    0.47
   3   8   8    2.49    0.42
  -3   8  -8    2.49    0.45
  -3  -8  -9    0.37    0.25
   3  -8   9    0.17    0.26
   3   8   9    0.01    0.20
  -3  -8  -9    0.09    0.23
   3  -8   9    0.20    0.29
   3   8   9    0.37    0.32
  -3   8  -9   -0.03    0.22
   3   8  10    2.68    0.51
   3  -8  10    1.45    0.38
  -3  -8 -10    1.42    0.41
  -3  -8 -10    2.04    0.43
  -3   8 -10    1.10    0.36
   3  -8  10    1.99    0.46
   3   8  10    1.79    0.43
   3   8  11   12.95    1.11
  -3  -8 -11   13.48    1.06
  -3  -8 -11   11.24    1.06
   3   8  11   13.52    1.05
   3  -8  11   13.60    1.18
  -3   8 -11   12.73    1.08
   3  -8  11   13.22    1.12
  -3   8 -12    0.50    0.37
  -3  -8 -12    0.31    0.30
  -3  -8 -12    0.04    0.25
   3   8  12    0.70    0.32
   3  -8  12    0.22    0.32
   3   8  12    0.38    0.36
   3  -8  12    0.68    0.37
   3   8  13   21.54    1.55
  -3  -8 -13   19.66    1.53
   3  -8  13   18.56    1.47
  -3  -8 -13   21.45    1.43
   3   8  13   21.80    1.45
  -3   8 -13   19.89    1.48
   3  -8  13   17.79    1.40
   3  -8  14    2.12    0.55
  -3  -8 -14    2.36    0.64
   3  -8  14    2.08    0.55
  -3  -8 -14    3.07    0.60
  -3   8 -14    1.47    0.51
   3   8  14    2.42    0.59
   3   8  14    2.04    0.48
   3   8  15    6.55    0.88
   3   8  15    5.91    0.88
   3  -8  15    5.87    0.90
  -3  -8 -15    5.71    0.91
   3  -8  15    5.17    0.81
  -3   8 -15    7.09    0.96
   3  -8  16    0.86    0.44
   3  -8  16    0.04    0.42
  -3   8 -16   -0.01    0.44
  -3  -8 -16    0.09    0.48
   3   8  16   -0.10    0.43
  -3  -9  18   14.03    1.35
  -3   9  17    7.04    0.99
   3  -9 -17    7.48    1.07
  -3  -9  17    8.28    1.01
  -3   9  17    6.56    0.92
   3   9 -17    8.72    1.10
   3  -9 -16    5.53    0.87
   3   9 -16    6.71    0.94
  -3  -9  16    6.67    0.88
  -3   9  16    5.80    0.83
  -3   9  16    5.47    0.87
   3  -9 -15    1.42    0.55
  -3  -9  15    1.56    0.42
  -3  -9  15    1.25    0.48
  -3   9  15    0.86    0.39
  -3   9  15    1.08    0.45
   3   9 -15    1.01    0.46
  -3   9  14    9.98    1.04
   3  -9 -14   12.31    1.19
  -3  -9  14    9.45    0.96
  -3  -9  14   11.09    1.04
  -3   9  14   11.73    1.08
   3   9 -14   11.29    1.14
   3   9 -13   17.96    1.20
   3  -9 -13   18.94    1.45
   3  -9 -13   18.86    1.29
  -3  -9  13   18.46    1.30
  -3  -9  13   18.35    1.30
  -3   9  13   20.36    1.35
  -3   9  13   19.24    1.38
   3   9 -13   17.75    1.37
  -3   9  12   22.28    1.44
  -3   9  12   23.06    1.38
   3   9 -12   24.41    1.38
  -3  -9  12   21.99    1.38
   3  -9 -12   22.84    1.54
   3   9 -12   22.98    1.52
  -3  -9  12   20.12    1.33
   3  -9 -12   23.85    1.41
  -3   9  11    1.28    0.42
   3  -9 -11    1.02    0.32
   3  -9 -11    1.67    0.44
  -3  -9  11    0.78    0.29
  -3  -9  11    1.48    0.34
   3   9 -11    0.79    0.30
  -3   9  11    0.96    0.30
   3   9 -11    0.78    0.30
  -3  -9  10    3.47    0.53
  -3   9  10    3.53    0.48
   3  -9 -10    3.26    0.56
   3  -9 -10    3.60    0.52
  -3  -9  10    3.36    0.49
  -3   9  10    3.82    0.56
   3   9 -10    2.74    0.47
   3   9 -10    3.56    0.55
  -3   9  10    3.47    0.43
  -3   9   9    1.51    0.37
  -3   9   9    1.52    0.31
   3  -9  -9    1.03    0.37
   3  -9  -9    1.26    0.34
  -3   9   9    0.87    0.28
  -3  -9   9    0.70    0.27
   3   9  -9    0.86    0.29
  -3  -9   9    0.94    0.27
   3   9  -9    1.48    0.39
  -3  -9   9    1.28    0.40
   3  -9  -8    9.99    0.87
   3  -9  -8   10.97    0.84
   3   9  -8   11.25    0.88
  -3  -9   8   10.27    0.74
  -3   9   8   12.81    0.78
  -3  -9   8   10.31    0.85
  -3   9   8   11.42    0.77
  -3   9   8   10.50    0.84
   3   9  -8   11.31    0.91
  -3  -9   8   11.77    0.96
   3  -9  -7   27.27    1.36
  -3   9   7   26.87    1.31
  -3  -9   7   27.16    1.20
   3   9  -7   28.73    1.43
  -3   9   7   27.76    1.16
  -3  -9   7   25.75    1.35
  -3   9   7   27.99    1.29
   3  -9  -7   28.51    1.45
   3   9  -7   27.60    1.43
  -3  -9   7   24.69    1.41
   3  -9  -6   69.34    2.47
   3   9  -6   67.39    2.44
  -3  -9   6   68.97    2.12
  -3   9   6   66.29    2.29
   3  -9  -6   66.05    2.36
  -3  -9   6   70.35    2.13
  -3   9   6   69.98    2.07
   3   9  -6   64.61    2.42
  -3  -9   6   64.98    2.47
  -3   9   6   69.02    2.32
   3  -9  -5   22.97    1.22
   3  -9  -5   22.10    1.17
  -3  -9   5   21.48    0.99
  -3   9   5   20.89    1.13
   3   9  -5   22.03    1.22
  -3  -9   5   21.62    0.94
  -3   9   5   23.47    0.94
   3  -9  -5   24.61    0.80
  -3  -9   5   22.48    1.25
   3   9  -5   22.87    1.21
  -3   9   5   22.29    1.11
   3   9  -4   44.98    1.88
   3  -9  -4   49.48    1.89
  -3  -9   4   47.08    1.51
  -3   9   4   48.65    1.48
  -3  -9   4   45.39    1.63
  -3   9   4   48.90    1.63
   3   9  -4   46.74    1.84
   3  -9  -4   50.65    1.43
  -3   9   4   47.09    1.74
  -3  -9   4   48.14    1.91
   3  -9  -4   48.71    1.86
  -3   9   3   71.19    2.33
   3  -9  -3   75.45    2.50
   3   9  -3   67.86    2.51
   3   9  -3   74.91    2.48
  -3   9   3   77.61    2.03
  -3   9   3   77.87    2.25
  -3  -9   3   72.20    2.27
  -3  -9   3   74.85    2.05
   3  -9  -3   77.25    2.08
  -3  -9   3   75.52    2.54
   3  -9  -2   33.87    1.46
   3   9  -2   35.39    1.47
  -3  -9   2   34.15    1.50
  -3  -9   2   32.53    1.33
   3   9  -2   31.25    1.50
  -3  -9   2   33.80    1.09
  -3   9   2   35.33    1.08
  -3   9   2   33.02    1.35
  -3   9   2   35.06    1.29
   3  -9  -2   33.02    1.20
  -3  -9   1   77.83    2.52
  -3   9   1   76.92    2.36
   3  -9  -1   77.93    2.49
   3   9  -1   79.16    2.55
   3   9  -1   80.72    2.50
  -3   9   1   78.04    2.29
  -3  -9   1   75.68    2.37
  -3  -9   1   76.41    2.02
   3   9  -1   71.72    2.55
  -3  -9   1   71.71    1.85
  -3  -9   0   48.37    1.83
   3  -9   0   47.17    1.80
   3   9   0   51.64    1.83
   3   9   0   47.47    1.83
  -3  -9   0   45.63    1.71
  -3  -9   0   45.44    1.36
   3   9   0   47.26    1.90
  -3   9   0   45.79    1.63
  -3   9   0   48.87    1.70
   3  -9   0   47.34    1.75
  -3   9  -1   24.86    1.11
  -3  -9  -1   25.70    1.23
  -3   9  -1   23.33    1.10
  -3  -9  -1   23.22    0.92
  -3  -9  -1   23.64    1.15
   3   9   1   23.46    1.20
   3  -9   1   23.25    1.16
   3   9   1   22.81    1.23
   3   9   1   25.70    1.20
   3   9   2   39.15    1.70
   3   9   2   41.83    1.65
  -3  -9  -2   41.84    1.66
  -3  -9  -2   39.09    1.40
  -3   9  -2   38.16    1.54
  -3  -9  -2   39.35    1.63
   3   9   2   39.64    1.63
   3  -9   2   39.18    1.65
  -3   9  -2   43.04    1.59
   3  -9   2   40.09    1.73
  -3  -9  -3   15.72    0.84
   3  -9   3   15.08    0.97
  -3  -9  -3   14.91    0.95
   3   9   3   15.67    0.96
  -3  -9  -3   15.59    0.95
   3  -9   3   15.03    0.99
  -3   9  -3   16.19    0.92
  -3   9  -3   16.45    0.94
   3   9   3   16.01    0.96
  -3  -9  -4   59.00    2.08
   3  -9   4   60.68    2.30
   3   9   4   63.80    2.25
   3  -9   4   61.35    2.33
  -3   9  -4   58.57    2.14
  -3  -9  -4   61.98    2.20
  -3   9  -4   61.49    2.21
  -3  -9  -4   63.84    2.29
   3   9   4   64.93    2.26
   3   9   5    0.07    0.21
  -3  -9  -5    0.13    0.17
   3  -9   5    0.33    0.25
  -3  -9  -5    0.13    0.19
  -3   9  -5    0.04    0.20
   3   9   5    0.35    0.22
  -3  -9  -5    0.00    0.20
   3  -9   5    0.18    0.19
   3  -9   6   60.24    2.38
  -3  -9  -6   62.29    2.27
  -3  -9  -6   60.48    2.27
   3  -9   6   61.09    2.41
  -3  -9  -6   63.91    2.42
  -3   9  -6   58.18    2.25
   3   9   6   59.61    2.25
   3   9   6   64.05    2.35
   3   9   7    0.38    0.27
  -3   9  -7    0.32    0.24
   3  -9   7   -0.17    0.23
  -3  -9  -7    0.16    0.23
  -3  -9  -7    0.45    0.28
  -3  -9  -7    0.37    0.31
   3  -9   7    0.14    0.18
   3   9   7    0.47    0.26
   3   9   8   13.16    1.01
  -3  -9  -8   11.23    0.96
   3  -9   8   12.23    1.03
  -3   9  -8   12.82    0.99
   3   9   8   13.66    0.99
   3  -9   8   12.14    1.01
  -3  -9  -8   11.71    0.91
   3   9   9    4.52    0.65
   3  -9   9    4.69    0.66
  -3  -9  -9    3.38    0.58
  -3  -9  -9    4.91    0.60
   3  -9   9    4.37    0.64
  -3   9  -9    4.31    0.62
   3   9   9    4.44    0.59
   3   9  10    8.94    0.92
   3   9  10   11.15    0.96
   3  -9  10    9.85    0.98
  -3  -9 -10   11.65    0.95
  -3  -9 -10   10.02    0.97
  -3   9 -10    9.07    0.91
   3  -9  10   10.91    1.01
   3   9  11    2.47    0.54
   3  -9  11    1.95    0.49
  -3  -9 -11    2.33    0.48
  -3  -9 -11    2.70    0.57
   3   9  11    2.94    0.54
  -3   9 -11    1.73    0.46
   3  -9  11    2.49    0.56
  -3  -9 -12    9.79    1.06
  -3  -9 -12   10.56    0.98
   3   9  12   12.26    1.04
   3  -9  12   10.05    1.04
  -3   9 -12    8.76    0.99
   3  -9  12    9.48    1.05
   3   9  12    9.80    1.05
   3   9  13    0.82    0.37
   3  -9  13    0.82    0.40
  -3  -9 -13    1.48    0.56
  -3  -9 -13    2.00    0.48
   3  -9  13    1.82    0.53
  -3   9 -13    0.83    0.41
   3   9  13    1.47    0.44
  -3  -9 -14    4.63    0.68
   3  -9  14    5.11    0.85
   3  -9  14    2.15    0.56
  -3  -9 -14    3.75    0.75
   3   9  14    3.62    0.67
  -3   9 -14    3.24    0.63
   3   9  14    3.10    0.67
   3   9  15    0.62    0.50
   3  -9  15    0.49    0.42
  -3  -9 -15    0.18    0.34
   3  -9  15    0.25    0.33
  -3   9 -15   -0.14    0.46
  -3   9 -16   11.42    1.22
   3  -9  16    9.15    1.07
  -3 -10  17    3.16    0.66
  -3  10  17    4.36    0.78
   3  10 -17    2.49    0.68
  -3  10  16    2.59    0.67
   3 -10 -16    4.73    0.87
   3  10 -16    3.94    0.77
  -3  10  15    5.15    0.81
   3 -10 -15    4.92    0.80
   3  10 -15    4.61    0.80
  -3 -10  15    5.15    0.75
  -3 -10  15    5.29    0.75
  -3  10  14   17.59    1.39
   3 -10 -14   17.82    1.49
   3 -10 -14   19.71    1.39
  -3 -10  14   16.05    1.29
   3  10 -14   17.47    1.42
  -3 -10  14   18.15    1.33
  -3  10  14   16.87    1.28
  -3  10  13    9.97    0.92
   3 -10 -13   11.80    1.17
   3 -10 -13   11.33    1.02
  -3  10  13   11.76    1.10
  -3 -10  13    8.47    0.92
  -3 -10  13   11.72    1.03
   3  10 -13   11.89    1.15
  -3  10  12    7.64    0.85
  -3 -10  12    8.46    0.84
   3 -10 -12    6.85    0.80
   3  10 -12    7.20    0.87
  -3 -10  12    7.16    0.81
   3  10 -12    8.28    0.82
  -3  10  12    7.65    0.77
   3 -10 -12    7.36    0.90
  -3  10  11   33.50    1.77
   3  10 -11   31.74    1.67
   3 -10 -11   32.49    1.86
   3  10 -11   34.47    1.86
  -3 -10  11   28.67    1.77
   3 -10 -11   31.83    1.69
  -3  10  11   34.28    1.62
  -3 -10  11   34.65    1.67
  -3 -10  11   32.69    1.75
  -3  10  10    2.62    0.48
  -3 -10  10    2.14    0.52
   3 -10 -10    3.06    0.58
   3 -10 -10    2.57    0.48
  -3  10  10    2.50    0.39
  -3 -10  10    2.36    0.47
   3  10 -10    2.42    0.47
  -3  10  10    3.04    0.43
  -3 -10  10    3.15    0.47
   3  10 -10    3.31    0.57
  -3  10   9   36.34    1.73
   3 -10  -9   34.04    1.80
   3 -10  -9   34.70    1.70
   3  10  -9   34.34    1.70
  -3  10   9   36.66    1.52
  -3 -10   9   34.04    1.73
  -3 -10   9   35.12    1.55
  -3 -10   9   34.45    1.83
   3  10  -9   36.70    1.84
  -3  10   9   38.29    1.58
  -3 -10   8    2.30    0.47
  -3  10   8    2.47    0.44
   3 -10  -8    3.79    0.57
   3  10  -8    3.15    0.53
  -3 -10   8    3.80    0.45
  -3  10   8    3.00    0.37
  -3  10   8    4.10    0.49
   3  10  -8    3.04    0.47
  -3 -10   8    1.88    0.40
   3 -10  -8    2.57    0.46
   3  10  -7    8.41    0.80
   3 -10  -7    7.46    0.72
  -3 -10   7    8.20    0.61
  -3  10   7    7.98    0.57
  -3 -10   7    7.48    0.76
  -3  10   7    7.25    0.66
   3  10  -7    8.23    0.78
   3 -10  -7    8.96    0.82
  -3  10   7    8.09    0.73
   3 -10  -6   21.65    1.24
  -3 -10   6   20.69    1.01
  -3 -10   6   20.36    0.94
  -3  10   6   21.51    0.92
  -3  10   6   18.83    1.11
   3 -10  -6   20.53    1.19
   3  10  -6   21.14    1.24
   3  10  -6   19.16    1.19
  -3 -10   6   18.94    1.22
  -3  10   6   18.96    1.10
   3 -10  -5   18.05    1.10
   3  10  -5   16.40    1.06
  -3 -10   5   17.73    0.80
  -3 -10   5   16.36    0.91
   3  10  -5   16.16    1.07
   3 -10  -5   18.60    1.11
[truncated: 714,622 more chars]
