# Supplementary material for: Organic–inorganic hybrid hexa­chlorido­stannate(IV) with 2-methyl­imidazo[1,5-a]pyridin-2-ium cation
Source: Acta Crystallogr E Crystallogr Commun. 2023 Jan 19;79(Pt 2):103–6. doi: 10.1107/S2056989023000324 (PMC9912472; doi:10.1107/S2056989023000324)
Supplement: Supplementary file 2 [file e-79-00103-Isup2.hkl]

data_I                                                                          
_shelx_title ' analyt in P2(1)/n'                                               
_shelx_refln_list_code          4                                               
_shelx_F_calc_maximum      225.61                                               
_exptl_crystal_F_000       588.00                                               
_reflns_d_resolution_high  0.8001                                               
                                                                                
loop_                                                                           
 _space_group_symop_operation_xyz                                               
 'x, y, z'                                                                      
 '-x+1/2, y+1/2, -z+1/2'                                                        
 '-x, -y, -z'                                                                   
 'x-1/2, -y-1/2, z-1/2'                                                         
                                                                                
_cell_length_a     7.7926                                                       
_cell_length_b    12.1425                                                       
_cell_length_c    11.7114                                                       
_cell_angle_alpha  90.000                                                       
_cell_angle_beta  101.082                                                       
_cell_angle_gamma  90.000                                                       
                                                                                
_shelx_F_squared_multiplier     1.000                                           
                                                                                
loop_                                                                           
 _refln_index_h                                                                 
 _refln_index_k                                                                 
 _refln_index_l                                                                 
 _refln_F_squared_calc                                                          
 _refln_F_squared_meas                                                          
 _refln_F_squared_sigma                                                         
 _refln_observed_status                                                         
   2   0   0       1055.05        833.37        14.78 o                         
   4   0   0       6519.04       7166.19       133.28 o                         
   6   0   0       7368.23       7619.49       134.30 o                         
   8   0   0       1955.80       1882.38        32.09 o                         
   1   1   0      21918.77      21487.30       252.47 o                         
   2   1   0        349.00        240.81         4.24 o                         
   3   1   0       9795.58      10428.42       125.66 o                         
   4   1   0         87.97         84.74         3.32 o                         
   5   1   0       2052.86       1838.18        27.28 o                         
   6   1   0        223.84        250.60         5.80 o                         
   7   1   0       5148.78       5232.68        51.21 o                         
   8   1   0        280.83        273.16         8.49 o                         
   9   1   0        399.78        439.77        12.27 o                         
   0   2   0      20795.87      20432.22       307.51 o                         
   1   2   0         63.47        193.27         2.49 o                         
   2   2   0       1023.32       1467.77        14.71 o                         
   3   2   0       3226.44       3875.11        36.76 o                         
   4   2   0       9159.50       8928.25        95.26 o                         
   5   2   0        995.28        938.47        14.81 o                         
   6   2   0       2184.05       2224.31        36.09 o                         
   7   2   0        437.17        439.10        10.38 o                         
   8   2   0        619.63        618.75        12.92 o                         
   9   2   0       2097.54       1944.65        25.36 o                         
   1   3   0        109.71         17.70         2.12 o                         
   2   3   0         20.40         60.36         2.09 o                         
   3   3   0       6277.06       5523.19        70.37 o                         
   4   3   0        226.05        186.42         4.47 o                         
   5   3   0       3340.63       3102.19        49.82 o                         
   6   3   0        512.04        609.97        10.63 o                         
   7   3   0        477.18        455.32        10.68 o                         
   8   3   0         40.32         28.11         3.68 o                         
   9   3   0       1120.43       1193.54        19.81 o                         
   0   4   0       3452.82       5040.56        82.13 o                         
   1   4   0       1805.13       2398.05        20.37 o                         
   2   4   0       2756.30       2313.17        20.43 o                         
   3   4   0       2614.44       2902.93        30.57 o                         
   4   4   0       8121.31       7370.98        62.35 o                         
   5   4   0         59.90         75.20         3.37 o                         
   6   4   0          9.67         10.23         2.44 o                         
   7   4   0         33.44         33.52         3.50 o                         
   8   4   0        447.24        436.97        12.09 o                         
   9   4   0          3.32         16.93         4.46 o                         
   1   5   0       2779.04       2404.53        22.29 o                         
   2   5   0        546.78        536.34         7.96 o                         
   3   5   0        561.71        313.98         8.34 o                         
   4   5   0         22.33          8.70         1.79 o                         
   5   5   0       1904.12       1949.46        20.37 o                         
   6   5   0         19.95         15.80         2.22 o                         
   7   5   0         51.32         35.54         3.65 o                         
   8   5   0       1053.16       1002.42        20.80 o                         
   9   5   0       1420.76       1405.61        26.09 o                         
   0   6   0       3338.93       2638.23        38.07 o                         
   1   6   0       3337.54       3592.42        35.71 o                         
   2   6   0      12728.96      13472.52       172.11 o                         
   3   6   0        913.13        890.83        13.37 o                         
   4   6   0       1233.80       1117.38        14.83 o                         
   5   6   0          8.60         10.57         2.57 o                         
   6   6   0        715.37        729.88        12.79 o                         
   7   6   0        184.50        156.30         6.71 o                         
   8   6   0       2756.16       2631.26        38.51 o                         
   1   7   0      15343.67      15867.08       144.67 o                         
   2   7   0        619.94        691.79        12.12 o                         
   3   7   0       1327.16       1194.18        16.53 o                         
   4   7   0         12.95         11.30         2.39 o                         
   5   7   0       7418.96       7627.76        89.39 o                         
   6   7   0        633.13        616.67        13.73 o                         
   7   7   0       2021.35       2097.13        29.50 o                         
   8   7   0         60.57         40.67         6.80 o                         
   0   8   0       6788.13       6592.95        85.19 o                         
   1   8   0        650.09        764.78        11.26 o                         
   2   8   0       7297.43       7705.99        67.95 o                         
   3   8   0         39.33         45.07         3.56 o                         
   4   8   0       1039.48       1027.83        15.12 o                         
   5   8   0          1.95          1.16         2.53 o                         
   6   8   0       4236.75       4346.08        50.99 o                         
   7   8   0         30.59         26.27         5.23 o                         
   8   8   0       3193.06       3140.16        55.30 o                         
   1   9   0       3870.11       3910.55        42.08 o                         
   2   9   0        363.31        337.43         9.36 o                         
   3   9   0       2504.33       2574.30        29.41 o                         
   4   9   0        678.16        710.90        15.42 o                         
   5   9   0       3098.55       3151.14        38.79 o                         
   6   9   0        357.85        384.16        12.26 o                         
   7   9   0       1179.65       1202.60        24.38 o                         
   0  10   0       1738.59       1748.43        31.87 o                         
   1  10   0       2370.77       2576.00        32.28 o                         
   2  10   0       2019.40       1947.80        28.07 o                         
   3  10   0         33.88         22.01         3.29 o                         
   4  10   0       2559.44       2542.75        33.89 o                         
   5  10   0         12.82         10.29         3.61 o                         
   6  10   0        590.04        586.50        17.51 o                         
   7  10   0        121.23         86.76         7.78 o                         
   1  11   0         41.50         29.03         4.00 o                         
   2  11   0         40.76         44.55         5.24 o                         
   3  11   0       2674.48       2784.28        46.39 o                         
   4  11   0        157.10        150.75         7.98 o                         
   5  11   0          5.75         13.23         4.03 o                         
   6  11   0         19.52          6.78         4.60 o                         
   0  12   0        116.50        108.77        10.03 o                         
   1  12   0          1.18          2.14         2.81 o                         
   2  12   0          2.12          7.08         3.27 o                         
   3  12   0        369.52        370.01        14.92 o                         
   4  12   0       1468.22       1518.05        28.39 o                         
   5  12   0          9.87         14.35         4.01 o                         
   1  13   0        517.14        536.74        15.54 o                         
   2  13   0        251.77        254.34        14.46 o                         
   3  13   0       1434.43       1482.44        29.21 o                         
   4  13   0        138.88        119.14         8.47 o                         
   0  14   0       4282.35       4199.06        75.56 o                         
   1  14   0        394.21        323.74        14.15 o                         
   2  14   0        515.49        564.59        19.97 o                         
   3  14   0         30.11         30.74         6.68 o                         
   1  15   0       2458.80       2402.00        42.55 o                         
  -9   0   1         13.01         16.83         5.05 o                         
  -7   0   1      15015.92      15910.16       283.71 o                         
  -5   0   1       5944.15       5907.95       100.21 o                         
  -3   0   1       5486.17       5670.92        70.32 o                         
  -1   0   1      11898.97      13963.04       114.96 o                         
   1   0   1       7566.40       6929.69        76.95 o                         
   3   0   1       6812.80       7479.70        73.33 o                         
   5   0   1          2.06         26.43         2.84 o                         
   7   0   1       5957.30       5991.83        81.09 o                         
   9   0   1        155.66        177.36        11.07 o                         
  -9   1   1          7.15          7.78         3.39 o                         
  -8   1   1       3446.93       3543.30        40.60 o                         
  -7   1   1        142.67        139.67         6.31 o                         
  -6   1   1       4068.84       3932.09        48.69 o                         
  -5   1   1        631.86        676.42        11.09 o                         
  -4   1   1      12858.88      14171.35       139.62 o                         
  -3   1   1        298.12        348.91         6.96 o                         
  -2   1   1      11277.66       9742.10       113.97 o                         
  -1   1   1        636.16        291.24         3.79 o                         
   0   1   1       4576.13       5540.59       160.52 o                         
   1   1   1        352.90        437.90         6.44 o                         
   2   1   1      16028.33      14372.85       138.32 o                         
   3   1   1       5483.26       6087.32        61.29 o                         
   4   1   1       2279.95       2151.76        22.12 o                         
   5   1   1        270.80        337.29         6.32 o                         
   6   1   1       2996.01       3002.34        37.99 o                         
   7   1   1         50.98         38.60         3.61 o                         
   8   1   1        558.94        584.93        13.18 o                         
   9   1   1        306.40        254.25         9.84 o                         
  -9   2   1        242.93        263.68         9.30 o                         
  -8   2   1          0.01          2.07         2.83 o                         
  -7   2   1       3192.46       3128.10        39.01 o                         
  -6   2   1         78.76         95.20         3.88 o                         
  -5   2   1        807.10        611.20         9.52 o                         
  -4   2   1       8303.98       8989.61       113.07 o                         
  -3   2   1       8860.58       8419.60        88.79 o                         
  -2   2   1       3149.66       2769.94        26.94 o                         
  -1   2   1      14682.90      14231.40       101.31 o                         
   0   2   1        881.33        838.97         9.19 o                         
   1   2   1       9940.94       8583.65       113.76 o                         
   2   2   1      50899.84      49274.34       884.42 o                         
   3   2   1      10543.71      10623.84       108.32 o                         
   4   2   1         24.24         22.77         2.01 o                         
   5   2   1       1326.11       1136.78        14.54 o                         
   6   2   1        326.96        394.61         8.37 o                         
   7   2   1       2268.49       2281.32        25.73 o                         
   8   2   1        140.71        118.57         7.10 o                         
   9   2   1        512.66        537.31        17.03 o                         
  -9   3   1         26.02         19.52         3.90 o                         
  -8   3   1        209.46        212.65         8.41 o                         
  -7   3   1        254.56        242.47         7.94 o                         
  -6   3   1          2.85          8.24         1.96 o                         
  -5   3   1       1588.14       1718.36        17.97 o                         
  -4   3   1        514.72        378.93         6.43 o                         
  -3   3   1         69.42         23.81         1.75 o                         
  -2   3   1       7685.30       6524.84        58.64 o                         
  -1   3   1       3783.57       5244.17        44.07 o                         
   0   3   1       1717.63       1383.54        20.17 o                         
   1   3   1        178.71        133.29         3.78 o                         
   2   3   1       9969.44       9088.72        94.90 o                         
   3   3   1       2458.82       2670.04        26.22 o                         
   4   3   1       2291.29       2060.20        22.73 o                         
   5   3   1        322.67        369.88         7.21 o                         
   6   3   1       2138.79       2155.55        26.62 o                         
   7   3   1         30.00         31.40         3.56 o                         
   8   3   1        685.80        646.36        13.08 o                         
   9   3   1        975.71        845.73        20.66 o                         
  -9   4   1        558.79        590.41        14.36 o                         
  -8   4   1        137.87        118.51         7.08 o                         
  -7   4   1         59.83         65.71         4.56 o                         
  -6   4   1       1395.64       1506.26        18.93 o                         
  -5   4   1        179.54        126.83         4.08 o                         
  -4   4   1       1272.78       1449.35        19.93 o                         
  -3   4   1       6672.83       5989.34        47.76 o                         
  -2   4   1          0.09          5.54         1.32 o                         
  -1   4   1        473.41        246.34         4.57 o                         
   0   4   1       1015.04       1276.36        14.48 o                         
   1   4   1        953.36        804.81        11.08 o                         
   2   4   1        298.18        478.71         7.55 o                         
   3   4   1       3702.86       3257.32        39.82 o                         
   4   4   1       7254.39       8011.58        94.09 o                         
   5   4   1       7449.98       7553.04        63.07 o                         
   6   4   1       1108.26       1166.84        15.11 o                         
   7   4   1        354.55        350.46         9.39 o                         
   8   4   1        213.85        197.32         8.00 o                         
   9   4   1       1278.48       1237.49        25.57 o                         
  -9   5   1          9.93         10.38         4.98 o                         
  -8   5   1        215.99        229.32        11.27 o                         
  -7   5   1         65.41         73.07         4.60 o                         
  -6   5   1       3464.20       3477.25        43.93 o                         
  -5   5   1        297.60        272.94         6.78 o                         
  -4   5   1        592.84        379.89         7.19 o                         
  -3   5   1        951.21       1095.64        13.97 o                         
  -2   5   1       8028.87       7976.20        88.87 o                         
  -1   5   1        819.77        884.13        10.27 o                         
   0   5   1        450.46        214.18         7.22 o                         
   1   5   1       3051.15       3571.28        39.17 o                         
   2   5   1       5275.19       5094.31        47.32 o                         
   3   5   1       4074.56       4237.47        51.75 o                         
   4   5   1       2561.09       2445.29        23.87 o                         
   5   5   1          9.99         13.09         2.26 o                         
   6   5   1       3596.19       3563.78        47.95 o                         
   7   5   1        141.46        122.79         6.01 o                         
   8   5   1       2227.83       2215.86        31.91 o                         
  -8   6   1        961.86        912.31        20.87 o                         
  -7   6   1       1076.80       1110.61        18.55 o                         
  -6   6   1        114.83        111.11         4.93 o                         
  -5   6   1       5096.66       5342.13        54.94 o                         
  -4   6   1       1514.19       1522.06        21.42 o                         
  -3   6   1       3345.91       3239.40        31.71 o                         
  -2   6   1         40.07         77.76         2.98 o                         
  -1   6   1       1376.25       1175.86        12.89 o                         
   0   6   1         10.50          3.57         1.40 o                         
   1   6   1       9888.96       9864.85        85.30 o                         
   2   6   1       3122.03       3213.51        34.92 o                         
   3   6   1        362.58        195.56         6.10 o                         
   4   6   1       1587.22       1762.31        20.22 o                         
   5   6   1       5824.93       5938.64        54.93 o                         
   6   6   1       1155.12       1173.99        22.13 o                         
   7   6   1        328.10        372.63        11.62 o                         
   8   6   1       1175.73       1127.68        24.25 o                         
  -8   7   1        817.16        842.70        20.47 o                         
  -7   7   1        317.18        318.69        10.47 o                         
  -6   7   1       8427.16       8762.25       106.27 o                         
  -5   7   1        629.10        618.33        12.00 o                         
  -4   7   1        714.34        631.47        10.96 o                         
  -3   7   1        118.00         90.61         4.06 o                         
  -2   7   1       6877.43       7477.66        64.12 o                         
  -1   7   1       1527.70       1842.70        25.49 o                         
   0   7   1       5778.13       5405.89        50.88 o                         
   1   7   1          8.40          7.69         2.29 o                         
   2   7   1       6852.02       6942.89        79.98 o                         
   3   7   1        475.68        501.02        10.34 o                         
   4   7   1        911.85        867.92        14.59 o                         
   5   7   1         80.84         91.14         5.59 o                         
   6   7   1        742.46        703.80        15.41 o                         
   7   7   1         99.01         90.61         9.00 o                         
   8   7   1        817.77        815.25        22.93 o                         
  -8   8   1        240.60        196.91        10.54 o                         
  -7   8   1       2736.22       2736.81        33.77 o                         
  -6   8   1        316.67        287.53         8.97 o                         
  -5   8   1       5028.36       5317.11        46.40 o                         
  -4   8   1         28.98         27.65         3.04 o                         
  -3   8   1       2500.02       2378.29        23.12 o                         
  -2   8   1         77.94         60.44         2.97 o                         
  -1   8   1       6179.26       6166.98        55.23 o                         
   0   8   1        120.92        165.40         5.65 o                         
   1   8   1      17545.22      17959.99       140.49 o                         
   2   8   1         25.35         36.88         3.59 o                         
   3   8   1        281.02        214.79         7.13 o                         
   4   8   1        391.45        480.95        20.51 o                         
   5   8   1       1731.63       1733.13        26.16 o                         
   6   8   1        281.95        246.68         9.66 o                         
   7   8   1        380.01        433.58        14.73 o                         
  -7   9   1          2.18          0.93         3.82 o                         
  -6   9   1       2486.98       2506.25        30.64 o                         
  -5   9   1         18.50         20.35         3.08 o                         
  -4   9   1       2217.53       2207.77        25.76 o                         
  -3   9   1       3958.24       4151.03        40.48 o                         
  -2   9   1       4822.83       4924.18        51.13 o                         
  -1   9   1        841.86        888.27        17.98 o                         
   0   9   1       4686.22       4696.01        44.27 o                         
   1   9   1       2910.29       3240.72        35.33 o                         
   2   9   1       2207.91       2107.66        25.74 o                         
   3   9   1       1273.69       1302.94        20.50 o                         
   4   9   1       2117.95       2159.42        31.99 o                         
   5   9   1          9.85          6.14         3.52 o                         
   6   9   1        841.10        874.31        19.07 o                         
   7   9   1        254.01        190.21        10.50 o                         
  -7  10   1        341.95        342.04        13.81 o                         
  -6  10   1        543.86        477.96        14.37 o                         
  -5  10   1        566.10        572.95        13.41 o                         
  -4  10   1        557.04        558.74        15.03 o                         
  -3  10   1       2638.04       2590.01        34.56 o                         
  -2  10   1        127.55        130.44         6.45 o                         
  -1  10   1        946.34        932.16        15.44 o                         
   0  10   1        256.83        298.71         7.64 o                         
   1  10   1        920.43        885.35        17.20 o                         
   2  10   1        670.86        639.92        13.84 o                         
   3  10   1       1269.87       1275.74        20.12 o                         
   4  10   1       1895.75       1862.84        29.77 o                         
   5  10   1       1577.53       1642.15        27.12 o                         
   6  10   1        411.29        403.25        14.65 o                         
   7  10   1        764.77        745.78        20.88 o                         
  -6  11   1         18.97          0.75         4.62 o                         
  -5  11   1        118.67         90.39         6.88 o                         
  -4  11   1       1812.99       1878.06        30.72 o                         
  -3  11   1        695.87        654.77        18.02 o                         
  -2  11   1        393.89        350.46        11.09 o                         
  -1  11   1        191.92        180.05         7.14 o                         
   0  11   1       1065.68       1092.62        19.33 o                         
   1  11   1        165.08        147.59         8.01 o                         
   2  11   1        107.30         96.48         5.89 o                         
   3  11   1         13.74         12.00         3.27 o                         
   4  11   1       3091.12       3169.90        40.79 o                         
   5  11   1         19.91         13.63         4.27 o                         
   6  11   1       1750.44       1770.14        33.21 o                         
  -5  12   1          6.40         14.84         4.47 o                         
  -4  12   1        291.89        280.13        11.34 o                         
  -3  12   1       1856.64       1950.92        31.12 o                         
  -2  12   1         69.07         75.64         7.40 o                         
  -1  12   1        432.85        430.32        13.06 o                         
   0  12   1         12.53          5.54         3.68 o                         
   1  12   1        103.29         91.75         7.07 o                         
   2  12   1        324.06        296.83        10.73 o                         
   3  12   1       3739.84       3739.55        48.22 o                         
   4  12   1         17.04         14.14         4.58 o                         
   5  12   1        873.29        988.68        21.03 o                         
  -5  13   1         84.84         89.03         7.95 o                         
  -4  13   1       1313.95       1265.22        25.75 o                         
  -3  13   1        606.39        574.76        19.68 o                         
  -2  13   1          2.44          7.89         4.87 o                         
  -1  13   1        238.85        238.36        11.32 o                         
   0  13   1       2813.31       2895.79        40.53 o                         
   1  13   1        464.79        429.72        15.54 o                         
   2  13   1        622.18        668.91        18.61 o                         
   3  13   1        842.62        786.78        21.45 o                         
   4  13   1        659.15        618.07        19.50 o                         
  -3  14   1        950.95        949.82        26.25 o                         
  -2  14   1         17.79         17.66         5.06 o                         
  -1  14   1       1246.27       1261.65        28.09 o                         
   0  14   1        281.97        242.75        11.18 o                         
   1  14   1       1221.39       1322.14        28.09 o                         
   2  14   1        537.21        554.89        19.93 o                         
   3  14   1       1297.24       1255.62        31.22 o                         
  -1  15   1        161.85        115.50         9.33 o                         
   0  15   1       2582.45       2588.66        44.27 o                         
   1  15   1        298.00        247.82        13.15 o                         
  -8   0   2       1838.00       1817.19        32.75 o                         
  -6   0   2       2789.58       2651.80        71.65 o                         
  -4   0   2       9722.67      10148.94       121.57 o                         
  -2   0   2       4143.20       5642.88        61.70 o                         
   0   0   2      35774.50      30834.16       453.83 o                         
   2   0   2      10142.24       8867.47       124.05 o                         
   4   0   2        627.56        876.18        15.65 o                         
   6   0   2        477.64        438.98        11.50 o                         
   8   0   2         90.32        116.48        12.86 o                         
  -9   1   2        379.44        429.40        10.56 o                         
  -8   1   2         38.59         29.31         3.82 o                         
  -7   1   2       2421.49       2412.79        25.82 o                         
  -6   1   2        108.19        109.32         4.53 o                         
  -5   1   2       7148.80       6891.85        84.70 o                         
  -4   1   2       3445.96       3570.81        40.90 o                         
  -3   1   2       1225.68        898.13         8.00 o                         
  -2   1   2      11086.81      12667.17       104.72 o                         
  -1   1   2       9288.81       9549.80        72.44 o                         
   0   1   2        765.20        696.07         8.33 o                         
   1   1   2       2992.78       1777.71        32.13 o                         
   2   1   2       2131.62       2543.62        23.72 o                         
   3   1   2       8100.20       7981.08        58.07 o                         
   4   1   2         83.05         60.30         3.29 o                         
   5   1   2         13.28         50.20         2.81 o                         
   6   1   2          2.36          2.56         1.66 o                         
   7   1   2        863.14        849.37        16.27 o                         
   8   1   2          2.33          3.08         3.25 o                         
   9   1   2        707.69        705.59        18.52 o                         
  -9   2   2        119.27        101.56         5.60 o                         
  -8   2   2       1531.85       1568.78        21.89 o                         
  -7   2   2        705.11        720.67        12.46 o                         
  -6   2   2       1753.89       1643.78        17.51 o                         
  -5   2   2       6701.85       7720.84        91.26 o                         
  -4   2   2       9023.33       9032.45       116.89 o                         
  -3   2   2       1090.09       1102.10        10.40 o                         
  -2   2   2       2888.83       2369.84        18.66 o                         
  -1   2   2       1268.92       2020.61        18.12 o                         
   0   2   2      11834.36      11307.14       115.45 o                         
   1   2   2          0.10          9.26         1.43 o                         
   2   2   2       2015.35       1740.71        20.62 o                         
   3   2   2       1802.78       1799.77        25.25 o                         
   4   2   2       4043.49       3701.96        37.13 o                         
   5   2   2        165.46        205.23         5.60 o                         
   6   2   2       4552.01       4560.56        39.22 o                         
   7   2   2       1502.63       1521.63        21.89 o                         
   8   2   2        380.77        403.17        11.48 o                         
   9   2   2        604.54        507.48        16.84 o                         
  -9   3   2       1135.57       1203.24        20.78 o                         
  -8   3   2        457.12        448.31        10.09 o                         
  -7   3   2        960.30        929.67        14.12 o                         
  -6   3   2         24.11         25.18         2.89 o                         
  -5   3   2       1900.40       1807.11        22.35 o                         
  -4   3   2        166.16        173.72         5.27 o                         
  -3   3   2       7102.65       6829.01        59.58 o                         
  -2   3   2       3149.07       4157.25        34.11 o                         
  -1   3   2      14998.05      14920.19       118.28 o                         
   0   3   2       2248.29       2688.93        31.50 o                         
   1   3   2       1773.57       1663.02        21.64 o                         
   2   3   2       1891.10       2563.53        35.19 o                         
   3   3   2       6062.12       5935.50        93.84 o                         
   4   3   2         27.23         10.26         1.98 o                         
   5   3   2       9380.22       9574.58        78.96 o                         
   6   3   2          6.49         10.22         2.30 o                         
   7   3   2       3187.22       3250.54        36.31 o                         
   8   3   2          3.68          4.90         4.17 o                         
   9   3   2        701.70        665.94        17.22 o                         
  -9   4   2        376.51        350.79        12.57 o                         
  -8   4   2       1000.69       1063.64        18.97 o                         
  -7   4   2         59.95         71.27         4.41 o                         
  -6   4   2        651.84        642.49        11.83 o                         
  -5   4   2       1167.50       1276.91        15.14 o                         
  -4   4   2       1128.66        941.92        10.04 o                         
  -3   4   2       3388.45       3904.21        44.35 o                         
  -2   4   2      23796.10      23469.72       273.67 o                         
  -1   4   2       2088.42       2385.81        24.97 o                         
   0   4   2       4411.23       4093.17        47.04 o                         
   1   4   2         12.66         27.43         2.39 o                         
   2   4   2       1844.46       1826.55        24.03 o                         
   3   4   2         32.29         31.42         2.67 o                         
   4   4   2      17984.56      18403.79       305.42 o                         
   5   4   2        775.56        888.64        14.99 o                         
   6   4   2       4907.47       5061.11        56.15 o                         
   7   4   2        267.64        264.73         8.53 o                         
   8   4   2        802.48        756.41        19.33 o                         
  -9   5   2       2242.97       2216.51        33.71 o                         
  -8   5   2        302.96        276.13        10.59 o                         
  -7   5   2        341.52        347.55         9.17 o                         
  -6   5   2        181.16        206.78         5.90 o                         
  -5   5   2       1037.68        987.84        11.92 o                         
  -4   5   2       3750.89       4032.55        44.96 o                         
  -3   5   2       4579.44       4433.13        54.10 o                         
  -2   5   2        162.79        170.12         4.53 o                         
  -1   5   2       7086.36       6447.37        69.16 o                         
   0   5   2        938.74       1366.94        18.82 o                         
   1   5   2      13858.53      14841.99       172.43 o                         
   2   5   2         80.99         68.03         3.07 o                         
   3   5   2       3670.49       3213.09        55.76 o                         
   4   5   2        366.57        414.91         8.69 o                         
   5   5   2       6419.49       6629.00        73.89 o                         
   6   5   2         26.98         26.19         3.28 o                         
   7   5   2       1690.40       1685.43        25.04 o                         
   8   5   2        127.89        137.88         8.53 o                         
  -8   6   2        437.93        455.45        13.82 o                         
  -7   6   2        298.75        274.95         8.54 o                         
  -6   6   2       3895.93       4071.01        39.64 o                         
  -5   6   2       1429.89       1485.36        18.24 o                         
  -4   6   2        252.98        152.53         4.82 o                         
  -3   6   2       5001.26       5432.89        50.64 o                         
  -2   6   2       8779.08       9081.94        87.99 o                         
  -1   6   2        304.88        268.58         5.70 o                         
   0   6   2       2691.33       2235.28        25.97 o                         
   1   6   2       1546.53       1785.89        24.40 o                         
   2   6   2       6074.46       5839.55        66.56 o                         
   3   6   2       3724.93       3856.11        37.05 o                         
   4   6   2       2696.47       2686.59        37.12 o                         
   5   6   2         78.11         72.29         4.42 o                         
   6   6   2         11.79          7.70         2.95 o                         
   7   6   2          2.42          3.16         3.47 o                         
   8   6   2       2426.90       2355.19        49.55 o                         
  -8   7   2         95.90         83.78         7.28 o                         
  -7   7   2        647.34        694.51        14.68 o                         
  -6   7   2         98.79         96.13         4.97 o                         
  -5   7   2       5992.73       5992.69        47.69 o                         
  -4   7   2         77.68         66.54         3.71 o                         
  -3   7   2       2743.53       2796.66        30.43 o                         
  -2   7   2         81.42        103.28         3.51 o                         
  -1   7   2        107.41         29.21         2.08 o                         
   0   7   2          5.63         10.26         1.97 o                         
   1   7   2       7257.23       7270.85        72.34 o                         
   2   7   2       1044.72       1111.76        21.37 o                         
   3   7   2        253.80        131.84         5.63 o                         
   4   7   2         30.28         31.87         3.34 o                         
   5   7   2         21.21         18.88         3.06 o                         
   6   7   2        428.09        432.43        11.19 o                         
   7   7   2        519.86        526.50        15.01 o                         
   8   7   2        197.81        204.30        12.83 o                         
  -8   8   2        356.36        340.64        14.14 o                         
  -7   8   2         74.04         60.88         5.78 o                         
  -6   8   2       5708.69       5938.95        64.25 o                         
  -5   8   2         90.72         80.50         4.55 o                         
  -4   8   2       2001.60       1923.93        26.88 o                         
  -3   8   2        941.70       1110.69        15.16 o                         
  -2   8   2       1185.24       1206.33        15.23 o                         
  -1   8   2         64.24         58.78         2.36 o                         
   0   8   2        515.91        356.38        10.02 o                         
   1   8   2          3.43          6.12         2.97 o                         
   2   8   2       4717.73       4473.93        54.82 o                         
   3   8   2        257.33        262.67         8.13 o                         
   4   8   2          5.31          9.55         3.31 o                         
   5   8   2          3.83          3.98         3.55 o                         
   6   8   2         10.79          3.90         3.50 o                         
   7   8   2        181.95        132.88         8.27 o                         
  -7   9   2        833.47        887.17        20.22 o                         
  -6   9   2        166.89        156.44         7.44 o                         
  -5   9   2       2831.11       2822.70        31.79 o                         
  -4   9   2       2141.62       2245.02        26.21 o                         
  -3   9   2       1773.15       1840.68        22.32 o                         
  -2   9   2         92.62         85.79         4.25 o                         
  -1   9   2       1340.01       1248.62        18.28 o                         
   0   9   2        353.24        451.28        11.57 o                         
   1   9   2       1228.86       1161.56        21.39 o                         
   2   9   2        129.55        126.76         6.53 o                         
   3   9   2       2259.91       2181.71        27.67 o                         
   4   9   2       2222.64       2280.32        35.01 o                         
   5   9   2        503.17        525.02        13.83 o                         
   6   9   2        415.99        409.91        13.12 o                         
   7   9   2        624.50        645.21        17.73 o                         
  -7  10   2        319.55        246.39        11.02 o                         
  -6  10   2        227.22        242.35        10.23 o                         
  -5  10   2        218.04        190.62         7.51 o                         
  -4  10   2       1869.65       1924.91        24.62 o                         
  -3  10   2       2080.46       2262.96        28.78 o                         
  -2  10   2       2366.68       2339.21        30.90 o                         
  -1  10   2        213.67        230.28         7.55 o                         
   0  10   2       1566.92       1580.07        26.26 o                         
   1  10   2        734.62        756.17        22.03 o                         
   2  10   2       3327.81       3354.73        40.98 o                         
   3  10   2       1548.93       1593.15        25.95 o                         
   4  10   2       1529.77       1502.31        23.40 o                         
   5  10   2        209.91        186.13         8.60 o                         
   6  10   2       2002.32       1922.03        34.15 o                         
  -6  11   2        134.55        108.50         8.47 o                         
  -5  11   2         57.12         55.22         7.09 o                         
  -4  11   2        383.39        346.03        11.85 o                         
  -3  11   2       1152.06       1242.60        28.78 o                         
  -2  11   2          2.86          5.47         3.28 o                         
  -1  11   2       9087.00       9439.12        84.11 o                         
   0  11   2       2380.03       2464.81        30.48 o                         
   1  11   2         63.08         53.97         5.05 o                         
   2  11   2         46.78         46.92         4.81 o                         
   3  11   2       5379.60       5353.00        66.01 o                         
   4  11   2        201.86        175.21         9.46 o                         
   5  11   2       2362.46       2459.78        44.03 o                         
   6  11   2          1.74         -1.49         5.50 o                         
  -5  12   2        367.56        354.96        13.64 o                         
  -4  12   2       2055.45       2015.94        32.20 o                         
  -3  12   2         19.16         11.03         3.98 o                         
  -2  12   2       2644.50       2739.87        38.94 o                         
  -1  12   2          1.70          3.32         3.79 o                         
   0  12   2       2375.97       2480.09        32.07 o                         
   1  12   2          2.60         10.70         3.45 o                         
   2  12   2       1459.94       1513.66        24.99 o                         
   3  12   2        158.48        151.47         9.26 o                         
   4  12   2       2031.45       2119.23        35.05 o                         
   5  12   2        238.54        212.78        10.55 o                         
  -5  13   2        641.60        682.05        19.64 o                         
  -4  13   2        678.75        671.28        19.88 o                         
  -3  13   2        293.47        325.94        18.04 o                         
  -2  13   2        722.71        675.84        30.38 o                         
  -1  13   2       4979.48       5013.83        63.91 o                         
   0  13   2          1.19          3.04         4.53 o                         
   1  13   2         66.43         84.75         7.48 o                         
   2  13   2        554.76        513.17        15.20 o                         
   3  13   2       2891.38       2849.55        42.15 o                         
   4  13   2        784.24        782.45        20.86 o                         
  -3  14   2        453.52        371.59        17.28 o                         
  -2  14   2        135.71        160.07        10.25 o                         
  -1  14   2          1.90          3.92         4.90 o                         
   0  14   2       1224.62       1241.79        25.63 o                         
   1  14   2        444.04        395.62        15.22 o                         
   2  14   2        927.26        940.06        26.43 o                         
   3  14   2        293.76        263.09        13.00 o                         
   0  15   2        503.19        383.54        16.03 o                         
  -9   0   3          2.06          5.74         4.60 o                         
  -7   0   3       1044.20       1018.77        17.19 o                         
  -5   0   3       8283.57       7794.01       172.13 o                         
  -3   0   3         13.36         73.47         3.66 o                         
  -1   0   3       3813.76       3410.61        49.52 o                         
   1   0   3         44.16         81.71         4.60 o                         
   3   0   3       9079.21       8423.21       106.59 o                         
   5   0   3         65.37        105.60         7.64 o                         
   7   0   3        741.90        715.81        21.06 o                         
  -9   1   3        957.96        935.29        16.88 o                         
  -8   1   3       1239.14       1226.11        17.44 o                         
  -7   1   3         64.00         63.06         4.86 o                         
  -6   1   3        347.64        218.81         6.13 o                         
  -5   1   3        334.43        395.89         5.95 o                         
  -4   1   3       8980.69       8904.40        60.18 o                         
  -3   1   3        723.43        688.82         8.22 o                         
  -2   1   3        159.22        436.38         6.49 o                         
  -1   1   3        593.31        569.99         8.51 o                         
   0   1   3        600.64        262.67         5.82 o                         
   1   1   3       1877.12       1801.98        21.15 o                         
   2   1   3       6762.45       6240.46        67.52 o                         
   3   1   3        114.90        180.38         5.61 o                         
   4   1   3        152.54         41.59         2.53 o                         
   5   1   3        279.29        272.16         6.55 o                         
   6   1   3       1829.71       1906.72        21.47 o                         
   7   1   3       1307.35       1300.14        20.94 o                         
   8   1   3        321.03        328.72        12.90 o                         
  -9   2   3        719.17        739.55        17.46 o                         
  -8   2   3        597.56        575.43        11.53 o                         
  -7   2   3       1575.37       1628.97        19.83 o                         
  -6   2   3        108.90        131.78         3.83 o                         
  -5   2   3       2347.75       2339.48        23.20 o                         
  -4   2   3        221.02        199.95         4.40 o                         
  -3   2   3       1519.45       1252.82        10.86 o                         
  -2   2   3       6219.13       7059.16        50.96 o                         
  -1   2   3      12662.87      12682.98       137.82 o                         
   0   2   3       9421.49      10391.02       132.82 o                         
   1   2   3       1202.28        888.51        11.99 o                         
   2   2   3        718.84        894.34        13.87 o                         
   3   2   3       8057.62       7951.15        69.80 o                         
   4   2   3        170.94        123.50         4.29 o                         
   5   2   3       1563.14       1489.21        17.50 o                         
   6   2   3        683.70        706.77        11.84 o                         
   7   2   3       1018.90        985.61        17.23 o                         
   8   2   3        944.51        929.38        19.31 o                         
  -9   3   3       1250.57       1110.36        21.79 o                         
  -8   3   3       3758.10       3817.60        38.33 o                         
  -7   3   3        449.29        425.25         9.44 o                         
  -6   3   3       1478.04       1476.02        15.46 o                         
  -5   3   3        674.73        790.65         9.18 o                         
  -4   3   3       5138.53       5221.87        49.88 o                         
  -3   3   3        652.34        569.50         7.51 o                         
  -2   3   3      18024.85      17919.21       147.61 o                         
  -1   3   3         49.42         70.01         2.24 o                         
   0   3   3      25196.47      24791.48       287.26 o                         
   1   3   3         88.90        124.26         4.09 o                         
   2   3   3       8578.61       8685.85       118.53 o                         
   3   3   3        876.93       1128.32        15.38 o                         
   4   3   3       6180.21       6070.42        87.04 o                         
   5   3   3        505.70        549.95        10.19 o                         
   6   3   3       4208.37       4281.62        44.73 o                         
   7   3   3       1411.39       1372.53        21.78 o                         
   8   3   3       1558.94       1532.13        32.63 o                         
  -9   4   3       2074.60       2026.13        31.14 o                         
  -8   4   3         60.17         46.28         5.00 o                         
  -7   4   3       3034.27       3104.07        37.16 o                         
  -6   4   3         27.49         31.60         2.50 o                         
  -5   4   3       1757.92       1738.98        18.00 o                         
  -4   4   3        991.02       1139.28        15.43 o                         
  -3   4   3      16582.11      17551.78       120.39 o                         
  -2   4   3       1338.01       1731.36        15.87 o                         
  -1   4   3      23072.88      22697.57       297.66 o                         
   0   4   3        930.38       1238.15        17.15 o                         
   1   4   3       9502.34      10064.35        99.44 o                         
   2   4   3        681.35        865.95        16.12 o                         
   3   4   3       4789.89       4674.27        68.77 o                         
   4   4   3       1230.56       1288.45        16.68 o                         
   5   4   3       8837.66       9094.53        99.37 o                         
   6   4   3         52.58         51.33         4.28 o                         
   7   4   3       2335.10       2388.28        35.61 o                         
   8   4   3          9.03         -0.04         4.67 o                         
  -9   5   3        320.81        308.02        12.73 o                         
  -8   5   3        696.36        699.79        17.68 o                         
  -7   5   3        111.95        107.94         6.20 o                         
  -6   5   3       4005.39       4272.97        37.79 o                         
  -5   5   3         41.87         43.33         3.44 o                         
  -4   5   3       2689.69       2531.67        24.11 o                         
  -3   5   3       1414.84       1457.84        15.69 o                         
  -2   5   3      10485.40      10586.73       102.99 o                         
  -1   5   3        228.46        237.65         5.40 o                         
   0   5   3       9066.02       9209.80        88.67 o                         
   1   5   3       3071.39       3349.39        36.14 o                         
   2   5   3       1156.27        964.01        13.72 o                         
   3   5   3        767.15        781.14        14.40 o                         
   4   5   3       7164.03       7544.97        99.44 o                         
   5   5   3         61.27         66.95         4.44 o                         
   6   5   3        721.70        714.94        14.16 o                         
   7   5   3        576.78        591.54        14.31 o                         
   8   5   3       2500.11       2457.90        38.96 o                         
  -8   6   3        263.19        223.39        10.40 o                         
  -7   6   3       1636.58       1593.68        24.50 o                         
  -6   6   3        316.82        304.26         8.44 o                         
  -5   6   3       2103.96       2014.05        23.54 o                         
  -4   6   3        891.49        958.42        13.28 o                         
  -3   6   3       5713.61       5920.01        46.95 o                         
  -2   6   3        810.52        785.73        10.65 o                         
  -1   6   3        149.17         45.12         2.84 o                         
   0   6   3        816.17        735.64        15.44 o                         
   1   6   3       8939.64       9056.75        84.36 o                         
   2   6   3        346.83        363.15         7.28 o                         
   3   6   3        904.06        716.52        11.29 o                         
   4   6   3        594.55        529.44        10.07 o                         
   5   6   3       2793.57       2864.78        35.96 o                         
   6   6   3       2217.76       2280.11        27.78 o                         
   7   6   3        865.83        883.17        18.13 o                         
   8   6   3        578.50        546.53        17.79 o                         
  -8   7   3          1.76          4.70         4.28 o                         
  -7   7   3        162.32        153.22         7.51 o                         
  -6   7   3       4095.56       4222.97        44.39 o                         
  -5   7   3        313.81        299.47         7.83 o                         
  -4   7   3        785.64        600.52        10.59 o                         
  -3   7   3         40.42         30.36         2.80 o                         
  -2   7   3        127.19         93.65         3.58 o                         
  -1   7   3        708.98        806.61        15.02 o                         
   0   7   3       1481.95       1324.67        19.62 o                         
   1   7   3        153.34        143.19         9.70 o                         
   2   7   3       1198.85        916.02        15.22 o                         
   3   7   3        202.48        225.01         7.31 o                         
   4   7   3       5195.96       5231.61        55.69 o                         
   5   7   3         93.61         77.96         4.55 o                         
   6   7   3        140.19        118.85         6.70 o                         
   7   7   3        400.21        363.42        12.80 o                         
  -8   8   3         42.91         26.60         5.15 o                         
  -7   8   3        349.63        353.54        11.56 o                         
  -6   8   3         25.93         23.13         3.76 o                         
  -5   8   3        784.41        827.30        14.62 o                         
  -4   8   3        199.39        214.75         6.54 o                         
  -3   8   3        487.91        417.07         9.06 o                         
  -2   8   3        295.84        349.24         6.79 o                         
  -1   8   3        583.51        774.38        12.07 o                         
   0   8   3        233.51        290.44         7.21 o                         
   1   8   3       5178.63       5107.03        48.45 o                         
   2   8   3        124.88        168.74         7.36 o                         
   3   8   3         87.00         58.37         4.77 o                         
   4   8   3         12.86         14.35         3.01 o                         
   5   8   3        178.58        155.80         6.96 o                         
   6   8   3         16.36         10.13         3.59 o                         
   7   8   3        233.88        234.16        10.78 o                         
  -7   9   3        542.42        436.97        14.07 o                         
  -6   9   3        776.34        805.78        16.69 o                         
  -5   9   3        759.00        719.35        14.04 o                         
  -4   9   3        701.68        688.13        12.49 o                         
  -3   9   3       3847.18       4066.19        41.48 o                         
  -2   9   3       1120.99       1103.65        13.81 o                         
  -1   9   3         23.43         19.83         2.08 o                         
   0   9   3       2297.38       2194.44        24.92 o                         
   1   9   3       1159.56       1232.16        19.24 o                         
   2   9   3        132.04        114.14         6.13 o                         
   3   9   3        865.19        850.94        17.02 o                         
   4   9   3       1510.23       1522.50        23.31 o                         
   5   9   3        517.41        466.89        12.04 o                         
   6   9   3        166.66        185.59         8.76 o                         
   7   9   3        201.58        205.59        10.56 o                         
  -7  10   3        667.31        664.03        17.83 o                         
  -6  10   3          5.47          2.30         3.64 o                         
  -5  10   3       1300.36       1379.22        21.71 o                         
  -4  10   3       1381.02       1395.74        20.94 o                         
  -3  10   3       3507.64       3525.81        38.48 o                         
  -2  10   3         61.75         52.20         3.56 o                         
  -1  10   3       4781.26       5043.37        56.74 o                         
   0  10   3         20.06         11.15         3.64 o                         
   1  10   3       2801.64       2759.67        38.93 o                         
   2  10   3        608.52        638.47        20.51 o                         
   3  10   3        865.50        893.31        18.27 o                         
   4  10   3        254.95        228.10         8.68 o                         
   5  10   3       1922.42       1965.94        31.92 o                         
   6  10   3        538.18        472.51        17.43 o                         
  -6  11   3        311.37        324.51        15.73 o                         
  -5  11   3        213.47        180.32         9.58 o                         
  -4  11   3       2604.47       2701.17        38.49 o                         
  -3  11   3        512.94        483.20        12.88 o                         
  -2  11   3       4622.54       4756.10        54.72 o                         
  -1  11   3          3.42          4.02         3.50 o                         
   0  11   3       5587.08       5618.28        61.11 o                         
   1  11   3        697.27        655.99        14.93 o                         
   2  11   3       1267.62       1240.14        23.57 o                         
   3  11   3         10.46          9.16         4.16 o                         
   4  11   3       1695.70       1726.06        27.95 o                         
   5  11   3        151.46        137.45         7.97 o                         
  -5  12   3       1504.31       1502.63        28.85 o                         
  -4  12   3         64.51         56.90         6.60 o                         
  -3  12   3       1729.17       1758.86        27.47 o                         
  -2  12   3         11.30          7.30         4.12 o                         
  -1  12   3       4797.71       5051.02        61.12 o                         
   0  12   3         10.27          2.83         3.55 o                         
   1  12   3       1006.80        993.58        20.75 o                         
   2  12   3          0.21          1.04         3.82 o                         
   3  12   3       3294.56       3272.24        44.53 o                         
   4  12   3          7.58          7.06         5.09 o                         
   5  12   3       2551.77       2584.79        41.60 o                         
  -4  13   3       2908.03       2919.74        43.23 o                         
  -3  13   3        984.61        925.77        24.17 o                         
  -2  13   3        535.82        535.21        16.18 o                         
  -1  13   3          9.60          9.77         4.81 o                         
   0  13   3       1854.12       1877.70        33.44 o                         
   1  13   3        907.45        879.91        20.07 o                         
   2  13   3       3463.19       3537.72        44.61 o                         
   3  13   3         59.34         57.99         6.66 o                         
   4  13   3        675.73        755.38        20.87 o                         
  -3  14   3        253.26        293.25        14.23 o                         
  -2  14   3         20.48         10.16         4.90 o                         
  -1  14   3        618.96        625.75        19.57 o                         
   0  14   3          3.18         -4.84         5.29 o                         
   1  14   3        496.05        603.30        19.03 o                         
   2  14   3        307.28        226.77        13.50 o                         
  -8   0   4        681.89        687.84        18.72 o                         
  -6   0   4        171.35        269.50        11.70 o                         
  -4   0   4       1999.67       1657.97        24.18 o                         
  -2   0   4       3307.68       2940.04        65.25 o                         
   0   0   4       4081.97       5183.24        93.95 o                         
   2   0   4      16386.86      16444.97       166.92 o                         
   4   0   4       1460.59       1157.57        19.42 o                         
   6   0   4       1579.76       1651.07        30.64 o                         
   8   0   4        604.86        627.79        25.95 o                         
  -9   1   4        211.70        244.06        10.83 o                         
  -8   1   4          0.01          3.14         2.74 o                         
  -7   1   4          8.83          4.99         1.80 o                         
  -6   1   4        716.79        702.03        11.48 o                         
  -5   1   4       4565.80       4584.35        44.73 o                         
  -4   1   4        389.00        467.62         7.68 o                         
  -3   1   4       1628.18       1026.45        11.82 o                         
  -2   1   4        982.51       1054.81        11.54 o                         
  -1   1   4       2954.57       3016.71        30.73 o                         
   0   1   4       5535.75       6440.55        64.95 o                         
   1   1   4       3289.32       2509.80        28.81 o                         
   2   1   4       1403.56       1492.72        17.97 o                         
   3   1   4       4929.39       4675.48        45.08 o                         
   4   1   4         53.53         67.31         4.02 o                         
   5   1   4       5140.29       5280.94        44.92 o                         
   6   1   4        472.53        484.37         9.81 o                         
   7   1   4         92.04        103.03         7.45 o                         
   8   1   4        111.66         97.40         9.17 o                         
  -9   2   4        909.62        837.54        20.69 o                         
  -8   2   4       2641.30       2777.19        33.97 o                         
  -7   2   4        930.11       1000.68        15.56 o                         
  -6   2   4       2028.81       1944.76        20.42 o                         
  -5   2   4        136.66        117.74         3.83 o                         
  -4   2   4       4188.32       4070.42        32.87 o                         
  -3   2   4         65.97         36.56         2.43 o                         
  -2   2   4      13878.30      13598.87       114.40 o                         
  -1   2   4       1544.95       2023.54        22.18 o                         
   0   2   4       3644.57       3050.64        34.13 o                         
   1   2   4       3460.68       3435.38        45.31 o                         
   2   2   4       9843.92       9749.05       138.49 o                         
   3   2   4       2202.68       2703.62        40.71 o                         
   4   2   4       1278.97       1055.26        14.05 o                         
   5   2   4        308.31        280.04         7.04 o                         
   6   2   4       3392.52       3438.24        38.76 o                         
   7   2   4       2453.61       2410.93        35.32 o                         
   8   2   4        490.69        494.45        16.18 o                         
  -9   3   4       1257.81       1277.48        25.20 o                         
  -8   3   4         18.89         10.63         4.21 o                         
  -7   3   4       5446.30       5748.12        50.53 o                         
  -6   3   4         40.85         31.72         2.62 o                         
  -5   3   4       3008.43       3125.44        28.07 o                         
  -4   3   4        399.25        521.27         8.57 o                         
  -3   3   4       4910.86       4952.70        43.78 o                         
  -2   3   4       1732.07       2053.05        21.59 o                         
  -1   3   4      12068.56      11783.35       125.55 o                         
   0   3   4       7634.08       8716.77       115.16 o                         
   1   3   4      10892.86      10473.88       130.04 o                         
   2   3   4        269.23        252.48         8.38 o                         
   3   3   4        123.01         71.53         4.46 o                         
   4   3   4         15.63         15.93         1.92 o                         
   5   3   4       2611.85       2541.46        27.56 o                         
   6   3   4        762.34        797.71        17.16 o                         
   7   3   4       1329.22       1417.22        23.76 o                         
   8   3   4        106.87         79.65         7.92 o                         
  -9   4   4        251.81        180.55         9.78 o                         
  -8   4   4       2768.56       2851.96        38.78 o                         
  -7   4   4         99.73         95.84         5.83 o                         
  -6   4   4       8066.22       8432.57        63.12 o                         
  -5   4   4        428.49        489.34         7.91 o                         
  -4   4   4       2136.89       2195.62        21.95 o                         
  -3   4   4        186.30        164.23         4.83 o                         
  -2   4   4       8559.55       8320.04        60.73 o                         
  -1   4   4         25.46         41.13         2.59 o                         
   0   4   4      15516.05      15180.15       174.58 o                         
   1   4   4        406.86        509.35        19.00 o                         
   2   4   4       1633.18       1494.80        21.94 o                         
   3   4   4        897.45        993.29        18.39 o                         
   4   4   4       1846.57       1800.03        24.29 o                         
   5   4   4        659.39        746.81        12.45 o                         
   6   4   4       3048.02       3105.98        34.95 o                         
   7   4   4        324.84        315.08        11.01 o                         
   8   4   4        142.87        168.16        10.69 o                         
  -9   5   4       1665.10       1633.28        31.44 o                         
  -8   5   4          2.74          7.25         4.20 o                         
  -7   5   4       6269.69       6330.89        68.92 o                         
  -6   5   4        724.83        733.93        13.61 o                         
  -5   5   4       1287.92       1197.20        17.61 o                         
  -4   5   4         85.42         89.43         4.06 o                         
  -3   5   4       9814.68      10382.08        89.91 o                         
  -2   5   4         24.41         78.31         3.31 o                         
  -1   5   4       3210.65       2735.90        30.84 o                         
   0   5   4        819.90        782.10        12.57 o                         
   1   5   4      13439.75      13709.22       108.58 o                         
   2   5   4       3625.19       3906.28        53.30 o                         
   3   5   4       2048.28       2007.80        32.43 o                         
   4   5   4         64.41         98.48         4.74 o                         
   5   5   4       1813.44       1746.49        26.41 o                         
   6   5   4         74.28         76.39         5.17 o                         
   7   5   4       2701.75       2726.90        47.35 o                         
   8   5   4       1226.11       1138.94        23.88 o                         
  -8   6   4          6.64          2.58         4.23 o                         
  -7   6   4         11.15         10.48         3.42 o                         
  -6   6   4       2857.40       2939.17        32.53 o                         
  -5   6   4        485.18        496.30        10.54 o                         
  -4   6   4       2017.85       1875.16        22.19 o                         
  -3   6   4        327.97        297.14         6.16 o                         
  -2   6   4       1788.65       1617.78        18.93 o                         
  -1   6   4       1654.06       1951.60        21.11 o                         
   0   6   4       5431.96       5569.00        50.54 o                         
   1   6   4       4659.21       4959.31        53.76 o                         
   2   6   4       1446.71       1190.57        17.80 o                         
   3   6   4        282.97        317.97         8.64 o                         
   4   6   4       3867.59       4001.04        56.51 o                         
   5   6   4        272.80        268.58         7.96 o                         
   6   6   4        475.00        471.55        11.59 o                         
   7   6   4        274.99        240.42         9.73 o                         
  -8   7   4          9.98          6.31         4.38 o                         
  -7   7   4         10.13          8.42         3.71 o                         
  -6   7   4          0.52         -0.90         2.82 o                         
  -5   7   4         35.11         15.00         2.54 o                         
  -4   7   4        350.47        389.81         7.56 o                         
  -3   7   4       8519.88       8731.28        67.39 o                         
  -2   7   4         51.16         52.83         3.58 o                         
  -1   7   4        376.46        592.26        10.34 o                         
   0   7   4       1200.80       1362.51        22.01 o                         
   1   7   4       2295.37       2325.73        31.53 o                         
   2   7   4        114.46        114.38         4.19 o                         
   3   7   4       4157.48       4240.71        54.33 o                         
   4   7   4        137.40        121.17         5.37 o                         
   5   7   4        271.92        270.40         9.08 o                         
   6   7   4         66.81         56.85         5.27 o                         
   7   7   4        985.69        921.17        21.02 o                         
  -8   8   4        132.47         72.80         6.97 o                         
  -7   8   4          2.66          2.97         3.76 o                         
  -6   8   4        440.66        473.59        11.64 o                         
  -5   8   4          1.96         -2.14         2.46 o                         
  -4   8   4       2093.40       2031.24        22.95 o                         
  -3   8   4         24.51         22.84         2.51 o                         
  -2   8   4        811.84        716.58        11.46 o                         
  -1   8   4         47.99         59.85         3.47 o                         
   0   8   4        863.01        792.33        16.87 o                         
   1   8   4       1744.63       1890.57        26.99 o                         
   2   8   4       2776.16       2535.92        30.55 o                         
   3   8   4         28.05         35.54         4.12 o                         
   4   8   4       3092.66       3129.42        39.92 o                         
   5   8   4         79.21         78.56         5.47 o                         
   6   8   4        245.55        256.30        10.11 o                         
   7   8   4         38.17         33.82         5.99 o                         
  -7   9   4        511.73        581.47        16.27 o                         
  -6   9   4       1014.89       1013.14        19.92 o                         
  -5   9   4        571.36        561.63        12.90 o                         
  -4   9   4        682.24        690.47        13.70 o                         
  -3   9   4       2468.14       2607.04        27.56 o                         
  -2   9   4        433.13        512.15         9.93 o                         
  -1   9   4        594.79        560.66        11.24 o                         
   0   9   4        165.49        145.26         5.45 o                         
   1   9   4       1240.74       1183.70        21.20 o                         
   2   9   4       3403.20       3436.94        38.67 o                         
   3   9   4       3485.79       3353.83        40.30 o                         
   4   9   4          2.09          3.12         3.30 o                         
   5   9   4       1180.43       1190.46        21.33 o                         
   6   9   4         31.79         22.55         4.38 o                         
  -7  10   4          9.04          5.32         4.27 o                         
  -6  10   4        954.27       1030.56        20.68 o                         
  -5  10   4        259.35        248.77         8.95 o                         
  -4  10   4        878.13        875.82        16.10 o                         
  -3  10   4         23.32         16.34         2.87 o                         
  -2  10   4       1826.26       1907.61        22.71 o                         
  -1  10   4         72.52         76.50         3.89 o                         
   0  10   4       1283.03       1305.88        18.77 o                         
   1  10   4       2696.03       2813.72        40.12 o                         
   2  10   4       2373.94       2420.29        46.62 o                         
   3  10   4         50.49         31.87         6.76 o                         
   4  10   4        443.73        449.00        12.63 o                         
   5  10   4        918.01        808.48        19.01 o                         
   6  10   4       1416.33       1401.81        28.93 o                         
  -6  11   4        257.44        225.72        13.69 o                         
  -5  11   4       2326.37       2289.13        35.69 o                         
  -4  11   4         22.74         22.96         4.89 o                         
  -3  11   4        247.43        269.09        10.45 o                         
  -2  11   4        846.46        827.44        18.49 o                         
  -1  11   4       8952.54       9262.55        97.83 o                         
   0  11   4        225.32        194.66         9.57 o                         
   1  11   4       1575.38       1636.54        29.69 o                         
   2  11   4        224.26        217.49         9.80 o                         
   3  11   4        470.03        465.35        13.89 o                         
   4  11   4        181.51        158.08         8.81 o                         
   5  11   4       1181.80       1218.48        26.73 o                         
  -5  12   4          9.72          8.94         5.90 o                         
  -4  12   4       1847.64       1815.74        32.32 o                         
  -3  12   4         90.07         88.07         7.93 o                         
  -2  12   4       4867.39       5000.80        58.72 o                         
  -1  12   4         75.17         53.76         5.83 o                         
   0  12   4       2497.84       2607.92        37.71 o                         
   1  12   4        262.91        251.43         9.92 o                         
   2  12   4       2466.67       2466.36        37.19 o                         
   3  12   4        173.14        139.88         8.75 o                         
   4  12   4          9.15         26.52         5.75 o                         
  -4  13   4         48.37         33.26         5.79 o                         
  -3  13   4        124.52        166.26        10.66 o                         
  -2  13   4         14.80         22.78         4.88 o                         
  -1  13   4       4497.50       4549.61        65.39 o                         
   0  13   4        568.33        541.25        17.06 o                         
   1  13   4        432.89        460.33        14.82 o                         
   2  13   4        674.60        639.57        16.98 o                         
   3  13   4        564.17        615.65        19.86 o                         
  -3  14   4         59.91         55.49         7.92 o                         
  -2  14   4        580.89        557.75        22.92 o                         
  -1  14   4         55.80         36.94         6.57 o                         
   0  14   4         42.16         65.80         7.82 o                         
   1  14   4        455.39        357.97        15.02 o                         
   2  14   4       1715.06       1677.54        33.99 o                         
  -9   0   5       1970.46       2007.52        67.28 o                         
  -7   0   5        390.33        419.23        15.16 o                         
  -5   0   5       8093.89       8483.64       104.81 o                         
  -3   0   5       3517.92       2883.75        51.28 o                         
  -1   0   5      14862.46      14978.41       258.13 o                         
   1   0   5       5065.62       4981.71        64.01 o                         
   3   0   5      15551.35      15209.74       179.79 o                         
   5   0   5       5516.37       5819.20        79.93 o                         
   7   0   5        519.35        497.09        25.18 o                         
  -9   1   5        145.94        143.17         8.32 o                         
  -8   1   5        300.19        288.21        10.09 o                         
  -7   1   5        178.66        183.01         6.81 o                         
  -6   1   5        747.78        720.52        10.75 o                         
  -5   1   5       1303.30       1393.20        18.43 o                         
  -4   1   5       7488.31       7108.24        92.75 o                         
  -3   1   5         26.82         17.65         1.37 o                         
  -2   1   5       6040.44       5972.95        50.29 o                         
  -1   1   5          6.81         48.27         3.49 o                         
   0   1   5       1309.02        966.83        15.39 o                         
   1   1   5        393.78        370.06         9.35 o                         
   2   1   5      14492.05      15253.43       153.94 o                         
   3   1   5       2521.50       2764.97        34.13 o                         
   4   1   5       3903.75       3720.49        53.38 o                         
   5   1   5        377.66        404.42         9.98 o                         
   6   1   5       2979.96       3050.22        41.18 o                         
   7   1   5         48.85         38.73         6.59 o                         
   8   1   5       1310.95       1344.44        32.42 o                         
  -9   2   5       1884.47       1937.75        48.48 o                         
  -8   2   5        443.13        396.00        13.30 o                         
  -7   2   5        529.19        500.57        10.72 o                         
  -6   2   5          0.50          2.56         1.48 o                         
  -5   2   5       5764.42       5857.28        47.10 o                         
  -4   2   5       9989.81      11041.02       104.71 o                         
  -3   2   5        763.30        527.66         8.41 o                         
  -2   2   5        139.95        127.05         4.14 o                         
  -1   2   5       7710.05       7431.54        60.60 o                         
   0   2   5        716.53        864.21        11.44 o                         
   1   2   5       1308.53       1091.32        16.05 o                         
   2   2   5       6528.60       6937.69        81.69 o                         
   3   2   5       3851.57       3609.86        45.10 o                         
   4   2   5         45.52         61.24         4.86 o                         
   5   2   5       1905.20       1919.26        24.26 o                         
   6   2   5         33.86         27.31         3.62 o                         
   7   2   5        868.58        876.60        24.92 o                         
   8   2   5         15.86         26.06         5.97 o                         
  -9   3   5        238.99        196.46        10.65 o                         
  -8   3   5       2905.02       2955.67        41.47 o                         
  -7   3   5        612.06        624.83        12.82 o                         
  -6   3   5       4219.15       4352.76        36.87 o                         
  -5   3   5       1852.54       1955.22        23.56 o                         
  -4   3   5       1174.72       1114.18        14.89 o                         
  -3   3   5         53.93         56.96         3.08 o                         
  -2   3   5       2960.54       2787.25        24.78 o                         
  -1   3   5       2056.34       2660.40        32.28 o                         
   0   3   5       9852.56       8977.05       115.59 o                         
   1   3   5         99.79        169.69         5.77 o                         
   2   3   5        859.61        693.86        17.01 o                         
   3   3   5       3116.66       3481.34        44.60 o                         
   4   3   5        201.83        153.76         6.70 o                         
   5   3   5        293.82        300.87         9.20 o                         
   6   3   5       1111.10       1097.14        19.29 o                         
   7   3   5          0.14          3.94         4.38 o                         
   8   3   5        883.10        984.03        25.67 o                         
  -9   4   5        983.08       1018.83        22.69 o                         
  -8   4   5        439.14        386.67        13.75 o                         
  -7   4   5       4091.13       4243.32        50.95 o                         
  -6   4   5       2306.66       2472.45        26.38 o                         
  -5   4   5       2289.75       2137.39        25.21 o                         
  -4   4   5       1254.46       1429.96        17.69 o                         
  -3   4   5       1541.56       1499.03        16.31 o                         
  -2   4   5        805.14        967.69        10.46 o                         
  -1   4   5       7602.50       7071.12        68.26 o                         
   0   4   5         77.08         91.13         7.67 o                         
   1   4   5       1885.85       1538.41        24.78 o                         
   2   4   5          5.09          7.59         3.32 o                         
   3   4   5        348.80        280.22        12.84 o                         
   4   4   5        718.04        757.37        15.36 o                         
   5   4   5         24.65         14.54         3.04 o                         
   6   4   5        212.73        215.92         8.19 o                         
   7   4   5       1468.75       1531.23        28.06 o                         
  -9   5   5          5.48         -2.36         4.44 o                         
  -8   5   5       1120.27       1176.39        23.44 o                         
  -7   5   5         36.99         34.61         4.71 o                         
  -6   5   5       2623.20       2682.58        31.09 o                         
  -5   5   5       2579.88       2779.68        34.02 o                         
  -4   5   5       1350.99       1268.75        19.42 o                         
  -3   5   5       1064.91       1337.05        17.12 o                         
  -2   5   5       2031.79       1810.01        18.57 o                         
  -1   5   5       1086.68       1035.80        14.62 o                         
   0   5   5       9583.94       9815.50       111.94 o                         
   1   5   5       4118.32       4630.37        54.39 o                         
   2   5   5          8.92         10.05         3.15 o                         
   3   5   5        303.30        277.65        10.68 o                         
   4   5   5       1936.54       1976.02        30.83 o                         
   5   5   5         84.03         89.57         6.95 o                         
   6   5   5         88.09         88.17         5.59 o                         
   7   5   5         19.74         17.61         4.58 o                         
  -8   6   5        104.58         99.82         7.29 o                         
  -7   6   5       2017.14       2111.16        32.48 o                         
  -6   6   5       1523.33       1571.17        22.55 o                         
  -5   6   5        840.33        766.89        15.19 o                         
  -4   6   5       1376.10       1492.87        21.40 o                         
  -3   6   5       5285.38       5466.28        54.80 o                         
  -2   6   5        368.68        436.11         7.77 o                         
  -1   6   5       2306.76       2061.83        21.61 o                         
   0   6   5         41.47         54.26         3.71 o                         
   1   6   5       2851.08       2804.08        33.36 o                         
   2   6   5        911.20        945.38        17.65 o                         
   3   6   5       5695.55       5824.31        59.15 o                         
   4   6   5          2.14          5.01         2.72 o                         
   5   6   5        668.10        664.10        14.49 o                         
   6   6   5        196.98        193.57         8.11 o                         
   7   6   5       2058.71       1975.01        37.30 o                         
  -8   7   5         70.38         95.82         7.45 o                         
  -7   7   5        190.62        167.28         8.54 o                         
  -6   7   5        900.89        906.74        16.80 o                         
  -5   7   5        652.94        638.06        11.91 o                         
  -4   7   5       4984.52       5072.67        44.60 o                         
  -3   7   5        276.17        290.68         6.21 o                         
  -2   7   5       2103.95       1978.56        28.54 o                         
  -1   7   5        226.62        267.83         6.80 o                         
   0   7   5       2917.90       3182.55        43.23 o                         
   1   7   5        143.37        129.30         6.40 o                         
   2   7   5       2084.91       1922.82        33.40 o                         
   3   7   5        759.03        789.73        16.09 o                         
   4   7   5      12608.75      13098.44       149.22 o                         
   5   7   5        238.55        202.92         8.58 o                         
   6   7   5        797.97        841.68        19.07 o                         
   7   7   5         38.18         39.03         5.75 o                         
  -8   8   5        229.22        180.66        10.43 o                         
  -7   8   5        502.85        502.97        14.55 o                         
  -6   8   5        764.85        734.52        15.39 o                         
  -5   8   5        688.41        679.77        14.00 o                         
  -4   8   5         27.50         42.78         3.89 o                         
  -3   8   5       4588.84       4727.79        43.81 o                         
  -2   8   5         20.45         32.92         3.18 o                         
  -1   8   5       1259.13       1193.30        16.93 o                         
   0   8   5          9.32          9.58         3.05 o                         
   1   8   5       2504.92       2615.30        40.16 o                         
   2   8   5         27.22         22.85         3.92 o                         
   3   8   5       6895.95       7124.41        74.45 o                         
   4   8   5         71.92         67.55         5.73 o                         
   5   8   5       1849.30       1911.46        29.80 o                         
   6   8   5        154.38        134.93         8.37 o                         
  -7   9   5          0.05          0.32         4.50 o                         
  -6   9   5        533.48        529.84        17.23 o                         
  -5   9   5       2528.04       2604.11        36.38 o                         
  -4   9   5       2001.77       2059.48        26.67 o                         
  -3   9   5       1145.29       1230.55        17.32 o                         
  -2   9   5       2822.08       2816.35        38.76 o                         
  -1   9   5        664.79        686.99        13.54 o                         
   0   9   5       2514.78       2552.24        28.97 o                         
   1   9   5       3921.02       4172.40        62.83 o                         
   2   9   5       2156.27       2127.34        31.77 o                         
   3   9   5          4.39          7.99         3.85 o                         
   4   9   5       2437.69       2492.93        32.67 o                         
   5   9   5         30.99         24.80         4.36 o                         
   6   9   5        806.71        801.23        21.36 o                         
  -7  10   5        749.17        817.18        26.83 o                         
  -6  10   5       1535.36       1339.11        24.33 o                         
  -5  10   5       1390.95       1432.72        24.42 o                         
  -4  10   5         97.11         86.04         5.40 o                         
  -3  10   5        933.72        938.98        17.82 o                         
  -2  10   5        569.85        598.82        12.82 o                         
  -1  10   5       4041.69       4204.44        75.61 o                         
   0  10   5        316.88        317.86         8.74 o                         
   1  10   5       2185.04       2123.00        33.32 o                         
   2  10   5        663.72        651.41        17.11 o                         
   3  10   5        312.79        306.43        11.25 o                         
   4  10   5        317.62        283.89        11.36 o                         
   5  10   5        557.24        574.73        16.55 o                         
  -6  11   5       1566.38       1622.58        38.27 o                         
  -5  11   5         40.80         27.29         5.73 o                         
  -4  11   5        143.04        149.72         8.67 o                         
  -3  11   5         67.93         59.20         6.41 o                         
  -2  11   5       1680.84       1692.15        34.03 o                         
  -1  11   5        169.15        154.99         7.53 o                         
   0  11   5       1179.65       1239.74        29.63 o                         
   1  11   5       1259.90       1189.70        25.41 o                         
   2  11   5       1301.90       1311.75        25.67 o                         
   3  11   5         23.30         20.56         4.47 o                         
   4  11   5        199.65        135.38         8.55 o                         
   5  11   5         13.58          8.51         4.86 o                         
  -5  12   5       2351.38       2229.77        40.62 o                         
  -4  12   5        380.94        330.26        13.19 o                         
  -3  12   5          2.04          0.05         4.82 o                         
  -2  12   5         41.35         42.50         5.27 o                         
  -1  12   5       1279.15       1332.92        28.90 o                         
   0  12   5          2.18          7.41         4.94 o                         
   1  12   5        478.67        514.42        16.94 o                         
   2  12   5        115.94         97.54         9.29 o                         
   3  12   5          7.99         14.68         4.93 o                         
   4  12   5         38.20         37.22         5.86 o                         
  -4  13   5        548.70        566.64        19.72 o                         
  -3  13   5        151.68        112.71         9.10 o                         
  -2  13   5       1383.08       1324.41        29.62 o                         
  -1  13   5         43.88         59.38         7.60 o                         
   0  13   5         23.74         26.77         5.18 o                         
   1  13   5        911.21        855.78        19.62 o                         
   2  13   5       2172.74       2130.06        35.86 o                         
   3  13   5        315.37        321.20        15.24 o                         
  -2  14   5        262.98        197.01        13.04 o                         
  -1  14   5        894.03        877.23        25.72 o                         
   0  14   5        255.25        238.02        13.76 o                         
   1  14   5        810.16        820.14        21.69 o                         
  -8   0   6       4252.57       4458.86        88.41 o                         
  -6   0   6       2613.96       2700.80        43.72 o                         
  -4   0   6       2847.14       2528.70        40.32 o                         
  -2   0   6      39976.71      41187.71       558.38 o                         
   0   0   6        857.46        676.23        20.03 o                         
   2   0   6       7834.68       8029.12       175.56 o                         
   4   0   6       8339.50       8300.37       124.72 o                         
   6   0   6       2905.61       2939.16        62.51 o                         
  -9   1   6       1920.65       1904.99        43.27 o                         
  -8   1   6         11.42          7.62         3.57 o                         
  -7   1   6        608.38        614.19        14.72 o                         
  -6   1   6        437.09        437.13         8.83 o                         
  -5   1   6       4722.82       5015.29        64.65 o                         
  -4   1   6       2142.29       2271.91        24.08 o                         
  -3   1   6      11154.72      10925.30       160.70 o                         
  -2   1   6         33.13         35.78         2.97 o                         
  -1   1   6       7230.31       7015.05        80.55 o                         
   0   1   6         10.45         19.85         3.25 o                         
   1   1   6       6872.53       7189.57        71.47 o                         
   2   1   6        896.80        878.16        14.91 o                         
   3   1   6       2030.66       1852.26        26.79 o                         
   4   1   6        573.45        655.19        15.27 o                         
   5   1   6      10444.23      10934.11       101.05 o                         
   6   1   6        200.97        187.98         8.70 o                         
   7   1   6         93.01         94.41         8.92 o                         
  -9   2   6         11.94          5.64         4.81 o                         
  -8   2   6       1781.60       1898.45        37.75 o                         
  -7   2   6         48.98         59.74         5.70 o                         
  -6   2   6       1766.06       1754.92        19.66 o                         
  -5   2   6       2697.46       2836.04        26.72 o                         
  -4   2   6        828.95        659.15        11.12 o                         
  -3   2   6         22.53         44.28         2.48 o                         
  -2   2   6       8664.18       8781.37        74.48 o                         
  -1   2   6        173.65        343.66         7.86 o                         
   0   2   6       1848.45       1477.78        21.03 o                         
   1   2   6        775.96        891.65        17.63 o                         
   2   2   6       6290.15       6229.43        64.06 o                         
   3   2   6        210.16        193.98        10.17 o                         
   4   2   6       1527.46       1483.89        26.60 o                         
   5   2   6       1590.67       1605.58        27.19 o                         
   6   2   6        685.54        734.48        17.25 o                         
   7   2   6        677.17        617.45        22.17 o                         
  -9   3   6        130.78        151.81        10.57 o                         
  -8   3   6         79.15         57.81         6.79 o                         
  -7   3   6       2330.15       2359.82        32.11 o                         
  -6   3   6         56.13         46.37         3.47 o                         
  -5   3   6       1206.14       1062.19        15.49 o                         
  -4   3   6        594.06        605.74        12.19 o                         
  -3   3   6        132.01         60.81         2.95 o                         
  -2   3   6        768.61        861.77        13.01 o                         
  -1   3   6        842.55        602.65        10.29 o                         
   0   3   6        121.50        105.02         3.93 o                         
   1   3   6       8064.69       7509.72        95.67 o                         
   2   3   6        746.81        838.21        15.39 o                         
   3   3   6        348.69        260.21         9.82 o                         
   4   3   6       1017.41       1115.60        22.90 o                         
   5   3   6        212.45        214.22         9.38 o                         
   6   3   6          1.03          2.64         3.81 o                         
   7   3   6        604.28        676.70        21.51 o                         
  -9   4   6          0.12          6.69         5.21 o                         
  -8   4   6        357.07        376.53        15.93 o                         
  -7   4   6          4.89          6.83         4.11 o                         
  -6   4   6       1540.82       1527.95        21.85 o                         
  -5   4   6        269.95        279.93         8.33 o                         
  -4   4   6       2116.46       2010.16        23.10 o                         
  -3   4   6       1317.98       1507.10        19.67 o                         
  -2   4   6        722.89       1015.57        12.38 o                         
  -1   4   6       1534.44       1754.08        21.95 o                         
   0   4   6       2431.57       2174.55        26.36 o                         
   1   4   6        482.66        590.04        12.71 o                         
   2   4   6       1856.63       1589.00        37.27 o                         
   3   4   6        688.14        743.20        17.77 o                         
   4   4   6         28.43         25.45         4.06 o                         
   5   4   6         68.61         61.37         5.49 o                         
   6   4   6        427.15        439.88        14.29 o                         
   7   4   6         36.99         43.20         8.35 o                         
  -8   5   6         56.37         57.13         7.39 o                         
  -7   5   6       3291.18       3257.07        46.66 o                         
  -6   5   6        438.06        439.60        11.43 o                         
  -5   5   6        386.21        328.96         9.61 o                         
  -4   5   6       1084.78       1021.07        15.09 o                         
  -3   5   6       1605.96       1569.84        18.77 o                         
  -2   5   6        310.54        283.43         6.19 o                         
  -1   5   6        391.81        267.36         6.64 o                         
   0   5   6         33.06         35.48         3.35 o                         
   1   5   6       1399.96       1142.33        19.25 o                         
   2   5   6        288.75        235.79        10.05 o                         
   3   5   6       1301.68       1308.06        28.34 o                         
   4   5   6          5.75          2.18         3.25 o                         
   5   5   6         21.51         19.91         3.80 o                         
   6   5   6       1850.66       1859.80        30.37 o                         
   7   5   6       1963.93       2034.36        36.61 o                         
  -8   6   6        461.66        480.61        21.79 o                         
  -7   6   6        137.87        110.62         7.49 o                         
  -6   6   6        425.58        424.76        11.64 o                         
  -5   6   6        597.10        601.94        13.59 o                         
  -4   6   6       8572.01       8855.06        73.27 o                         
  -3   6   6        696.30        701.45        13.11 o                         
  -2   6   6        553.25        424.05         9.23 o                         
  -1   6   6        563.49        543.60        10.91 o                         
   0   6   6       7595.11       8073.59        82.88 o                         
   1   6   6        355.71        342.24         9.25 o                         
   2   6   6        701.81        639.80        15.85 o                         
   3   6   6        119.83        101.85         7.55 o                         
   4   6   6       2544.53       2604.94        48.14 o                         
   5   6   6        217.76        210.13         8.87 o                         
   6   6   6       1808.26       1884.58        32.34 o                         
   7   6   6        432.06        402.09        16.15 o                         
  -8   7   6         85.40         54.94         7.01 o                         
  -7   7   6       1717.73       1639.90        28.97 o                         
  -6   7   6         17.78         13.67         3.35 o                         
  -5   7   6        364.44        349.13         9.94 o                         
  -4   7   6        751.96        793.82        13.17 o                         
  -3   7   6      13403.37      13867.03       123.56 o                         
  -2   7   6        611.25        596.52        10.46 o                         
  -1   7   6       6476.11       6710.19        84.12 o                         
   0   7   6         26.31         20.14         3.38 o                         
   1   7   6       1644.91       1629.54        28.14 o                         
   2   7   6        146.20        137.93         7.34 o                         
   3   7   6       7369.59       7710.07        97.06 o                         
   4   7   6        396.10        396.00        13.20 o                         
   5   7   6       1959.62       2027.15        31.34 o                         
   6   7   6          0.68          4.91         4.14 o                         
  -7   8   6         12.28          9.80         4.21 o                         
  -6   8   6        466.16        492.87        13.31 o                         
  -5   8   6          0.02         -1.74         3.52 o                         
  -4   8   6       5671.74       5889.14        54.94 o                         
  -3   8   6        187.68        197.59         7.46 o                         
  -2   8   6       3945.21       3955.81        39.31 o                         
  -1   8   6        425.05        444.85        10.44 o                         
   0   8   6       9529.12       9759.89       121.82 o                         
   1   8   6        704.28        699.74        16.07 o                         
   2   8   6       1394.33       1387.09        24.48 o                         
   3   8   6         25.90         13.40         4.07 o                         
   4   8   6       5237.41       5268.20       117.53 o                         
   5   8   6         58.58         44.99         5.60 o                         
   6   8   6       1821.97       1833.24        31.16 o                         
  -7   9   6       1315.19       1334.33        27.14 o                         
  -6   9   6        883.25        820.48        18.38 o                         
  -5   9   6       1229.49       1280.49        22.76 o                         
  -4   9   6         26.99         21.05         3.57 o                         
  -3   9   6       3615.07       3691.31        39.44 o                         
  -2   9   6         69.34         60.26         4.29 o                         
  -1   9   6       2277.67       2349.40        33.81 o                         
   0   9   6        270.12        267.47         9.91 o                         
   1   9   6       2331.10       2323.21        37.65 o                         
   2   9   6         40.85         45.07         5.30 o                         
   3   9   6       3295.48       3327.21        44.61 o                         
   4   9   6        238.10        202.86        10.31 o                         
   5   9   6       1589.16       1598.21        28.65 o                         
  -6  10   6       1780.30       1893.71        30.32 o                         
  -5  10   6        111.00        108.69         7.00 o                         
  -4  10   6        559.24        559.89        13.34 o                         
  -3  10   6       1080.28       1102.40        18.84 o                         
  -2  10   6        430.63        459.20        13.04 o                         
  -1  10   6       1234.79       1247.34        22.58 o                         
   0  10   6       1719.86       1745.75        23.88 o                         
   1  10   6        207.61        184.75         9.03 o                         
   2  10   6        929.31        972.77        21.46 o                         
   3  10   6         21.55         13.73         4.67 o                         
   4  10   6        816.30        829.58        21.08 o                         
   5  10   6        315.51        267.30        11.69 o                         
  -6  11   6        410.02        363.83        17.34 o                         
  -5  11   6       1665.22       1746.60        34.35 o                         
  -4  11   6        110.87        118.62         8.95 o                         
  -3  11   6         35.05         27.14         5.24 o                         
  -2  11   6         45.84         40.73         6.10 o                         
  -1  11   6         86.72         93.28         7.37 o                         
   0  11   6          3.43          4.37         4.00 o                         
   1  11   6       2086.46       2223.41        37.67 o                         
   2  11   6         33.76         38.18         5.78 o                         
   3  11   6         14.24          3.95         4.49 o                         
   4  11   6         29.74         22.87         4.91 o                         
  -5  12   6        328.05        314.80        14.91 o                         
  -4  12   6         22.35         47.23         6.75 o                         
  -3  12   6         49.68         37.63         5.64 o                         
  -2  12   6        506.67        510.40        19.32 o                         
  -1  12   6          7.65          3.35         4.47 o                         
   0  12   6         80.43        110.84         9.35 o                         
   1  12   6         26.82         38.14         6.04 o                         
   2  12   6        600.75        586.86        19.24 o                         
   3  12   6         42.71         39.12         5.69 o                         
  -3  13   6        231.77        273.95        12.76 o                         
  -2  13   6          3.31          1.90         5.28 o                         
  -1  13   6        717.99        789.79        27.32 o                         
   0  13   6        111.22        101.12         9.43 o                         
   1  13   6       1235.03       1232.27        28.37 o                         
   2  13   6         43.84         53.86         6.68 o                         
  -9   0   7       7330.31       7415.65       145.05 o                         
  -7   0   7        891.25        889.49        27.36 o                         
  -5   0   7       2873.29       3022.73        48.01 o                         
  -3   0   7       7092.55       7060.76       129.26 o                         
  -1   0   7       7232.18       6760.07       103.04 o                         
   1   0   7       7952.14       8652.88       160.80 o                         
   3   0   7        443.61        352.48        25.15 o                         
   5   0   7       4742.26       4823.38        90.77 o                         
   7   0   7          2.02         12.33        10.59 o                         
  -9   1   7         16.40         17.03         7.00 o                         
  -8   1   7       1200.74       1273.74        31.25 o                         
  -7   1   7        255.64        250.42        10.89 o                         
  -6   1   7       4096.40       4381.34        45.46 o                         
  -5   1   7        203.40        189.63         5.78 o                         
  -4   1   7       2555.26       2346.48        22.98 o                         
  -3   1   7        305.61        390.11         8.46 o                         
  -2   1   7      14042.84      14105.29       134.28 o                         
  -1   1   7       2517.92       2562.52        39.65 o                         
   0   1   7       2638.91       2339.60        37.01 o                         
   1   1   7       2206.35       2447.27        33.70 o                         
   2   1   7       3284.66       3373.09        37.93 o                         
   3   1   7         43.79         37.19         3.95 o                         
   4   1   7       4307.46       4368.71        52.35 o                         
   5   1   7         22.59         24.74         4.33 o                         
   6   1   7        547.75        578.26        16.02 o                         
   7   1   7       1053.98        952.91        27.25 o                         
  -9   2   7       1585.36       1511.55        66.37 o                         
  -8   2   7        444.55        392.85        23.85 o                         
  -7   2   7        570.60        607.45        15.43 o                         
  -6   2   7       1600.10       1704.03        22.56 o                         
  -5   2   7       4712.70       4746.24        43.91 o                         
  -4   2   7        439.34        406.49         6.45 o                         
  -3   2   7       3583.32       3366.85        33.77 o                         
  -2   2   7          4.86          8.49         2.70 o                         
  -1   2   7       2289.31       2022.66        29.69 o                         
   0   2   7       9194.26      10285.55       103.07 o                         
   1   2   7       5390.24       5275.47        58.38 o                         
   2   2   7         27.45         31.05         3.90 o                         
   3   2   7       1020.16        873.95        19.14 o                         
   4   2   7        306.75        328.53        12.08 o                         
   5   2   7       2719.57       2768.58        42.27 o                         
   6   2   7        145.45        126.64         8.09 o                         
   7   2   7       1035.33       1088.38        35.70 o                         
  -9   3   7         23.12         20.89         7.35 o                         
  -8   3   7          3.70          7.52         5.64 o                         
  -7   3   7        493.83        460.69        14.43 o                         
  -6   3   7       2531.97       2571.63        29.00 o                         
  -5   3   7        456.07        494.80        10.47 o                         
  -4   3   7        813.64        707.06        11.28 o                         
  -3   3   7        217.40        292.85         5.93 o                         
  -2   3   7        165.93        127.82         4.96 o                         
  -1   3   7         74.40         47.27         3.12 o                         
   0   3   7       2693.06       2477.15        31.71 o                         
   1   3   7       1247.43       1407.37        21.72 o                         
   2   3   7       2227.74       2190.86        37.92 o                         
   3   3   7         16.32         24.99         4.12 o                         
   4   3   7        436.88        414.85        13.92 o                         
   5   3   7         28.70         26.83         4.89 o                         
   6   3   7       1188.19       1229.80        25.46 o                         
   7   3   7       1238.13       1115.76        27.92 o                         
  -8   4   7        452.91        385.78        16.38 o                         
  -7   4   7        179.01        188.03         8.63 o                         
  -6   4   7       1052.21       1080.44        18.64 o                         
  -5   4   7       1640.19       1523.25        20.44 o                         
  -4   4   7         88.73         84.96         4.23 o                         
  -3   4   7        194.17        122.36         5.36 o                         
  -2   4   7        240.86        259.64         6.72 o                         
  -1   4   7        667.34        631.43        11.50 o                         
   0   4   7        162.82        209.21         6.66 o                         
   1   4   7       2425.05       2152.98        31.92 o                         
   2   4   7        806.42        924.83        22.98 o                         
   3   4   7       3159.01       3202.54        45.59 o                         
   4   4   7       1383.60       1426.44        29.08 o                         
   5   4   7        128.66        135.81         8.99 o                         
   6   4   7        215.75        210.40        10.97 o                         
   7   4   7       1856.24       1923.92        35.91 o                         
  -8   5   7        556.70        583.16        20.59 o                         
  -7   5   7         54.15         56.33         5.67 o                         
  -6   5   7        778.91        778.38        16.01 o                         
  -5   5   7         12.77         10.00         3.16 o                         
  -4   5   7       1417.80       1479.26        18.99 o                         
  -3   5   7        178.16        194.75         6.46 o                         
  -2   5   7        181.62        119.96         4.02 o                         
  -1   5   7       2690.07       2900.13        36.30 o                         
   0   5   7       6556.32       6715.61        82.67 o                         
   1   5   7       1268.17       1312.01        22.14 o                         
   2   5   7       3187.88       2939.99        54.47 o                         
   3   5   7         34.56         26.39         5.13 o                         
   4   5   7        954.81        967.07        23.20 o                         
   5   5   7        381.72        346.03        11.54 o                         
   6   5   7       1995.19       2048.20        33.30 o                         
  -8   6   7        139.70        123.13         9.51 o                         
  -7   6   7       2503.28       2566.17        42.00 o                         
  -6   6   7        156.77        141.68         7.09 o                         
  -5   6   7        631.59        614.44        14.23 o                         
  -4   6   7         20.91         18.15         3.26 o                         
  -3   6   7       2218.83       2213.66        28.35 o                         
  -2   6   7         41.57         34.27         4.17 o                         
  -1   6   7       5471.05       5625.54        69.41 o                         
   0   6   7       2629.18       2726.86        34.02 o                         
   1   6   7        366.71        283.29         9.80 o                         
   2   6   7       1491.20       1536.37        27.15 o                         
   3   6   7       5641.99       5814.51        93.64 o                         
   4   6   7          0.57          0.33         3.53 o                         
   5   6   7        313.70        350.64        11.83 o                         
   6   6   7       1418.49       1396.89        29.61 o                         
  -8   7   7       3127.33       3175.35        49.97 o                         
  -7   7   7        262.27        237.94        10.12 o                         
  -6   7   7        437.14        436.09        12.57 o                         
  -5   7   7        150.20        144.25         7.36 o                         
  -4   7   7       5030.98       5258.79        54.00 o                         
  -3   7   7        244.91        252.11         8.38 o                         
  -2   7   7       5063.61       4947.14        43.63 o                         
  -1   7   7         12.51          8.52         2.48 o                         
   0   7   7       2108.67       2178.54        28.02 o                         
   1   7   7        470.44        526.83        13.79 o                         
   2   7   7        605.17        572.96        15.05 o                         
   3   7   7         26.24         26.63         6.62 o                         
   4   7   7       1865.49       1892.10        35.38 o                         
   5   7   7        333.25        348.82        12.62 o                         
   6   7   7       1709.71       1726.29        32.25 o                         
  -7   8   7       4273.12       4283.16        54.91 o                         
  -6   8   7         60.22         45.82         5.15 o                         
  -5   8   7       1268.71       1194.48        21.79 o                         
  -4   8   7        188.41        181.63         8.10 o                         
  -3   8   7       5399.04       5576.60        53.73 o                         
  -2   8   7        534.74        539.77        10.64 o                         
  -1   8   7       7975.63       8121.14        70.15 o                         
   0   8   7         16.44         23.13         3.64 o                         
   1   8   7        161.99        155.18         8.40 o                         
   2   8   7        513.83        545.03        15.30 o                         
   3   8   7       2981.18       3011.13        47.44 o                         
   4   8   7        134.57        119.84         8.90 o                         
   5   8   7       1019.69       1157.35        24.06 o                         
  -7   9   7          0.91         -1.21         4.60 o                         
  -6   9   7        860.61        855.80        19.20 o                         
  -5   9   7        355.48        281.31        10.59 o                         
  -4   9   7       2759.18       2839.29        41.09 o                         
  -3   9   7       1485.08       1482.64        22.83 o                         
  -2   9   7       4745.94       4890.36        49.52 o                         
  -1   9   7       2593.15       2735.21        33.81 o                         
   0   9   7        938.01        972.05        21.82 o                         
   1   9   7        209.25        214.65         9.62 o                         
   2   9   7       2352.84       2337.85        36.19 o                         
   3   9   7         20.47         13.41         4.63 o                         
   4   9   7        958.90        995.46        24.69 o                         
   5   9   7        304.99        231.05        11.17 o                         
  -6  10   7         37.27         39.23         5.34 o                         
  -5  10   7        617.01        643.07        16.50 o                         
  -4  10   7         18.31         12.99         4.08 o                         
  -3  10   7        405.04        434.58        12.71 o                         
  -2  10   7        181.23        153.55         7.17 o                         
  -1  10   7       1051.58       1073.80        18.08 o                         
   0  10   7         86.95         80.37         5.11 o                         
   1  10   7       1960.47       1986.86        32.20 o                         
   2  10   7       1829.27       1757.11        30.81 o                         
   3  10   7        581.18        598.55        17.77 o                         
   4  10   7        168.30        154.40         9.86 o                         
  -5  11   7        447.33        384.31        15.97 o                         
  -4  11   7          2.59          7.77         4.99 o                         
  -3  11   7          9.70          8.14         4.46 o                         
  -2  11   7        443.21        409.54        14.40 o                         
  -1  11   7        652.65        631.49        19.08 o                         
   0  11   7        138.79        153.57         9.31 o                         
   1  11   7         11.72         17.49         4.78 o                         
   2  11   7       3834.04       3932.26        53.45 o                         
   3  11   7         87.33         77.95         7.50 o                         
  -4  12   7        249.61        235.78        12.89 o                         
  -3  12   7        129.49        147.21         9.50 o                         
  -2  12   7         26.38         19.70         5.56 o                         
  -1  12   7          1.50         11.40         5.37 o                         
   0  12   7        371.57        324.26        13.65 o                         
   1  12   7       2603.85       2684.56        63.83 o                         
   2  12   7         46.85         52.56         7.02 o                         
  -2  13   7       1396.28       1307.71        33.32 o                         
  -1  13   7        725.05        644.90        23.14 o                         
   0  13   7         40.70         62.11         8.28 o                         
  -8   0   8       1817.17       1917.33        53.07 o                         
  -6   0   8       5945.35       6244.43        87.02 o                         
  -4   0   8         89.40         42.47         4.07 o                         
  -2   0   8      11535.57      11590.35       205.24 o                         
   0   0   8       2986.40       2586.42        40.24 o                         
   2   0   8         43.53         78.65        11.62 o                         
   4   0   8        695.10        701.84        24.05 o                         
   6   0   8        407.27        514.94        31.69 o                         
  -9   1   8       1816.31       1724.01        42.18 o                         
  -8   1   8        372.33        360.53        17.25 o                         
  -7   1   8       1893.41       1930.61        34.02 o                         
  -6   1   8       1286.47       1310.47        22.85 o                         
  -5   1   8        756.98        724.79        13.85 o                         
  -4   1   8        224.11        241.50         6.19 o                         
  -3   1   8       5329.88       5273.84        65.54 o                         
  -2   1   8         33.82         28.22         3.69 o                         
  -1   1   8       2278.92       1928.68        33.43 o                         
   0   1   8       2305.32       2481.13        40.46 o                         
   1   1   8       1388.28       1432.34        29.45 o                         
   2   1   8          0.20          4.20         2.51 o                         
   3   1   8         33.88         13.22         3.00 o                         
   4   1   8         92.05         84.33         6.41 o                         
   5   1   8       1359.45       1412.27        40.10 o                         
   6   1   8        283.85        285.68        12.78 o                         
  -8   2   8        547.97        543.45        24.43 o                         
  -7   2   8       3621.81       3699.83        47.90 o                         
  -6   2   8       2172.22       2269.44        31.00 o                         
  -5   2   8        166.06        176.47         6.65 o                         
  -4   2   8        538.57        450.90         7.83 o                         
  -3   2   8        575.09        758.24        13.39 o                         
  -2   2   8       3356.93       3375.63        41.85 o                         
  -1   2   8          4.97          5.44         3.10 o                         
   0   2   8       1895.36       1819.17        29.01 o                         
   1   2   8       2524.31       2441.94        32.36 o                         
   2   2   8       3124.22       3083.44        39.66 o                         
   3   2   8        279.69        318.86        11.67 o                         
   4   2   8       2398.52       2472.41        47.05 o                         
   5   2   8        303.26        308.45        16.68 o                         
   6   2   8        192.93        222.46        12.33 o                         
  -8   3   8         56.01         47.82         7.39 o                         
  -7   3   8        894.62        908.44        22.83 o                         
  -6   3   8        216.27        220.27         7.48 o                         
  -5   3   8       2542.94       2628.01        29.77 o                         
  -4   3   8        502.12        555.07         9.71 o                         
  -3   3   8       1759.46       1704.80        21.02 o                         
  -2   3   8         84.13         99.06         4.74 o                         
  -1   3   8       2441.91       2365.53        34.49 o                         
   0   3   8       4547.41       4888.41        54.23 o                         
   1   3   8       7112.25       7119.24        73.03 o                         
   2   3   8        319.61        349.46        14.36 o                         
   3   3   8       8339.41       8539.27        95.43 o                         
   4   3   8         38.17         45.90         5.56 o                         
   5   3   8       1287.35       1316.33        26.16 o                         
   6   3   8         35.46         30.09         5.94 o                         
  -8   4   8        253.35        273.73        14.17 o                         
  -7   4   8         96.75         83.12         6.96 o                         
  -6   4   8        352.36        379.97        10.99 o                         
  -5   4   8       1392.01       1451.92        20.61 o                         
  -4   4   8       6940.66       7121.30        74.54 o                         
  -3   4   8       1903.29       1959.53        21.13 o                         
  -2   4   8       1257.61       1204.11        18.35 o                         
  -1   4   8        334.75        355.80         8.76 o                         
   0   4   8       1847.89       1867.46        26.15 o                         
   1   4   8         28.16         18.04         3.31 o                         
   2   4   8       9582.00       9988.75       120.12 o                         
   3   4   8        117.11        136.29         8.40 o                         
   4   4   8       3773.72       3848.29        62.80 o                         
   5   4   8        658.44        642.17        17.96 o                         
   6   4   8       1229.20       1239.52        29.72 o                         
  -8   5   8        336.90        273.92        14.39 o                         
  -7   5   8        528.64        528.24        20.25 o                         
  -6   5   8       1704.17       1708.20        26.00 o                         
  -5   5   8       3036.72       3065.48        42.93 o                         
  -4   5   8        143.59        125.64         5.50 o                         
  -3   5   8        950.28        859.33        14.85 o                         
  -2   5   8        958.30       1082.01        14.63 o                         
  -1   5   8       4270.85       4486.80        54.01 o                         
   0   5   8        376.61        356.20         9.18 o                         
   1   5   8        771.33        722.34        17.14 o                         
   2   5   8        518.55        561.88        18.92 o                         
   3   5   8       4189.69       4216.11        64.71 o                         
   4   5   8         56.74         57.59         6.93 o                         
   5   5   8        542.36        560.36        16.89 o                         
   6   5   8        130.12        133.06         8.63 o                         
  -8   6   8       1945.05       1925.25        40.37 o                         
  -7   6   8        439.74        417.67        13.96 o                         
  -6   6   8         48.59         59.51         5.90 o                         
  -5   6   8       1987.68       1970.06        28.48 o                         
  -4   6   8       5532.72       5558.82        53.27 o                         
  -3   6   8        139.36        112.76         8.63 o                         
  -2   6   8       1361.51       1300.45        17.23 o                         
  -1   6   8       2192.58       2297.09        25.50 o                         
   0   6   8       2893.23       2897.29        39.49 o                         
   1   6   8       1814.12       1965.50        29.29 o                         
   2   6   8       1009.22       1030.38        30.42 o                         
   3   6   8          0.02          7.22         4.54 o                         
   4   6   8        270.53        280.59        14.89 o                         
   5   6   8          0.21          8.43         4.15 o                         
   6   6   8       2278.00       2312.64        40.83 o                         
  -7   7   8       1413.28       1397.14        36.74 o                         
  -6   7   8        196.89        185.40         8.75 o                         
  -5   7   8       1425.48       1458.79        24.32 o                         
  -4   7   8         15.67         12.25         3.35 o                         
  -3   7   8        624.41        613.37        14.23 o                         
  -2   7   8        450.77        447.78         9.16 o                         
  -1   7   8       7168.65       7420.23        72.60 o                         
   0   7   8       1224.81       1221.72        20.69 o                         
   1   7   8         40.77         27.81         4.67 o                         
   2   7   8         43.79         32.01         5.62 o                         
   3   7   8        695.42        711.75        21.05 o                         
   4   7   8         46.86         38.61         6.03 o                         
   5   7   8        474.56        547.36        17.19 o                         
  -7   8   8         16.74         24.77         5.37 o                         
  -6   8   8        466.47        516.20        14.73 o                         
  -5   8   8        251.15        224.76        11.09 o                         
  -4   8   8        874.44        862.92        18.17 o                         
  -3   8   8         72.15         75.57         5.37 o                         
  -2   8   8        336.54        335.56         8.62 o                         
  -1   8   8        142.38        134.41         6.34 o                         
   0   8   8       3709.52       3675.41        42.04 o                         
   1   8   8        160.38        143.30         8.17 o                         
   2   8   8         20.52         24.42         4.42 o                         
   3   8   8        170.79        164.43         9.74 o                         
   4   8   8         11.80         21.31         5.03 o                         
   5   8   8        222.10        172.01         9.72 o                         
  -6   9   8        529.54        489.49        14.80 o                         
  -5   9   8       1459.22       1545.94        26.55 o                         
  -4   9   8          3.65          4.85         3.50 o                         
  -3   9   8        587.69        604.33        14.38 o                         
  -2   9   8        709.89        672.60        15.54 o                         
  -1   9   8       1209.81       1252.86        20.35 o                         
   0   9   8        470.86        484.34        13.09 o                         
   1   9   8        707.33        693.43        17.68 o                         
   2   9   8        845.84        780.91        19.62 o                         
   3   9   8        670.00        676.13        20.20 o                         
   4   9   8        703.26        656.74        20.64 o                         
  -5  10   8       1512.86       1406.48        25.88 o                         
  -4  10   8       1431.63       1489.69        26.39 o                         
  -3  10   8        178.61        167.94        10.44 o                         
  -2  10   8        565.09        578.32        14.68 o                         
  -1  10   8       1175.62       1174.04        20.57 o                         
   0  10   8       2391.75       2397.22        29.73 o                         
   1  10   8       1404.92       1428.63        27.22 o                         
   2  10   8       1092.08       1135.10        24.80 o                         
   3  10   8        210.35        175.88        10.88 o                         
  -5  11   8       1610.13       1725.37        35.16 o                         
  -4  11   8         23.36         18.94         5.79 o                         
  -3  11   8       1891.22       1873.69        38.57 o                         
  -2  11   8        573.69        519.23        16.52 o                         
  -1  11   8         59.50         64.56        11.11 o                         
   0  11   8          6.92         12.01         4.92 o                         
   1  11   8       3605.29       3523.02        48.49 o                         
   2  11   8        106.06         93.08         8.28 o                         
  -3  12   8         42.03         28.85         6.09 o                         
  -2  12   8       1239.45       1165.19        26.13 o                         
  -1  12   8         86.95         72.89         8.78 o                         
   0  12   8        869.46        883.25        23.14 o                         
   1  12   8         80.13         69.15         7.84 o                         
  -7   0   9       2277.59       2394.81       101.62 o                         
  -5   0   9        166.46        202.68        10.67 o                         
  -3   0   9        244.26        246.70        12.03 o                         
  -1   0   9          5.66         10.31         5.25 o                         
   1   0   9       5868.36       5826.27       101.33 o                         
   3   0   9        844.12        843.39        31.76 o                         
   5   0   9        984.01       1000.94        37.22 o                         
  -8   1   9        521.31        656.50        27.22 o                         
  -7   1   9        307.92        274.05        12.53 o                         
  -6   1   9       1879.48       1925.94        30.08 o                         
  -5   1   9          8.69         10.52         2.62 o                         
  -4   1   9          3.79          3.30         2.03 o                         
  -3   1   9         47.63         27.08         3.42 o                         
  -2   1   9       1118.82       1030.05        18.80 o                         
  -1   1   9        180.36        173.70         8.75 o                         
   0   1   9       4076.84       3992.96        58.68 o                         
   1   1   9         29.50         29.87         2.48 o                         
   2   1   9        113.90        154.24        11.53 o                         
   3   1   9         30.59         28.52         5.59 o                         
   4   1   9       2601.67       2702.96        56.02 o                         
   5   1   9       1446.66       1367.50        34.25 o                         
   6   1   9        157.60        219.14        12.01 o                         
  -8   2   9         16.24          4.29         7.26 o                         
  -7   2   9        904.23        937.97        20.93 o                         
  -6   2   9        457.49        414.58        12.18 o                         
  -5   2   9       1858.35       1855.25        25.28 o                         
  -4   2   9       1471.63       1507.47        19.48 o                         
  -3   2   9       6058.91       6187.99        83.33 o                         
  -2   2   9       1128.06       1180.17        24.78 o                         
  -1   2   9        677.49        557.89        15.31 o                         
   0   2   9       1422.26       1522.25        38.03 o                         
   1   2   9       5583.66       5661.63        65.37 o                         
   2   2   9         90.77         66.86         5.03 o                         
   3   2   9        418.46        417.83        17.05 o                         
   4   2   9        440.74        434.55        18.20 o                         
   5   2   9       1641.03       1658.61        42.43 o                         
   6   2   9        811.85        840.24        24.92 o                         
  -8   3   9        200.69        199.23        15.75 o                         
  -7   3   9       1393.13       1337.27        29.19 o                         
  -6   3   9       2076.75       2132.64        33.09 o                         
  -5   3   9         96.80         86.41         5.42 o                         
  -4   3   9       8062.83       8078.89        65.41 o                         
  -3   3   9         10.29          5.10         2.87 o                         
  -2   3   9       3509.51       3577.15        42.50 o                         
  -1   3   9        349.27        309.13        11.47 o                         
   0   3   9       3465.63       3566.31        54.73 o                         
   1   3   9        190.22        209.81         8.37 o                         
   2   3   9       3701.10       3822.10        51.91 o                         
   3   3   9        221.27        205.05        10.03 o                         
   4   3   9       2848.35       2786.26        51.28 o                         
   5   3   9        674.06        570.24        21.67 o                         
   6   3   9        653.89        674.20        22.35 o                         
  -8   4   9          1.48         -3.73         6.74 o                         
  -7   4   9        316.19        314.06        13.07 o                         
  -6   4   9         55.37         55.65         5.51 o                         
  -5   4   9       5416.75       5622.20        53.35 o                         
  -4   4   9        273.93        293.13         8.37 o                         
  -3   4   9       7473.79       7499.90        66.22 o                         
  -2   4   9        713.32        760.48        14.04 o                         
  -1   4   9       2566.61       2700.84        37.26 o                         
   0   4   9          5.47         11.33         3.33 o                         
   1   4   9       3573.12       3613.94        48.40 o                         
   2   4   9        709.66        699.58        21.95 o                         
   3   4   9       6786.62       6899.53       108.55 o                         
   4   4   9        250.38        238.84        13.98 o                         
   5   4   9       2195.30       2226.43        41.92 o                         
  -8   5   9       2031.73       1960.01        40.72 o                         
  -7   5   9         21.21         21.80         5.09 o                         
  -6   5   9        713.68        758.14        16.84 o                         
  -5   5   9        341.38        326.70        10.62 o                         
  -4   5   9       5025.85       5269.99        48.44 o                         
  -3   5   9         41.68         37.94         3.50 o                         
  -2   5   9       1829.84       1923.57        27.48 o                         
  -1   5   9        173.75        168.51         8.16 o                         
   0   5   9       2730.02       2782.52        41.24 o                         
   1   5   9       1218.42       1209.66        23.84 o                         
   2   5   9       7994.79       8127.42       141.76 o                         
   3   5   9        413.88        379.89        14.75 o                         
   4   5   9       1028.57       1129.01        26.96 o                         
   5   5   9        328.19        326.83        15.16 o                         
  -7   6   9       1326.84       1317.74        28.87 o                         
  -6   6   9        730.01        681.07        16.34 o                         
  -5   6   9        871.64        881.45        20.84 o                         
  -4   6   9        465.01        437.54        11.70 o                         
  -3   6   9        144.70        133.45         6.77 o                         
  -2   6   9        576.07        570.01        13.08 o                         
  -1   6   9       4574.88       4831.84        56.46 o                         
   0   6   9         52.34         41.11         5.85 o                         
   1   6   9        395.04        360.20        13.87 o                         
   2   6   9        259.64        225.32        11.84 o                         
   3   6   9       1902.39       1942.72        37.54 o                         
   4   6   9        835.87        741.91        20.61 o                         
   5   6   9        956.50        983.90        27.57 o                         
  -7   7   9        543.22        486.63        17.65 o                         
  -6   7   9          8.49         18.12         4.09 o                         
  -5   7   9         10.13          9.74         3.97 o                         
  -4   7   9        228.98        222.83         8.71 o                         
  -3   7   9        205.67        202.78         8.53 o                         
  -2   7   9        909.34        823.75        17.08 o                         
  -1   7   9         96.07         89.72         5.43 o                         
   0   7   9        439.52        451.88        14.27 o                         
   1   7   9          2.65          5.71         3.61 o                         
   2   7   9        515.17        507.42        17.68 o                         
   3   7   9         14.40          9.98         5.12 o                         
   4   7   9        118.50         59.14         7.03 o                         
  -6   8   9        318.83        278.02        11.20 o                         
  -5   8   9        105.36        109.82         7.33 o                         
  -4   8   9        441.37        414.84        12.14 o                         
  -3   8   9          3.95          4.48         3.43 o                         
  -2   8   9        210.55        192.03         7.84 o                         
  -1   8   9       3185.34       3302.59        35.38 o                         
   0   8   9        128.83        122.22         7.32 o                         
   1   8   9          2.14          2.64         4.00 o                         
   2   8   9         70.37         73.62         7.06 o                         
   3   8   9          1.95          8.22         5.02 o                         
   4   8   9        160.26        149.30         9.67 o                         
  -6   9   9        240.05        257.90        11.12 o                         
  -5   9   9       1790.66       1686.17        28.68 o                         
  -4   9   9        621.69        659.46        16.76 o                         
  -3   9   9         66.70         62.73         5.47 o                         
  -2   9   9       1418.52       1432.72        27.23 o                         
  -1   9   9         60.10         43.34         4.32 o                         
   0   9   9        200.10        223.67         9.16 o                         
   1   9   9        613.00        633.37        17.51 o                         
   2   9   9        504.36        488.85        16.01 o                         
   3   9   9        329.87        239.30        12.69 o                         
  -5  10   9        710.42        706.56        18.28 o                         
  -4  10   9         15.29         18.59         4.63 o                         
  -3  10   9       1897.24       1934.65        28.99 o                         
  -2  10   9         61.83         33.92         4.77 o                         
  -1  10   9        512.97        538.99        14.58 o                         
   0  10   9        454.75        402.40        13.01 o                         
   1  10   9       1449.11       1469.97        28.51 o                         
   2  10   9        592.49        563.71        17.80 o                         
  -4  11   9       1957.47       2074.91        38.97 o                         
  -3  11   9          8.85          7.08         5.09 o                         
  -2  11   9       1768.27       1731.63        43.91 o                         
  -1  11   9         50.94         46.97         7.43 o                         
   0  11   9       1184.31       1192.14        27.26 o                         
   1  11   9         15.41         13.72         4.72 o                         
  -8   0  10        157.21         93.69        13.47 o                         
  -6   0  10       1804.32       1875.75        48.70 o                         
  -4   0  10         39.00         44.51         6.57 o                         
  -2   0  10        175.40        132.47        11.35 o                         
   0   0  10       4462.45       4575.08        85.91 o                         
   2   0  10        300.91        278.45        15.96 o                         
   4   0  10        260.98        235.97        22.07 o                         
  -8   1  10          0.03         10.26         7.16 o                         
  -7   1  10       1810.39       1852.31        35.91 o                         
  -6   1  10        112.26        116.31         8.49 o                         
  -5   1  10          3.20          2.67         3.68 o                         
  -4   1  10        509.76        495.32        12.47 o                         
  -3   1  10       2269.73       2215.18        29.37 o                         
  -2   1  10       1977.57       2049.46        42.13 o                         
  -1   1  10       1120.98       1029.76        24.63 o                         
   0   1  10        109.65        100.92         7.83 o                         
   1   1  10       1074.22       1093.58        26.85 o                         
   2   1  10         12.23          7.37         5.27 o                         
   3   1  10       1852.31       1865.75        37.06 o                         
   4   1  10        536.87        500.54        18.69 o                         
   5   1  10        120.56        124.80        11.13 o                         
  -8   2  10        333.46        359.34        20.85 o                         
  -7   2  10         49.76         28.66         6.10 o                         
  -6   2  10       2250.64       2312.61        33.72 o                         
  -5   2  10        290.61        269.47        10.34 o                         
  -4   2  10       1273.70       1274.22        20.50 o                         
  -3   2  10        439.63        430.53        11.64 o                         
  -2   2  10       1755.69       1654.36        24.73 o                         
  -1   2  10       2993.22       2874.10        42.77 o                         
   0   2  10       2053.82       2123.75        34.95 o                         
   1   2  10        715.02        756.89        23.27 o                         
   2   2  10       1902.07       1873.03        35.94 o                         
   3   2  10        162.74        160.80        11.60 o                         
   4   2  10       2062.73       2130.58        44.98 o                         
   5   2  10       2959.52       2891.32        61.65 o                         
  -7   3  10       1794.59       1815.13        36.15 o                         
  -6   3  10        280.83        233.15         9.91 o                         
  -5   3  10       2116.70       2141.39        29.37 o                         
  -4   3  10        421.21        417.90        10.42 o                         
  -3   3  10       3608.28       3619.28        41.13 o                         
  -2   3  10       3016.26       3290.59        41.62 o                         
  -1   3  10       2684.79       2748.22        45.33 o                         
   0   3  10         32.55         24.34         4.40 o                         
   1   3  10       1200.11       1163.67        33.49 o                         
   2   3  10         39.34         22.97         5.83 o                         
   3   3  10       4057.60       4224.77        67.80 o                         
   4   3  10       1336.42       1253.66        33.48 o                         
   5   3  10        603.39        663.48        28.31 o                         
  -7   4  10         39.94         32.67         7.53 o                         
  -6   4  10       1540.13       1575.10        30.10 o                         
  -5   4  10        367.14        351.97        10.12 o                         
  -4   4  10       4176.24       4185.27        42.84 o                         
  -3   4  10        230.02        203.41         7.52 o                         
  -2   4  10       7742.37       7784.80        78.51 o                         
  -1   4  10        405.73        405.07        14.25 o                         
   0   4  10        401.57        405.99        12.82 o                         
   1   4  10         39.59         44.14         7.24 o                         
   2   4  10       2963.09       3079.58        54.21 o                         
   3   4  10        658.86        629.30        22.55 o                         
   4   4  10       1736.33       1821.34        41.68 o                         
   5   4  10        348.10        311.71        17.33 o                         
  -7   5  10        377.31        415.53        15.84 o                         
  -6   5  10        530.59        485.21        15.20 o                         
  -5   5  10       5262.77       5390.36        55.66 o                         
  -4   5  10        194.65        179.80         7.18 o                         
  -3   5  10       1685.54       1675.71        22.13 o                         
  -2   5  10        405.70        399.75         9.94 o                         
  -1   5  10       5254.79       5459.36        77.41 o                         
   0   5  10        858.17        876.61        20.99 o                         
   1   5  10       1166.39       1162.69        29.75 o                         
   2   5  10         10.53          9.09         6.89 o                         
   3   5  10       1239.17       1235.32        32.80 o                         
   4   5  10         87.13         78.40         9.65 o                         
  -7   6  10         76.22         63.29         7.65 o                         
  -6   6  10        711.72        800.89        18.51 o                         
  -5   6  10        519.95        495.51        14.10 o                         
  -4   6  10        574.44        561.08        13.85 o                         
  -3   6  10        701.59        700.31        15.25 o                         
  -2   6  10       3250.56       3295.61        32.30 o                         
  -1   6  10        915.94        955.23        23.02 o                         
   0   6  10        468.95        455.05        13.77 o                         
   1   6  10         15.40         16.67         5.59 o                         
   2   6  10       2325.81       2375.41        47.21 o                         
   3   6  10         40.76         33.83         6.92 o                         
   4   6  10         23.09         27.96         6.19 o                         
  -6   7  10        101.38         85.85         6.70 o                         
  -5   7  10       1893.25       1907.82        30.24 o                         
  -4   7  10          1.15          1.75         3.66 o                         
  -3   7  10        394.02        340.54        11.26 o                         
  -2   7  10        515.30        504.95        13.82 o                         
  -1   7  10       1767.25       1815.55        29.89 o                         
   0   7  10         16.29         10.51         3.36 o                         
   1   7  10       1130.08       1175.71        25.71 o                         
   2   7  10        100.67         87.73         8.59 o                         
   3   7  10        126.32        134.30        10.48 o                         
   4   7  10        351.29        326.67        16.07 o                         
  -6   8  10        546.13        642.84        17.44 o                         
  -5   8  10        106.34         95.45         7.13 o                         
  -4   8  10          8.39          5.87         3.64 o                         
  -3   8  10          0.08          0.91         3.25 o                         
  -2   8  10        125.09        132.58         7.42 o                         
  -1   8  10        490.74        441.17        11.34 o                         
   0   8  10        862.89        897.67        25.98 o                         
   1   8  10        437.16        426.24        19.15 o                         
   2   8  10       2210.50       2259.30        39.58 o                         
   3   8  10        147.08         98.41         8.75 o                         
  -5   9  10        906.57        923.60        21.07 o                         
  -4   9  10        562.56        455.37        13.49 o                         
  -3   9  10        160.11        186.40         9.14 o                         
  -2   9  10         75.34         69.10         6.46 o                         
  -1   9  10        748.44        750.10        17.94 o                         
   0   9  10        809.19        740.74        29.90 o                         
   1   9  10       1253.32       1347.48        28.34 o                         
   2   9  10          6.88          7.88         5.22 o                         
  -4  10  10       1569.24       1581.90        28.38 o                         
  -3  10  10        161.57        148.88         8.19 o                         
  -2  10  10       1117.02       1162.45        24.94 o                         
  -1  10  10       1439.26       1305.44        24.79 o                         
   0  10  10        966.71        967.60        22.73 o                         
   1  10  10        196.66        173.67        10.17 o                         
  -2  11  10        112.02         72.97         9.01 o                         
  -1  11  10        677.67        731.12        23.99 o                         
  -7   0  11       2970.88       3059.86        88.64 o                         
  -5   0  11       1156.83       1093.83        36.81 o                         
  -3   0  11        495.54        530.12        20.31 o                         
  -1   0  11       1276.97       1327.42        39.50 o                         
   1   0  11       9135.88       9328.80       140.55 o                         
   3   0  11       2752.95       2672.44        67.58 o                         
  -7   1  11        400.71        405.87        16.47 o                         
  -6   1  11       1172.07       1247.51        28.31 o                         
  -5   1  11        128.53        111.95         7.60 o                         
  -4   1  11       1965.30       1938.22        29.17 o                         
  -3   1  11        786.59        768.17        17.54 o                         
  -2   1  11          7.48         12.70         3.74 o                         
  -1   1  11         77.96         86.35         7.54 o                         
   0   1  11       8343.31       8552.13        90.96 o                         
   1   1  11        586.58        595.38        19.47 o                         
   2   1  11        670.73        666.37        21.11 o                         
   3   1  11         43.10         34.22         6.72 o                         
   4   1  11       2361.17       2341.17        44.92 o                         
  -7   2  11        760.72        728.59        25.30 o                         
  -6   2  11       1768.46       1717.91        31.92 o                         
  -5   2  11        766.21        767.82        18.45 o                         
  -4   2  11         89.41         93.17         6.52 o                         
  -3   2  11       2521.70       2568.07        33.73 o                         
  -2   2  11       1450.96       1426.10        26.56 o                         
  -1   2  11       1207.69       1206.68        23.99 o                         
   0   2  11       1241.16       1265.24        26.53 o                         
   1   2  11       1369.33       1434.52        40.10 o                         
   2   2  11         67.79         61.48         8.33 o                         
   3   2  11        721.18        735.00        32.93 o                         
   4   2  11        104.30         93.27         9.43 o                         
  -7   3  11         61.40         63.60         8.73 o                         
  -6   3  11        271.99        256.85        11.98 o                         
  -5   3  11         12.66         15.25         3.90 o                         
  -4   3  11       3560.19       3559.77        45.43 o                         
  -3   3  11       1183.11       1105.20        20.42 o                         
  -2   3  11       2847.21       2906.70        39.82 o                         
  -1   3  11        154.68        155.08         9.29 o                         
   0   3  11        838.08        834.12        25.23 o                         
   1   3  11       1857.28       1807.79        39.79 o                         
   2   3  11        111.57        126.48        10.78 o                         
   3   3  11        107.74         90.60         9.66 o                         
   4   3  11       1124.02       1197.77        34.02 o                         
  -7   4  11        246.10        264.24        15.76 o                         
  -6   4  11        251.73        231.99        10.74 o                         
  -5   4  11       1354.50       1363.86        25.80 o                         
  -4   4  11        447.78        419.06        12.46 o                         
  -3   4  11       3349.40       3431.78        44.71 o                         
  -2   4  11         38.17         26.04         4.69 o                         
  -1   4  11       1333.30       1289.52        27.57 o                         
   0   4  11          4.04          1.87         5.40 o                         
   1   4  11          5.26         12.95         6.33 o                         
   2   4  11          3.60          8.63         5.48 o                         
   3   4  11        381.12        416.33        19.39 o                         
   4   4  11         60.00         46.45         8.23 o                         
  -6   5  11        341.72        317.68        13.84 o                         
  -5   5  11        285.49        239.90        10.86 o                         
  -4   5  11        915.92        940.85        19.16 o                         
  -3   5  11         53.46         54.10         5.16 o                         
  -2   5  11       1960.70       2004.05        33.65 o                         
  -1   5  11       2391.38       2338.98        40.18 o                         
   0   5  11          3.12          4.43         6.51 o                         
   1   5  11         28.34         37.13         6.90 o                         
   2   5  11       1364.59       1389.96        48.03 o                         
   3   5  11         83.52         75.95         9.39 o                         
   4   5  11        365.68        452.46        21.18 o                         
  -6   6  11        123.09        101.49         8.01 o                         
  -5   6  11       2029.52       2027.52        29.56 o                         
  -4   6  11         55.40         45.35         4.83 o                         
  -3   6  11        103.44        112.94         7.03 o                         
  -2   6  11        535.38        483.01        13.69 o                         
  -1   6  11       2053.58       2115.79        35.86 o                         
   0   6  11       1771.86       1827.62        35.24 o                         
   1   6  11       2047.61       2081.11        43.99 o                         
   2   6  11         20.55         17.17         7.13 o                         
   3   6  11        685.43        741.53        26.50 o                         
  -5   7  11         28.18         21.20         4.87 o                         
  -4   7  11        470.19        513.97        13.98 o                         
  -3   7  11         98.91         82.15         8.27 o                         
  -2   7  11       1746.81       1732.35        28.11 o                         
  -1   7  11        191.61        170.33         9.74 o                         
   0   7  11       1749.87       1869.32        33.40 o                         
   1   7  11        308.61        284.41        12.97 o                         
   2   7  11       4930.62       4982.82        71.96 o                         
   3   7  11          0.33         10.79         6.29 o                         
  -5   8  11       1718.66       1744.31        30.19 o                         
  -4   8  11         22.54          9.51         4.53 o                         
  -3   8  11         55.91         57.94         6.49 o                         
  -2   8  11         27.65         20.73         4.79 o                         
  -1   8  11       2029.48       2142.95        32.78 o                         
   0   8  11          7.60          1.11         4.52 o                         
   1   8  11       3215.82       3376.23        79.10 o                         
   2   8  11         70.23         47.83         6.85 o                         
  -4   9  11        857.87        915.12        21.54 o                         
  -3   9  11         71.73         59.22         6.30 o                         
  -2   9  11        914.31        922.43        22.41 o                         
  -1   9  11       2132.46       1926.79        33.94 o                         
   0   9  11       1062.66       1153.48        30.37 o                         
   1   9  11          1.85          5.12         5.34 o                         
  -6   0  12       1467.26       1496.39        46.77 o                         
  -4   0  12       5971.81       5997.32       112.11 o                         
  -2   0  12        489.81        455.75        20.52 o                         
   0   0  12       5809.63       5911.85       110.15 o                         
   2   0  12       3558.15       3566.57        85.85 o                         
  -6   1  12        554.56        510.08        17.35 o                         
  -5   1  12       1244.55       1346.92        30.74 o                         
  -4   1  12        158.91        167.51        11.05 o                         
  -3   1  12       3677.29       3664.76        47.17 o                         
  -2   1  12         23.93         20.44         4.19 o                         
  -1   1  12       2652.90       2708.68        55.04 o                         
   0   1  12        774.31        775.83        22.69 o                         
   1   1  12       1649.05       1736.38        38.76 o                         
   2   1  12        248.93        228.96        12.43 o                         
   3   1  12       4807.93       4895.82        67.42 o                         
  -6   2  12        732.11        787.79        21.64 o                         
  -5   2  12        160.35        151.81         9.31 o                         
  -4   2  12       1949.20       2059.15        33.08 o                         
  -3   2  12         18.49         15.43         3.78 o                         
  -2   2  12        745.51        751.71        17.49 o                         
  -1   2  12        150.38        140.27        10.30 o                         
   0   2  12       1869.00       1928.87        37.83 o                         
   1   2  12        423.97        386.82        16.60 o                         
   2   2  12        844.92        889.71        26.15 o                         
   3   2  12       1248.77       1156.83        33.90 o                         
  -6   3  12        856.46        721.50        23.06 o                         
  -5   3  12          5.76          7.16         4.31 o                         
  -4   3  12        110.36         85.60         6.88 o                         
  -3   3  12        548.68        526.42        14.46 o                         
  -2   3  12          4.26          7.29         3.75 o                         
  -1   3  12        491.60        522.10        17.46 o                         
   0   3  12        596.43        652.63        23.28 o                         
   1   3  12         46.42         51.42        10.18 o                         
   2   3  12       1107.44       1006.00        34.49 o                         
   3   3  12        225.00        228.60        17.42 o                         
  -6   4  12        168.23        174.03        10.90 o                         
  -5   4  12         77.19         51.45         6.70 o                         
  -4   4  12         13.28          6.38         3.84 o                         
  -3   4  12        466.34        429.85        13.15 o                         
  -2   4  12       1660.23       1606.80        31.38 o                         
  -1   4  12        348.88        331.21        14.16 o                         
   0   4  12         36.70         65.23         8.77 o                         
   1   4  12         39.08         21.44        10.27 o                         
   2   4  12          1.93         12.56         9.96 o                         
   3   4  12          0.08          1.26         6.70 o                         
  -6   5  12        157.60        163.87        10.73 o                         
  -5   5  12        667.61        642.83        20.15 o                         
  -4   5  12         20.19         29.86         8.44 o                         
  -3   5  12        672.47        689.80        18.41 o                         
  -2   5  12        107.66         97.38         7.43 o                         
  -1   5  12        638.38        703.63        24.29 o                         
   0   5  12         86.70         81.27        10.58 o                         
   1   5  12       1319.28       1290.16        39.66 o                         
   2   5  12         10.04          4.86         6.63 o                         
  -5   6  12        169.39        145.32        10.30 o                         
  -4   6  12        193.24        202.05        10.40 o                         
  -3   6  12         14.11         17.50         4.45 o                         
  -2   6  12       2829.66       2729.95        44.09 o                         
  -1   6  12        501.18        499.22        20.28 o                         
   0   6  12        393.36        468.73        23.43 o                         
   1   6  12         70.42         69.83         9.13 o                         
   2   6  12       1840.32       1768.19        43.04 o                         
  -4   7  12         58.41         70.86         6.80 o                         
  -3   7  12       1210.76       1232.84        26.20 o                         
  -2   7  12         48.23         52.45         6.34 o                         
  -1   7  12        582.98        526.99        18.10 o                         
   0   7  12          7.10          2.74         4.62 o                         
   1   7  12       4343.48       4246.78        66.87 o                         
  -3   8  12        174.87        129.27         9.10 o                         
  -2   8  12       2275.77       2207.78        37.09 o                         
  -1   8  12        733.21        702.92        21.41 o                         
   0   8  12       1270.38       1306.18        53.00 o                         
  -5   0  13       4424.05       4302.25        92.26 o                         
  -3   0  13       1471.82       1510.61        40.04 o                         
  -1   0  13       2295.44       2390.80        61.50 o                         
   1   0  13        873.10        917.12        37.86 o                         
  -6   1  13        781.67        833.46        23.37 o                         
  -5   1  13         78.56         59.93         7.31 o                         
  -4   1  13       5349.91       5357.56        75.74 o                         
  -3   1  13        156.40        172.22         9.45 o                         
  -2   1  13        411.70        430.19        13.72 o                         
  -1   1  13        502.81        475.40        15.93 o                         
   0   1  13       1602.25       1535.03        32.09 o                         
   1   1  13          9.27          9.85         5.20 o                         
   2   1  13       2528.39       2724.77        57.41 o                         
  -5   2  13        666.50        683.72        22.63 o                         
  -4   2  13        160.54        126.22         9.99 o                         
  -3   2  13        555.71        575.01        14.98 o                         
  -2   2  13       1022.63        943.07        20.65 o                         
  -1   2  13       2396.20       2388.25        43.83 o                         
   0   2  13        103.29         95.51         9.06 o                         
   1   2  13        338.09        389.56        17.35 o                         
   2   2  13        674.92        551.30        21.61 o                         
  -5   3  13        213.28        161.07        10.09 o                         
  -4   3  13         21.66         29.57         5.52 o                         
  -3   3  13          5.06         -0.89         3.57 o                         
  -2   3  13       1285.69       1366.07        25.43 o                         
  -1   3  13        698.99        621.73        20.85 o                         
   0   3  13        920.71        915.56        26.35 o                         
   1   3  13         37.98         32.45         7.09 o                         
   2   3  13        229.50        253.57        16.45 o                         
  -5   4  13          1.54          0.68         5.17 o                         
  -4   4  13          0.34         -1.97         5.05 o                         
  -3   4  13        258.27        305.27        11.74 o                         
  -2   4  13         72.82         66.98         6.31 o                         
  -1   4  13       1084.01       1129.49        32.29 o                         
   0   4  13         74.96         32.95         7.47 o                         
   1   4  13        281.72        276.21        18.98 o                         
  -4   5  13         50.42         17.84         5.33 o                         
  -3   5  13       1024.63        944.32        26.82 o                         
  -2   5  13       1864.60       2007.37        34.68 o                         
  -1   5  13         12.14         19.31         6.25 o                         
   0   5  13        233.57        244.86        17.62 o                         
   1   5  13         69.28         60.52        10.94 o                         
  -3   6  13       1319.73       1291.40        27.17 o                         
  -2   6  13        869.56        838.50        26.11 o                         
  -1   6  13        148.04        182.20        13.12 o                         
   0   6  13         57.36         34.87         9.14 o                         
  -4   0  14       3721.95       3585.09        84.87 o                         
  -2   0  14        156.92        157.70        15.77 o                         
   0   0  14        220.65        269.99        21.40 o                         
  -4   1  14          4.51          5.47         5.64 o                         
  -3   1  14        540.79        601.67        18.32 o                         
  -2   1  14       1469.12       1400.23        26.68 o                         
  -1   1  14        881.89        807.17        24.82 o                         
   0   1  14         14.22         19.39         6.84 o                         
  -4   2  14       1425.71       1409.54        31.84 o                         
  -3   2  14        322.25        279.41        12.49 o                         
  -2   2  14        506.92        523.83        15.13 o                         
  -1   2  14       1011.56        924.22        24.95 o                         
   0   2  14       1175.73       1210.25        29.50 o                         
  -3   3  14        498.58        502.29        16.95 o                         
  -2   3  14       2077.59       1985.55        35.62 o                         
  -1   3  14       2302.78       2344.38        45.44 o                         
   0   3  14        221.33        193.59        13.45 o                         
  -2   4  14       1200.69       1120.23        26.05 o                         
  -1   4  14          6.37          4.43         6.14 o                         
                                                                                
